# Supplementary material for: A method of predicting changes in human gene splicing induced by genetic variants in context of cis-acting elements
Source: BMC Bioinformatics. 2010 Jan 12;11:22. doi: 10.1186/1471-2105-11-22 (PMC3098058; doi:10.1186/1471-2105-11-22)
Supplement: Additional file 1 — Report and analysis of mutations causing aberrant splicing events reported in DBASS5 [7]and DBASS3 [8]databases. Prediction accuracy for aberrant splicing events triggered by mutations is reported for SpliceScan II, ExonScan[29] and GenScan[20] tools. [file 1471-2105-11-22-S1.XLS]

## Sheet: Donors SpliceScanII
OK?	Not OK?
	1	Process for sequence MUT1 => E14+93A>G(-65):No (458 letters)
		PREDICTION FOR >>>TEST<<<
		EXON LOCATED AT 318 - 361 HAS LOD SCORE -9.73 NORMALIZED 0.23
		EXON LOCATED AT 504 - 598 HAS LOD SCORE -11.30 NORMALIZED 0.15
		EXON LOCATED AT 744 - 757 HAS LOD SCORE -12.39 NORMALIZED 0.10
		EXON LOCATED AT 901 - 1057 HAS LOD SCORE -5.19 NORMALIZED 0.59
		EXON LOCATED AT 1147 - 1338 HAS LOD SCORE -11.51 NORMALIZED 0.14
		GC EXON LOCATED AT 1710 - 1800 HAS LOD SCORE -19.95 NORMALIZED 0.04
		EXON LOCATED AT 1873 - 1987 HAS LOD SCORE -2.24 NORMALIZED 0.79
		PREDICTION FOR >>>TEST_MUTANT<<<
		EXON LOCATED AT 318 - 361 HAS LOD SCORE -9.73 NORMALIZED 0.23
		EXON LOCATED AT 504 - 598 HAS LOD SCORE -11.30 NORMALIZED 0.15
		EXON LOCATED AT 744 - 757 HAS LOD SCORE -12.39 NORMALIZED 0.10
		EXON LOCATED AT 901 - 992 HAS LOD SCORE -0.14 NORMALIZED 0.89
		EXON LOCATED AT 1049 - 1057 HAS LOD SCORE -18.86 NORMALIZED 0.01
		EXON LOCATED AT 1147 - 1338 HAS LOD SCORE -11.19 NORMALIZED 0.15
		GC EXON LOCATED AT 1710 - 1800 HAS LOD SCORE -19.95 NORMALIZED 0.04
		EXON LOCATED AT 1873 - 1987 HAS LOD SCORE -2.24 NORMALIZED 0.79
		Original Prediction => agGATTTATGGTTGGTAGAGAGTATGAAGCTGAAGGAATTGCCAAGGATGGTGCCAAGATGGTGGCCGCTGTGGCCTGTGCCCAAGTGCCTAAGATAACCCTCATCATTGGGGGCTCCTATGGAGCCGGAAACTATGGGATGTGTGGCAGAGCATATAGgtaggtgtcatgattttctctgaaacaaagaaacatgcttcaagtataaaatacatggtcagtttatttcaggtgtatttgaaatatagAATGCCATTCCCAGATCTCAATCAATTATACCGTAATTTGTATCATTTGGAGGGGTGAAATGAAATTTAATGCCAAAGGTGTTATTTGGAAGAAATCTACAATGGGAGTCAAGAAATACTTGAAATGG…
		Natural Annotated => AGGATTTATGGTTGGTAGAGAGTATGAAGCTGAAGGAATTGCCAAGGATGGTGCCAAGATGGTGGCCGCTGTGGCCTGTGCCCAAGTGCCTAAGATAACCCTCATCATTGGGGGCTCCTATGGAGCCGGAAACTATGGGATGTGTGGCAGAGCATATAGgtaggtgtcatgattttctctgaaacaaagaaacatgcttcaagtataaaatacatggtcagtttatttcaggtgtatttgaaatatagaatgccattcccagatctcaatcaattataccgtaatttgtatcatttggaggggtgaaatgaaatttaatgccaaaggtgttatttggaagaaatctacaatgggagtcaagaaatacttgaaatggct…
		Mask => ** / **
		DiffOriginal => A
		DiffMutant => G
		Mutant Prediction => agGATTTATGGTTGGTAGAGAGTATGAAGCTGAAGGAATTGCCAAGGATGGTGCCAAGATGGTGGCCGCTGTGGCCTGTGCCCAAGTGCCTAAGgtaaccctcatcattgggggctcctatggagccggaaactatgggatgtgtggcagAGCATATAGgtaggtgtcatgattttctctgaaacaaagaaacatgcttcaagtataaaatacatggtcagtttatttcaggtgtatttgaaatatagAATGCCATTCCCAGATCTCAATCAATTATACCGTAATTTGTATCATTTGGAGGGGTGAAATGAAATTTAATGCCAAAGGTGTTATTTGGAAGAAATCTACAATGGGAGTCAAGAAATACTTGAAATGGCT…
		Mutant Annotated => AGGATTTATGGTTGGTAGAGAGTATGAAGCTGAAGGAATTGCCAAGGATGGTGCCAAGATGGTGGCCGCTGTGGCCTGTGCCCAAGTGCCTAAGGTAACCCTCATCATTGGGGGCTCCTATGGAGCCGGAAACTATGGGATGTGTGGCAGAGCATATAGgtaggtgtcatgattttctctgaaacaaagaaacatgcttcaagtataaaatacatggtcagtttatttcaggtgtatttgaaatatagaatgccattcccagatctcaatcaattataccgtaatttgtatcatttggaggggtgaaatgaaatttaatgccaaaggtgttatttggaagaaatctacaatgggagtcaagaaatacttgaaatggctg…
		Mask => ** / **
	1	Process for sequence MUT10 => IVS10+1G>A(+4):No (911 letters)
		PREDICTION FOR >>>TEST<<<
		GC EXON LOCATED AT 429 - 528 HAS LOD SCORE -18.29 NORMALIZED 0.07
		EXON LOCATED AT 721 - 858 HAS LOD SCORE -15.30 NORMALIZED 0.04
		EXON LOCATED AT 1041 - 1214 HAS LOD SCORE -10.98 NORMALIZED 0.16
		EXON LOCATED AT 1261 - 1390 HAS LOD SCORE 0.28 NORMALIZED 0.90
		EXON LOCATED AT 1537 - 1648 HAS LOD SCORE -18.20 NORMALIZED 0.01
		EXON LOCATED AT 2007 - 2109 HAS LOD SCORE -3.89 NORMALIZED 0.69
		EXON LOCATED AT 2208 - 2341 HAS LOD SCORE -9.12 NORMALIZED 0.27
		PREDICTION FOR >>>TEST_MUTANT<<<
		GC EXON LOCATED AT 429 - 528 HAS LOD SCORE -18.29 NORMALIZED 0.07
		EXON LOCATED AT 721 - 858 HAS LOD SCORE -15.30 NORMALIZED 0.04
		EXON LOCATED AT 1041 - 1214 HAS LOD SCORE -11.71 NORMALIZED 0.13
		EXON LOCATED AT 1261 - 1484 HAS LOD SCORE -7.44 NORMALIZED 0.40
		EXON LOCATED AT 1645 - 1688 HAS LOD SCORE -18.76 NORMALIZED 0.01
		EXON LOCATED AT 2007 - 2109 HAS LOD SCORE -3.89 NORMALIZED 0.69
		EXON LOCATED AT 2208 - 2341 HAS LOD SCORE -9.12 NORMALIZED 0.27
		Original Prediction => agcagggtagggtgcagaggggaaggctggagagggtggcagccggagggggatgttgctttcttggctcccacccccacgcccccaccggctgccattctgcctggttcccatgtctggcccctctgctgcctttgcccagCTCTGGTCTTCAGGATGGGCTGGATTCTGGACTTTCTGGTTACATAGACTTGAACAAGTCACCTAAGTTCTGAATTTATTTCCCCCTCTGCACAAGGATCAGATCTTTCAGATCTGTTTGAGGCTGCTGTGAGGATCAAAGGCGGGTGAACGTCAATGTGTTCTGACTATTTATgtaagagtaaaaggaggctgattctctcctcctccctcttctgcagGCTCAAAAATGACC…
		Natural Annotated => AGcagggtagggtgcagaggggaaggctggagagggtggcagccggagggggatgttgctttcttggctcccacccccacgcccccaccggctgccattctgcctggttcccatgtctggcccctctgctgcctttgcccagctctggtcttcaggatgggctggattctggactttctggttacatagacttgaacaagtcacctaagttctgaatttatttccccctctgcacaaggatcagatctttcagatctgtttgaggctgctgtgaggatcaaaggcgggtgaacgtcaatgtgttctgactatttatgtaagagtaaaaggaggctgattctctcctcctccctcttctgcagGCTCAAAAATGACCAG…
		Mask => ** / **
		DiffOriginal => g
		DiffMutant => a
		Mutant Prediction => agcagggtagggtgcagaggggaaggctggagagggtggcagccggagggggatgttgctttcttggctcccacccccacgcccccaccggctgccattctgcctggttcccatgtctggcccctctgctgcctttgcccagCTCTGGTCTTCAGGATGGGCTGGATTCTGGACTTTCTGGTTACATAGACTTGAACAAGTCACCTAAGTTCTGAATTTATTTCCCCCTCTGCACAAGGATCAGATCTTTCAGATCTGTTTGAGGCTGCTGTGAGGATCAAAGGCGGGTGAACGTCAATGTGTTCTGACTATTTATgtaagagtaaaaggaggctgattctctcctcctccctcttctgcagGCTCAAAAATGACCAG…
		Mutant Annotated => AGcagggtagggtgcagaggggaaggctggagagggtggcagccggagggggatgttgctttcttggctcccacccccacgcccccaccggctgccattctgcctggttcccatgtctggcccctctgctgcctttgcccagctctggtcttcaggatgggctggattctggactttctggttacatagacttgaacaagtcacctaagttctgaatttatttccccctctgcacaaggatcagatctttcagatctgtttgaggctgctgtgaggatcaaaggcgggtgaacgtcaatgtgttctgactatttatgtaagagtaaaaggaggctgattctctcctcctccctcttctgcagGCTCAAAAATGACCAGG…
		Mask => ** / **
	1	Process for sequence MUT100 => E1+170C>T(-37):No (757 letters)
		PREDICTION FOR >>>TEST<<<
		EXON LOCATED AT 253 - 476 HAS LOD SCORE -13.04 NORMALIZED 0.08
		EXON LOCATED AT 585 - 857 HAS LOD SCORE -14.06 NORMALIZED 0.06
		EXON LOCATED AT 955 - 1102 HAS LOD SCORE -3.15 NORMALIZED 0.74
		GC EXON LOCATED AT 1463 - 1573 HAS LOD SCORE -18.51 NORMALIZED 0.07
		EXON LOCATED AT 1596 - 1665 HAS LOD SCORE -13.63 NORMALIZED 0.07
		EXON LOCATED AT 2032 - 2161 HAS LOD SCORE -18.49 NORMALIZED 0.01
		EXON LOCATED AT 2162 - 2195 HAS LOD SCORE -17.92 NORMALIZED 0.01
		PREDICTION FOR >>>TEST_MUTANT<<<
		EXON LOCATED AT 253 - 476 HAS LOD SCORE -13.04 NORMALIZED 0.08
		EXON LOCATED AT 585 - 857 HAS LOD SCORE -14.06 NORMALIZED 0.06
		EXON LOCATED AT 955 - 1102 HAS LOD SCORE -3.15 NORMALIZED 0.74
		GC EXON LOCATED AT 1463 - 1573 HAS LOD SCORE -18.51 NORMALIZED 0.07
		EXON LOCATED AT 1596 - 1665 HAS LOD SCORE -13.63 NORMALIZED 0.07
		EXON LOCATED AT 2032 - 2161 HAS LOD SCORE -18.49 NORMALIZED 0.01
		EXON LOCATED AT 2162 - 2195 HAS LOD SCORE -17.92 NORMALIZED 0.01
		Original Prediction => ccgttaagatggcggctgggctgcggaaacgcggccggtccggttccgcggcccagGCAGAGGGACTCTGCAAGCAATGGCTGCAGCGCGCCTGGCAAGAGCGGCGCCTGCTGCTGCGGGAGCCGCGCTACACGCTGCTGGTGGCCGCCTGCCTCTGCCTGGCGGAGGTGGGCATCACCTTCTGGGTCATTCACAGGGTGGCATgtgagtgcgccgagggggaggggaggggagggagggagacctgaacccgcgacccaaactggatctcagacctggaactccaaaccagactctgtatccactcactcgtcaattgcgaacccatccatatcccttacctgagcgccaagcctgctctacagaaaaccggatc…
		Natural Annotated => CCGTTAAGATGGCGGCTGGGCTGCGGAAACGCGGCCGGTCCGGTTCCGCGGCCCAGGCAGAGGGACTCTGCAAGCAATGGCTGCAGCGCGCCTGGCAAGAGCGGCGCCTGCTGCTGCGGGAGCCGCGCTACACGCTGCTGGTGGCCGCCTGCCTCTGCCTGGCGGAGGTGGGCATCACCTTCTGGGTCATTCACAGGGTGGCATgtgagtgcgccgagggggaggggaggggagggagggagacctgaacccgcgacccaaactggatctcagacctggaactccaaaccagactctgtatccactcactcgtcaattgcgaacccatccatatcccttacctgagcgccaagcctgctctacagaaaaccggatctt…
		Mask => ** / **
		DiffOriginal => C
		DiffMutant => T
		Mutant Prediction => ccgttaagatggcggctgggctgcggaaacgcggccggtccggttccgcggcccagGCAGAGGGACTCTGCAAGCAATGGCTGCAGCGCGCCTGGCAAGAGCGGCGCCTGCTGCTGCGGGAGCCGCGCTACACGCTGCTGGTGGCCGCCTGCCTCTGCCTGGCGGAGGTGGGTATCACCTTCTGGGTCATTCACAGGGTGGCATgtgagtgcgccgagggggaggggaggggagggagggagacctgaacccgcgacccaaactggatctcagacctggaactccaaaccagactctgtatccactcactcgtcaattgcgaacccatccatatcccttacctgagcgccaagcctgctctacagaaaaccggatctt…
		Mutant Annotated => CCGTTAAGATGGCGGCTGGGCTGCGGAAACGCGGCCGGTCCGGTTCCGCGGCCCAGGCAGAGGGACTCTGCAAGCAATGGCTGCAGCGCGCCTGGCAAGAGCGGCGCCTGCTGCTGCGGGAGCCGCGCTACACGCTGCTGGTGGCCGCCTGCCTCTGCCTGGCGGAGGTGGGTATCACCTTCTGGGTCATTCACAGGGTGGCATgtgagtgcgccgagggggaggggaggggagggagggagacctgaacccgcgacccaaactggatctcagacctggaactccaaaccagactctgtatccactcactcgtcaattgcgaacccatccatatcccttacctgagcgccaagcctgctctacagaaaaccggatctta…
		Mask => ** / **
	1	Process for sequence MUT101 => IVS6+286insCACT(-130):No (1000 letters)
		PREDICTION FOR >>>TEST<<<
		EXON LOCATED AT 340 - 479 HAS LOD SCORE -12.34 NORMALIZED 0.11
		EXON LOCATED AT 891 - 1021 HAS LOD SCORE -13.79 NORMALIZED 0.06
		EXON LOCATED AT 1141 - 1317 HAS LOD SCORE -8.04 NORMALIZED 0.35
		EXON LOCATED AT 1466 - 1665 HAS LOD SCORE -12.30 NORMALIZED 0.11
		EXON LOCATED AT 1666 - 1896 HAS LOD SCORE -10.99 NORMALIZED 0.16
		EXON LOCATED AT 2180 - 2220 HAS LOD SCORE -13.30 NORMALIZED 0.08
		PREDICTION FOR >>>TEST_MUTANT<<<
		EXON LOCATED AT 340 - 479 HAS LOD SCORE -12.34 NORMALIZED 0.11
		EXON LOCATED AT 891 - 1021 HAS LOD SCORE -13.79 NORMALIZED 0.06
		EXON LOCATED AT 1141 - 1317 HAS LOD SCORE -8.04 NORMALIZED 0.35
		EXON LOCATED AT 1466 - 1669 HAS LOD SCORE -12.76 NORMALIZED 0.09
		EXON LOCATED AT 1670 - 1900 HAS LOD SCORE -10.99 NORMALIZED 0.16
		EXON LOCATED AT 2184 - 2224 HAS LOD SCORE -13.30 NORMALIZED 0.08
		Original Prediction => TAAATGTAGCTTATAAACTTCCCAATTAGTTATTATTCTATATACTCTGTAAAAACATAAATTTATAATGTACAGTATGTCATGTGTCACACAACCTACATAATAAATGCACATTTAAGTAAAgtatgttttgttccccaaatcatatactttatatatctctagggtattgttctaaatgaaagacattttaagttaatttatagtaatctttaatatttgcatgtctaattttctttcagGAGTATATTTTGAAAAAGTTTTAAAGAGTTCAGATACTTCTCTTTGGGTGAGAAACATTCAAATGTATCTATCAGGGATTATTGTGACATTAGCTGGCGTCTACTTGTCAGATGGAGCTGAAATTAAAGAAAAA…
		Natural Annotated => TAaatgtagcttataaacttcccaattagttattattctatatactctgtaaaaacataaatttataatgtacagtatgtcatgtgtcacacaacctacataataaatgcacatttaagtaaagtatgttttgttccccaaatcatatactttatatatctctagggtattgttctaaatgaaagacattttaagttaatttatagtaatctttaatatttgcatgtctaattttctttcagGAGTATATTTTGAAAAAGTTTTAAAGAGTTCAGATACTTCTCTTTGGGTGAGAAACATTCAAATGTATCTATCAGGGATTATTGTGACATTAGCTGGCGTCTACTTGTCAGATGGAGCTGAAATTAAAGAAAAAGG…
		Mask => ** / **
		DiffOriginal =>
		DiffMutant => ct
		Mutant Prediction => TAAATGTAGCTTATAAACTTCCCAATTAGTTATTATTCTATATACTCTGTAAAAACATAAATTTATAATGTACAGTATGTCATGTGTCACACAACCTACATAATAAATGCACATTTAAGTAAAgtatgttttgttccccaaatcatatactttatatatctctagggtattgttctaaatgaaagacattttaagttaatttatagtaatctttaatatttgcatgtctaattttctttcagGAGTATATTTTGAAAAAGTTTTAAAGAGTTCAGATACTTCTCTTTGGGTGAGAAACATTCAAATGTATCTATCAGGGATTATTGTGACATTAGCTGGCGTCTACTTGTCAGATGGAGCTGAAATTAAAGAAAAAGG…
		Mutant Annotated => TAaatgtagcttataaacttcccaattagttattattctatatactctgtaaaaacataaatttataatgtacagtatgtcatgtgtcacacaacctacataataaatgcacatttaagtaaagtatgttttgttccccaaatcatatactttatatatctctagggtattgttctaaatgaaagacattttaagttaatttatagtaatctttaatatttgcatgtctaattttctttcagGAGTATATTTTGAAAAAGTTTTAAAGAGTTCAGATACTTCTCTTTGGGTGAGAAACATTCAAATGTATCTATCAGGGATTATTGTGACATTAGCTGGCGTCTACTTGTCAGATGGAGCTGAAATTAAAGAAAAAGGA…
		Mask => ** / **
	1	Process for sequence MUT106 => IVS1+1G>C(-141):No (396 letters)
		PREDICTION FOR >>>TEST<<<
		EXON LOCATED AT 885 - 1003 HAS LOD SCORE -6.23 NORMALIZED 0.50
		EXON LOCATED AT 1051 - 1144 HAS LOD SCORE -8.61 NORMALIZED 0.31
		EXON LOCATED AT 1287 - 1328 HAS LOD SCORE -14.88 NORMALIZED 0.04
		GC EXON LOCATED AT 1383 - 1504 HAS LOD SCORE -16.41 NORMALIZED 0.11
		EXON LOCATED AT 1735 - 1849 HAS LOD SCORE -10.07 NORMALIZED 0.21
		PREDICTION FOR >>>TEST_MUTANT<<<
		EXON LOCATED AT 885 - 1003 HAS LOD SCORE -6.23 NORMALIZED 0.50
		EXON LOCATED AT 1287 - 1328 HAS LOD SCORE -14.88 NORMALIZED 0.04
		GC EXON LOCATED AT 1383 - 1504 HAS LOD SCORE -16.41 NORMALIZED 0.11
		EXON LOCATED AT 1735 - 1849 HAS LOD SCORE -10.07 NORMALIZED 0.21
		Original Prediction => CTGCAGCGGGTGAAGAACATGCTCATTGCCTTTTCACAGAACTTTCTGTGCGACGTGGTTTATTCCCCGTATGCAACCCTTGCCTCAGAATTCCTTCAGAGAGAGgtgactgtccaggacctattgagctctgcatctgtctggctgtttagAAGTGACTTTGTGAAGGATTACCCTAGGCCCATCATGCCCAATATGGTTTTTGTTGGTGGAATCAACTGCCTTCACCAAAATCCACTATCCCAGgtgtgtattggagtgggacttttacatgcgtatattctttcagatgtattactttggatcgattaactagccccagatatatgctgagcaagcattctgagataatttaaaatgccctcttttgttaatt…
		Natural Annotated => CTGCAGCGGGTGAAGAACATGCTCATTGCCTTTTCACAGAACTTTCTGTGCGACGTGGTTTATTCCCCGTATGCAACCCTTGCCTCAGAATTCCTTCAGAGAGAGGTGACTGTCCAGGACCTATTGAGCTCTGCATCTGTCTGGCTGTTTAGAAGTGACTTTGTGAAGGATTACCCTAGGCCCATCATGCCCAATATGGTTTTTGTTGGTGGAATCAACTGCCTTCACCAAAATCCACTATCCCAGgtgtgtattggagtgggacttttacatgcgtatattctttcagatgtattactttggatcgattaactagccccagatatatgctgagcaagcattctgagataatttaaaatgccctcttttgttaatttt…
		Mask => ** / **
		DiffOriginal => g
		DiffMutant => c
		Mutant Prediction => CTGCAGCGGGTGAAGAACATGCTCATTGCCTTTTCACAGAACTTTCTGTGCGACGTGGTTTATTCCCCGTATGCAACCCTTGCCTCAGAATTCCTTCAGAGAGAGgtgactgtccaggacctattgagctctgcatctgtctggctgtttagaagtgactttgtgaaggattaccctaggcccatcatgcccaatatggtttttgttggtggaatcaactgccttcaccaaaatccactatcccagctgtgtattggagtgggacttttacatgcgtatattctttcagatgtattactttggatcgattaactagccccagatatatgctgagcaagcattctgagataatttaaaatgccctcttttgttaatttt…
		Mutant Annotated => CTGCAGCGGGTGAAGAACATGCTCATTGCCTTTTCACAGAACTTTCTGTGCGACGTGGTTTATTCCCCGTATGCAACCCTTGCCTCAGAATTCCTTCAGAGAGAGGTGACTGTCCAGGACCTATTGAGCTCTGCATCTGTCTGGCTGTTTAGAAGTGACTTTGTGAAGGATTACCCTAGGCCCATCATGCCCAATATGGTTTTTGTTGGTGGAATCAACTGCCTTCACCAAAATCCACTATCCCAGctgtgtattggagtgggacttttacatgcgtatattctttcagatgtattactttggatcgattaactagccccagatatatgctgagcaagcattctgagataatttaaaatgccctcttttgttaattttt…
		Mask => ** / **
	1	Process for sequence MUT108 => E1B+102G>A(-53):No (2935 letters)
		PREDICTION FOR >>>TEST<<<
		EXON LOCATED AT 308 - 466 HAS LOD SCORE -2.28 NORMALIZED 0.79
		EXON LOCATED AT 845 - 1074 HAS LOD SCORE -4.98 NORMALIZED 0.61
		EXON LOCATED AT 1275 - 1480 HAS LOD SCORE 9.48 NORMALIZED 0.99
		EXON LOCATED AT 1481 - 1697 HAS LOD SCORE 9.65 NORMALIZED 0.99
		EXON LOCATED AT 1842 - 1902 HAS LOD SCORE -9.28 NORMALIZED 0.26
		EXON LOCATED AT 1973 - 2203 HAS LOD SCORE -10.33 NORMALIZED 0.20
		EXON LOCATED AT 2409 - 2584 HAS LOD SCORE -10.01 NORMALIZED 0.22
		EXON LOCATED AT 2783 - 2983 HAS LOD SCORE -14.23 NORMALIZED 0.06
		EXON LOCATED AT 3223 - 3400 HAS LOD SCORE -15.02 NORMALIZED 0.04
		GC EXON LOCATED AT 3451 - 3541 HAS LOD SCORE -22.49 NORMALIZED 0.02
		EXON LOCATED AT 3627 - 3733 HAS LOD SCORE -12.13 NORMALIZED 0.11
		EXON LOCATED AT 3919 - 4051 HAS LOD SCORE -8.46 NORMALIZED 0.32
		EXON LOCATED AT 4326 - 4508 HAS LOD SCORE -2.54 NORMALIZED 0.78
		PREDICTION FOR >>>TEST_MUTANT<<<
		EXON LOCATED AT 308 - 466 HAS LOD SCORE -2.28 NORMALIZED 0.79
		EXON LOCATED AT 845 - 1074 HAS LOD SCORE -4.98 NORMALIZED 0.61
		EXON LOCATED AT 1350 - 1511 HAS LOD SCORE 7.71 NORMALIZED 0.98
		GC EXON LOCATED AT 1533 - 1622 HAS LOD SCORE -3.40 NORMALIZED 0.88
		EXON LOCATED AT 1842 - 1902 HAS LOD SCORE -9.28 NORMALIZED 0.26
		EXON LOCATED AT 1973 - 2203 HAS LOD SCORE -10.33 NORMALIZED 0.20
		EXON LOCATED AT 2409 - 2584 HAS LOD SCORE -10.01 NORMALIZED 0.22
		EXON LOCATED AT 2783 - 2983 HAS LOD SCORE -14.23 NORMALIZED 0.06
		EXON LOCATED AT 3223 - 3400 HAS LOD SCORE -15.02 NORMALIZED 0.04
		GC EXON LOCATED AT 3451 - 3541 HAS LOD SCORE -22.49 NORMALIZED 0.02
		EXON LOCATED AT 3627 - 3733 HAS LOD SCORE -12.13 NORMALIZED 0.11
		EXON LOCATED AT 3919 - 4051 HAS LOD SCORE -8.46 NORMALIZED 0.32
		EXON LOCATED AT 4326 - 4508 HAS LOD SCORE -2.54 NORMALIZED 0.78
		Original Prediction => CCAGGGAGGGGGTGGAAAGGAGGGAGAAAAGGCAGAGGCGTCAAGGGAGGCCGGAGGGAGAGTGGGGTGGACAGAGGAGCGGAGGGACGAGAGGGAAGCGCACGATAGCTGCGCGGAGAGAGAGCGAAGAGCAGGCGGAGGAACAAAGGCGACCCAAGACACCCAGAGAGGGACAGgtaaggaggggcaggtgagcaggaaggaggagagaaccgggctagggagactgcggaaaggagaagtggcgggcgtgaggaaactgctgtggataagggacgagtaagatggaaagaatggcggaagacgaacgaccgcagagtgagggtccttccaagagcgaccaggggggaggaactggggctgttgcgcccttaag…
		Natural Annotated => CCAGGGAGGGGGTGGAAAGGAGGGAGAAAAGGCAGAGGCGTCAAGGGAGGCCGGAGGGAGAGTGGGGTGGACAGAGGAGCGGAGGGACGAGAGGGAAGCGCACGATAGCTGCGCGGAGAGAGAGCGAAGAGCAGGCGGAGGAACAAAGGCGACCCAAGACACCCAGAGAGGGACAGgtaaggaggggcaggtgagcaggaaggaggagagaaccgggctagggagactgcggaaaggagaagtggcgggcgtgaggaaactgctgtggataagggacgagtaagatggaaagaatggcggaagacgaacgaccgcagagtgagggtccttccaagagcgaccaggggggaggaactggggctgttgcgcccttaaggt…
		Mask => ** / **
		DiffOriginal => G
		DiffMutant => A
		Mutant Prediction => CCAGGGAGGGGGTGGAAAGGAGGGAGAAAAGGCAGAGGCGTCAAGGGAGGCCGGAGGGAGAGTGGGGTGGACAGAGGAGCGGAGGGACGAGAGGGAAGCGCACGATAGCTGCGCGGAGAGAGAGCGAAGAGCAGGCGGAGGAACAAAGGCGACCCAAGACACCCAGAGAGGGACAGgtaaggaggggcaggtgagcaggaaggaggagagaaccgggctagggagactgcggaaaggagaagtggcgggcgtgaggaaactgctgtggataagggacgagtaagatggaaagaatggcggaagacgaacgaccgcagagtgagggtccttccaagagcgaccaggggggaggaactggggctgttgcgcccttaaggt…
		Mutant Annotated => CCAGGGAGGGGGTGGAAAGGAGGGAGAAAAGGCAGAGGCGTCAAGGGAGGCCGGAGGGAGAGTGGGGTGGACAGAGGAGCGGAGGGACGAGAGGGAAGCGCACGATAGCTGCGCGGAGAGAGAGCGAAGAGCAGGCGGAGGAACAAAGGCGACCCAAGACACCCAGAGAGGGACAGgtaaggaggggcaggtgagcaggaaggaggagagaaccgggctagggagactgcggaaaggagaagtggcgggcgtgaggaaactgctgtggataagggacgagtaagatggaaagaatggcggaagacgaacgaccgcagagtgagggtccttccaagagcgaccaggggggaggaactggggctgttgcgcccttaaggtt…
		Mask => ** / **
	1	Process for sequence MUT109 => IVS4+3A>G(-93):No (673 letters)
		PREDICTION FOR >>>TEST<<<
		EXON LOCATED AT 363 - 460 HAS LOD SCORE -17.36 NORMALIZED 0.02
		EXON LOCATED AT 662 - 811 HAS LOD SCORE -12.23 NORMALIZED 0.11
		EXON LOCATED AT 937 - 1152 HAS LOD SCORE -4.60 NORMALIZED 0.64
		EXON LOCATED AT 1224 - 1240 HAS LOD SCORE -17.76 NORMALIZED 0.02
		GC EXON LOCATED AT 1725 - 1813 HAS LOD SCORE -19.37 NORMALIZED 0.05
		EXON LOCATED AT 2008 - 2240 HAS LOD SCORE -10.74 NORMALIZED 0.17
		PREDICTION FOR >>>TEST_MUTANT<<<
		EXON LOCATED AT 363 - 460 HAS LOD SCORE -17.36 NORMALIZED 0.02
		EXON LOCATED AT 662 - 811 HAS LOD SCORE -12.23 NORMALIZED 0.11
		EXON LOCATED AT 937 - 1059 HAS LOD SCORE -8.20 NORMALIZED 0.34
		EXON LOCATED AT 1085 - 1152 HAS LOD SCORE -14.64 NORMALIZED 0.05
		EXON LOCATED AT 1172 - 1240 HAS LOD SCORE -13.65 NORMALIZED 0.07
		GC EXON LOCATED AT 1725 - 1813 HAS LOD SCORE -19.37 NORMALIZED 0.05
		EXON LOCATED AT 2008 - 2240 HAS LOD SCORE -10.74 NORMALIZED 0.17
		Original Prediction => aaatgaaatttaatttctctgtttttccccttttgtagGAAGTCACCAAAGCAGTACAGCCTCTCTTACTGGGAAGAATCATAGCTTCCTATGACCCGGATAACAAGGAGGAACGCTCTATCGCGATTTATCTAGGCATAGGCTTATGCCTTCTCTTTATTGTGAGGACACTGCTCCTACACCCAGCCATTTTTGGCCTTCATCACATTGGAATGCAGATGAGAATAGCTATGTTTAGTTTGATTTATAAGAAGgtaatacttccttgcacaggccccatggcacatatattctgtatcgtacatgttttaatgtcataaattagGTAGTGAGCTGGTACAAgtaagggataaatgctgaaattaatttaatatgc…
		Natural Annotated => AAatgaaatttaatttctctgtttttccccttttgtagGAAGTCACCAAAGCAGTACAGCCTCTCTTACTGGGAAGAATCATAGCTTCCTATGACCCGGATAACAAGGAGGAACGCTCTATCGCGATTTATCTAGGCATAGGCTTATGCCTTCTCTTTATTGTGAGGACACTGCTCCTACACCCAGCCATTTTTGGCCTTCATCACATTGGAATGCAGATGAGAATAGCTATGTTTAGTTTGATTTATAAGAAGgtaatacttccttgcacaggccccatggcacatatattctgtatcgtacatgttttaatgtcataaattaggtagtgagctggtacaagtaagggataaatgctgaaattaatttaatatgcct…
		Mask => ** / **
		DiffOriginal => a
		DiffMutant => g
		Mutant Prediction => aaatgaaatttaatttctctgtttttccccttttgtagGAAGTCACCAAAGCAGTACAGCCTCTCTTACTGGGAAGAATCATAGCTTCCTATGACCCGGATAACAAGGAGGAACGCTCTATCGCGATTTATCTAGGCATAGGCTTATGCCTTCTCTTTATTgtgaggacactgctcctacacccagCCATTTTTGGCCTTCATCACATTGGAATGCAGATGAGAATAGCTATGTTTAGTTTGATTTATAAGAAGgtgatacttccttgcacagGCCCCATGGCACATATATTCTGTATCGTACATGTTTTAATGTCATAAATTAGGTAGTGAGCTGGTACAAgtaagggataaatgctgaaattaatttaatatgcct…
		Mutant Annotated => AAatgaaatttaatttctctgtttttccccttttgtagGAAGTCACCAAAGCAGTACAGCCTCTCTTACTGGGAAGAATCATAGCTTCCTATGACCCGGATAACAAGGAGGAACGCTCTATCGCGATTTATCTAGGCATAGGCTTATGCCTTCTCTTTATTGTGAGGACACTGCTCCTACACCCAGCCATTTTTGGCCTTCATCACATTGGAATGCAGATGAGAATAGCTATGTTTAGTTTGATTTATAAGAAGgtgatacttccttgcacaggccccatggcacatatattctgtatcgtacatgttttaatgtcataaattaggtagtgagctggtacaagtaagggataaatgctgaaattaatttaatatgccta…
		Mask => ** / **
1		Process for sequence MUT110 => IVS4+1G>T(-93):No (673 letters)
		PREDICTION FOR >>>TEST<<<
		EXON LOCATED AT 363 - 460 HAS LOD SCORE -17.36 NORMALIZED 0.02
		EXON LOCATED AT 662 - 811 HAS LOD SCORE -12.23 NORMALIZED 0.11
		EXON LOCATED AT 937 - 1152 HAS LOD SCORE -4.60 NORMALIZED 0.64
		EXON LOCATED AT 1224 - 1240 HAS LOD SCORE -17.76 NORMALIZED 0.02
		GC EXON LOCATED AT 1725 - 1813 HAS LOD SCORE -19.37 NORMALIZED 0.05
		EXON LOCATED AT 2008 - 2240 HAS LOD SCORE -10.74 NORMALIZED 0.17
		PREDICTION FOR >>>TEST_MUTANT<<<
		EXON LOCATED AT 363 - 460 HAS LOD SCORE -17.36 NORMALIZED 0.02
		EXON LOCATED AT 662 - 811 HAS LOD SCORE -12.23 NORMALIZED 0.11
		EXON LOCATED AT 937 - 1059 HAS LOD SCORE -8.20 NORMALIZED 0.34
		EXON LOCATED AT 1172 - 1240 HAS LOD SCORE -12.06 NORMALIZED 0.12
		GC EXON LOCATED AT 1725 - 1813 HAS LOD SCORE -19.37 NORMALIZED 0.05
		EXON LOCATED AT 2008 - 2240 HAS LOD SCORE -10.74 NORMALIZED 0.17
		Original Prediction => aaatgaaatttaatttctctgtttttccccttttgtagGAAGTCACCAAAGCAGTACAGCCTCTCTTACTGGGAAGAATCATAGCTTCCTATGACCCGGATAACAAGGAGGAACGCTCTATCGCGATTTATCTAGGCATAGGCTTATGCCTTCTCTTTATTGTGAGGACACTGCTCCTACACCCAGCCATTTTTGGCCTTCATCACATTGGAATGCAGATGAGAATAGCTATGTTTAGTTTGATTTATAAGAAGgtaatacttccttgcacaggccccatggcacatatattctgtatcgtacatgttttaatgtcataaattagGTAGTGAGCTGGTACAAgtaagggataaatgctgaaattaatttaatatgc…
		Natural Annotated => AAatgaaatttaatttctctgtttttccccttttgtagGAAGTCACCAAAGCAGTACAGCCTCTCTTACTGGGAAGAATCATAGCTTCCTATGACCCGGATAACAAGGAGGAACGCTCTATCGCGATTTATCTAGGCATAGGCTTATGCCTTCTCTTTATTGTGAGGACACTGCTCCTACACCCAGCCATTTTTGGCCTTCATCACATTGGAATGCAGATGAGAATAGCTATGTTTAGTTTGATTTATAAGAAGgtaatacttccttgcacaggccccatggcacatatattctgtatcgtacatgttttaatgtcataaattaggtagtgagctggtacaagtaagggataaatgctgaaattaatttaatatgcct…
		Mask => ** / **
		DiffOriginal => g
		DiffMutant => t
		Mutant Prediction => aaatgaaatttaatttctctgtttttccccttttgtagGAAGTCACCAAAGCAGTACAGCCTCTCTTACTGGGAAGAATCATAGCTTCCTATGACCCGGATAACAAGGAGGAACGCTCTATCGCGATTTATCTAGGCATAGGCTTATGCCTTCTCTTTATTgtgaggacactgctcctacacccagccatttttggccttcatcacattggaatgcagatgagaatagctatgtttagtttgatttataagaagttaatacttccttgcacagGCCCCATGGCACATATATTCTGTATCGTACATGTTTTAATGTCATAAATTAGGTAGTGAGCTGGTACAAgtaagggataaatgctgaaattaatttaatatgcct…
		Mutant Annotated => AAatgaaatttaatttctctgtttttccccttttgtagGAAGTCACCAAAGCAGTACAGCCTCTCTTACTGGGAAGAATCATAGCTTCCTATGACCCGGATAACAAGGAGGAACGCTCTATCGCGATTTATCTAGGCATAGGCTTATGCCTTCTCTTTATTGTGAGGACACTGCTCCTACACCCAGCCATTTTTGGCCTTCATCACATTGGAATGCAGATGAGAATAGCTATGTTTAGTTTGATTTATAAGAAGttaatacttccttgcacaggccccatggcacatatattctgtatcgtacatgttttaatgtcataaattaggtagtgagctggtacaagtaagggataaatgctgaaattaatttaatatgccta…
		Mask => ** / **
	1	Process for sequence MUT111 => E23+156G>C(+29):No (457 letters)
		PREDICTION FOR >>>TEST<<<
		EXON LOCATED AT 279 - 342 HAS LOD SCORE -13.35 NORMALIZED 0.07
		EXON LOCATED AT 343 - 415 HAS LOD SCORE -8.28 NORMALIZED 0.33
		EXON LOCATED AT 416 - 471 HAS LOD SCORE -5.71 NORMALIZED 0.55
		EXON LOCATED AT 543 - 617 HAS LOD SCORE -16.92 NORMALIZED 0.02
		EXON LOCATED AT 638 - 758 HAS LOD SCORE -10.34 NORMALIZED 0.20
		EXON LOCATED AT 828 - 879 HAS LOD SCORE -11.17 NORMALIZED 0.15
		EXON LOCATED AT 1021 - 1176 HAS LOD SCORE -4.34 NORMALIZED 0.66
		EXON LOCATED AT 1473 - 1566 HAS LOD SCORE -10.41 NORMALIZED 0.19
		EXON LOCATED AT 1874 - 2011 HAS LOD SCORE -11.76 NORMALIZED 0.13
		PREDICTION FOR >>>TEST_MUTANT<<<
		EXON LOCATED AT 279 - 342 HAS LOD SCORE -13.35 NORMALIZED 0.07
		EXON LOCATED AT 343 - 415 HAS LOD SCORE -8.28 NORMALIZED 0.33
		EXON LOCATED AT 416 - 471 HAS LOD SCORE -5.71 NORMALIZED 0.55
		EXON LOCATED AT 543 - 617 HAS LOD SCORE -16.92 NORMALIZED 0.02
		EXON LOCATED AT 638 - 758 HAS LOD SCORE -10.34 NORMALIZED 0.20
		EXON LOCATED AT 828 - 879 HAS LOD SCORE -11.17 NORMALIZED 0.15
		EXON LOCATED AT 1021 - 1176 HAS LOD SCORE -7.43 NORMALIZED 0.40
		EXON LOCATED AT 1473 - 1566 HAS LOD SCORE -10.41 NORMALIZED 0.19
		EXON LOCATED AT 1874 - 2011 HAS LOD SCORE -11.76 NORMALIZED 0.13
		Original Prediction => aatcttccactggtgacaggataaaatattccaatggtttttattgaagtacaatactgaattatgtttatggcatggtacctatatgtcacagaagtgatcccatcacttttaccttatagGTGGGCCTCTTGGGAAGAACTGGATCAGGGAAGAGTACTTTGTTATCAGCTTTTTTGAGACTACTGAACACTGAAGGAGAAATCCAGATCGATGGTGTGTCTTGGGATTCAATAACTTTGCAACAGTGGAGGAAAGCCTTTGGAGTGATACCACAGgtgagcaaaaggacttagccagaaaaaaggcaactaaattatattttttactgctatttgatacttgtactcaagaaattcatattactctgcaaaat…
		Natural Annotated => AAtcttccactggtgacaggataaaatattccaatggtttttattgaagtacaatactgaattatgtttatggcatggtacctatatgtcacagaagtgatcccatcacttttaccttatagGTGGGCCTCTTGGGAAGAACTGGATCAGGGAAGAGTACTTTGTTATCAGCTTTTTTGAGACTACTGAACACTGAAGGAGAAATCCAGATCGATGGTGTGTCTTGGGATTCAATAACTTTGCAACAGTGGAGGAAAGCCTTTGGAGTGATACCACAGgtgagcaaaaggacttagccagaaaaaaggcaactaaattatattttttactgctatttgatacttgtactcaagaaattcatattactctgcaaaatat…
		Mask => ** / **
		DiffOriginal => G
		DiffMutant => C
		Mutant Prediction => aatcttccactggtgacaggataaaatattccaatggtttttattgaagtacaatactgaattatgtttatggcatggtacctatatgtcacagaagtgatcccatcacttttaccttatagGTGGGCCTCTTGGGAAGAACTGGATCAGGGAAGAGTACTTTGTTATCAGCTTTTTTGAGACTACTGAACACTGAAGGAGAAATCCAGATCGATGGTGTGTCTTGGGATTCAATAACTTTGCAACAGTGGAGGAAAGCCTTTGGAGTGATACCACACgtgagcaaaaggacttagccagaaaaaaggcaactaaattatattttttactgctatttgatacttgtactcaagaaattcatattactctgcaaaatat…
		Mutant Annotated => AAtcttccactggtgacaggataaaatattccaatggtttttattgaagtacaatactgaattatgtttatggcatggtacctatatgtcacagaagtgatcccatcacttttaccttatagGTGGGCCTCTTGGGAAGAACTGGATCAGGGAAGAGTACTTTGTTATCAGCTTTTTTGAGACTACTGAACACTGAAGGAGAAATCCAGATCGATGGTGTGTCTTGGGATTCAATAACTTTGCAACAGTGGAGGAAAGCCTTTGGAGTGATACCACACgtgagcaaaaggacttagccagaaaaaaggcaactaaattatattttttactgctatttgatacttgtactcaagaaattcatattactctgcaaaatata…
		Mask => ** / **
1		Process for sequence MUT112 => IVS22+12191C>T(- ):No (903 letters)
		PREDICTION FOR >>>TEST<<<
		EXON LOCATED AT 221 - 460 HAS LOD SCORE -14.30 NORMALIZED 0.05
		EXON LOCATED AT 983 - 1141 HAS LOD SCORE -13.01 NORMALIZED 0.08
		EXON LOCATED AT 1189 - 1279 HAS LOD SCORE -9.98 NORMALIZED 0.22
		EXON LOCATED AT 1320 - 1501 HAS LOD SCORE -7.85 NORMALIZED 0.37
		EXON LOCATED AT 2181 - 2284 HAS LOD SCORE -7.25 NORMALIZED 0.42
		PREDICTION FOR >>>TEST_MUTANT<<<
		EXON LOCATED AT 221 - 460 HAS LOD SCORE -14.30 NORMALIZED 0.05
		EXON LOCATED AT 983 - 1141 HAS LOD SCORE -13.01 NORMALIZED 0.08
		EXON LOCATED AT 1246 - 1329 HAS LOD SCORE -7.89 NORMALIZED 0.36
		EXON LOCATED AT 1455 - 1501 HAS LOD SCORE -16.22 NORMALIZED 0.03
		EXON LOCATED AT 2181 - 2284 HAS LOD SCORE -7.25 NORMALIZED 0.42
		Original Prediction => gatagtcctctgattaaatagatatttgatagtactttaaggtctatacttttggatgaacttaactgctttctccatttgtagTCTCTTGAAAATACAGAAATTTCAGAAATAATTTATAAGAATATCAAGGATTCAAATCATATCAGCACAAACACCTAAATACTTGTTTGCTTTGTTAAACACATATCCCATTTTCTATCTTGATAAACATTGGTGTAAAGTAGTTGAATCATTCAGTGGgtataagcagcatattctcaatactatgtttcattaataattaatagAGATATATGAACACATAAAAGATTCAATTATAATCACCTTGTGGATCTAAATTTCAGTTGACTTGTCATCTTGATTTCTGGAGACC…
		Natural Annotated => GAtagtcctctgattaaatagatatttgatagtactttaaggtctatacttttggatgaacttaactgctttctccatttgtagtctcttgaaaatacagaaatttcagaaataatttataagaatatcaaggattcaaatcatatcagcacaaacacctaaatacttgtttgctttgttaaacacatatcccattttctatcttgataaacattggtgtaaagtagttgaatcattcagtgggtataagcagcatattctcaatactatgtttcattaataattaatagagatatatgaacacataaaagattcaattataatcaccttgtggatctaaatttcagTTGACTTGTCATCTTGATTTCTGGAGACCAC…
		Mask => ** /(+3'ss) / **
		DiffOriginal => c
		DiffMutant => t
		Mutant Prediction => gatagtcctctgattaaatagatatttgatagtactttaaggtctatacttttggatgaacttaactgctttctccatttgtagTCTCTTGAAAATACAGAAATTTCAGAAATAATTTATAAGAATATCAAGGATTCAAATCATATCAGCACAAACACCTAAATACTTGTTTGCTTTGTTAAACACATATCCCATTTTCTATCTTGATAAACATTGGTGTAAAGTAGTTGAATCATTCAGTGGgtataagcagcatattctcaatactatgtttcattaataattaatagagatatatgaacacataaaagattcaattataatcaccttgtggatctaaatttcagTTGACTTGTCATCTTGATTTCTGGAGACCAC…
		Mutant Annotated => GAtagtcctctgattaaatagatatttgatagtactttaaggtctatacttttggatgaacttaactgctttctccatttgtagtctcttgaaaatacagaaatttcagaaataatttataagaatatcaaggattcaaatcatatcagcacaaacacctaaatacttgtttgctttgttaaacacatatcccattttctatcttgataaacattggtgtaaagtagttgaatcattcagtgggtataagcagcatattctcaatactatgtttcattaataattaatagagatatatgaacacataaaagattcaattataatcaccttgtggatctaaatttcagTTGACTTGTCATCTTGATTTCTGGAGACCACA…
		Mask => ** /(+3'ss) / **
1		Process for sequence MUT113 => IVS11+194A>G(- ):No (1169 letters)
		PREDICTION FOR >>>TEST<<<
		EXON LOCATED AT 290 - 345 HAS LOD SCORE -13.23 NORMALIZED 0.08
		EXON LOCATED AT 373 - 507 HAS LOD SCORE -9.29 NORMALIZED 0.26
		EXON LOCATED AT 1045 - 1097 HAS LOD SCORE -10.92 NORMALIZED 0.17
		EXON LOCATED AT 1248 - 1450 HAS LOD SCORE -17.86 NORMALIZED 0.01
		EXON LOCATED AT 1488 - 1634 HAS LOD SCORE -10.30 NORMALIZED 0.20
		GC EXON LOCATED AT 1704 - 1910 HAS LOD SCORE -20.87 NORMALIZED 0.03
		EXON LOCATED AT 1980 - 2066 HAS LOD SCORE -6.46 NORMALIZED 0.48
		EXON LOCATED AT 2138 - 2177 HAS LOD SCORE -13.18 NORMALIZED 0.08
		EXON LOCATED AT 2436 - 2619 HAS LOD SCORE -12.86 NORMALIZED 0.09
		PREDICTION FOR >>>TEST_MUTANT<<<
		EXON LOCATED AT 290 - 345 HAS LOD SCORE -13.23 NORMALIZED 0.08
		EXON LOCATED AT 373 - 507 HAS LOD SCORE -9.29 NORMALIZED 0.26
		EXON LOCATED AT 1045 - 1093 HAS LOD SCORE -4.96 NORMALIZED 0.61
		EXON LOCATED AT 1248 - 1450 HAS LOD SCORE -17.86 NORMALIZED 0.01
		EXON LOCATED AT 1488 - 1634 HAS LOD SCORE -10.30 NORMALIZED 0.20
		GC EXON LOCATED AT 1704 - 1910 HAS LOD SCORE -20.87 NORMALIZED 0.03
		EXON LOCATED AT 1980 - 2066 HAS LOD SCORE -6.46 NORMALIZED 0.48
		EXON LOCATED AT 2138 - 2177 HAS LOD SCORE -13.18 NORMALIZED 0.08
		EXON LOCATED AT 2436 - 2619 HAS LOD SCORE -12.86 NORMALIZED 0.09
		Original Prediction => gctcttgcatactgtcttcaaaaataagttacactataaaggttgttttagacttttaaagttttgccattggtttttaaaaaaatttttaaattggctttaaaaatttcttaattgtgtgctgaatacaattttctttattacagAAGTACCAACAATTACATGTATAAACAGAGAATCCTATGTACTTGAGATATAAgtaaggttactatcaatcacacctgaaaaatttaaatgttatgaagaaattatctcatttctattaatatgggaactgtgtcttcatctttattactgttctaaggtcaactcaatgtagattttacttgcttatggtttcatattttagCTAAATAGTAAAATAATATGGATATAC…
		Natural Annotated => GCtcttgcatactgtcttcaaaaataagttacactataaaggttgttttagacttttaaagttttgccattggtttttaaaaaaatttttaaattggctttaaaaatttcttaattgtgtgctgaatacaattttctttattacagAAGTACCAACAATTACATGTATAAACAGAGAATCCTATGTACTTGAGATataagtaaggttactatcaatcacacctgaaaaatttaaatgttatgaagaaattatctcatttctattaatatgggaactgtgtcttcatctttattactgttctaaggtcaactcaatgtagattttacttgcttatggtttcatattttagctaaatagtaaaataatatggatatacat…
		Mask => ** /(+3'ss) / **
		DiffOriginal => a
		DiffMutant => g
		Mutant Prediction => gctcttgcatactgtcttcaaaaataagttacactataaaggttgttttagacttttaaagttttgccattggtttttaaaaaaatttttaaattggctttaaaaatttcttaattgtgtgctgaatacaattttctttattacagAAGTACCAACAATTACATGTATAAACAGAGAATCCTATGTACTTGAGATgtaagtaaggttactatcaatcacacctgaaaaatttaaatgttatgaagaaattatctcatttctattaatatgggaactgtgtcttcatctttattactgttctaaggtcaactcaatgtagattttacttgcttatggtttcatattttagCTAAATAGTAAAATAATATGGATATACAT…
		Mutant Annotated => GCtcttgcatactgtcttcaaaaataagttacactataaaggttgttttagacttttaaagttttgccattggtttttaaaaaaatttttaaattggctttaaaaatttcttaattgtgtgctgaatacaattttctttattacagAAGTACCAACAATTACATGTATAAACAGAGAATCCTATGTACTTGAGATgtaagtaaggttactatcaatcacacctgaaaaatttaaatgttatgaagaaattatctcatttctattaatatgggaactgtgtcttcatctttattactgttctaaggtcaactcaatgtagattttacttgcttatggtttcatattttagctaaatagtaaaataatatggatatacatt…
		Mask => ** /(+3'ss) / **
1		Process for sequence MUT114 => IVS19+11505C>G(- ):No (721 letters)
		PREDICTION FOR >>>TEST<<<
		EXON LOCATED AT 316 - 566 HAS LOD SCORE -8.39 NORMALIZED 0.33
		EXON LOCATED AT 985 - 1064 HAS LOD SCORE -8.15 NORMALIZED 0.35
		GC EXON LOCATED AT 1211 - 1406 HAS LOD SCORE -17.23 NORMALIZED 0.09
		EXON LOCATED AT 1868 - 1958 HAS LOD SCORE -12.35 NORMALIZED 0.11
		EXON LOCATED AT 2148 - 2205 HAS LOD SCORE -14.99 NORMALIZED 0.04
		PREDICTION FOR >>>TEST_MUTANT<<<
		EXON LOCATED AT 316 - 566 HAS LOD SCORE -8.39 NORMALIZED 0.33
		EXON LOCATED AT 985 - 1064 HAS LOD SCORE -8.15 NORMALIZED 0.35
		EXON LOCATED AT 1211 - 1424 HAS LOD SCORE -7.62 NORMALIZED 0.39
		EXON LOCATED AT 1868 - 1958 HAS LOD SCORE -12.35 NORMALIZED 0.11
		EXON LOCATED AT 2148 - 2205 HAS LOD SCORE -14.99 NORMALIZED 0.04
		Original Prediction => caattatttcaagagagggatactattcttatgcaggataaatacaataagatattttaaatgaattttaactacatctctggcagTTTCATCTCAATAGTAGTTGTAATTTTATCTCCCAGACCTTATTATAGACTAGCAGCTCTCTATGAAAATTAGTGACAGTgtgagtgtattttaattcaaagttaatcaagaatgactgagtcaagagttagctacccctgaaagtaactcataattcagaatttaaaatattacatgtggaacaatcatgactatatgccttttactttctctatcattatttagGTTGTGGGCTTTGGGTCCTTTTCACATCCGTTAACAGTGGGCTTGACTTCAAAGGATTATTTTC…
		Natural Annotated => CAattatttcaagagagggatactattcttatgcaggataaatacaataagatattttaaatgaattttaactacatctctggcagtttcatctcaatagtagttgtaattttatctcccagaccttattatagactagcagctctctatgaaaattagtgacagtgtgagtgtattttaattcaaagttaatcaagaatgactgagtcaagagttagctacccctgaaagtaactcataattcagaatttaaaatattacatgtggaacaatcatgactatatgccttttactttctctatcattatttagGTTGTGGGCTTTGGGTCCTTTTCACATCCGTTAACAGTGGGCTTGACTTCAAAGGATTATTTTCTT…
		Mask => ** / **
		DiffOriginal => c
		DiffMutant => g
		Mutant Prediction => caattatttcaagagagggatactattcttatgcaggataaatacaataagatattttaaatgaattttaactacatctctggcagTTTCATCTCAATAGTAGTTGTAATTTTATCTCCCAGACCTTATTATAGACTAGCAGCTCTCTATGAAAATTAGTGACAGTgtgagtgtattttaattcaaagttaatcaagaatgactgagtcaagagttagctacccctgaaagtaactcataattcagaatttaaaatattacatgtggaacaatcatgactatatgccttttactttctctatcattatttagGTTGTGGGCTTTGGGTCCTTTTCACATCCGTTAACAGTGGGCTTGACTTCAAAGGATTATTTTCTT…
		Mutant Annotated => CAattatttcaagagagggatactattcttatgcaggataaatacaataagatattttaaatgaattttaactacatctctggcagtttcatctcaatagtagttgtaattttatctcccagaccttattatagactagcagctctctatgaaaattagtgacagtgtgagtgtattttaattcaaagttaatcaagaatgactgagtcaagagttagctacccctgaaagtaactcataattcagaatttaaaatattacatgtggaacaatcatgactatatgccttttactttctctatcattatttagGTTGTGGGCTTTGGGTCCTTTTCACATCCGTTAACAGTGGGCTTGACTTCAAAGGATTATTTTCTTG…
		Mask => ** / **
	1	Process for sequence MUT115 => E8+IVS8del27(-1260):No (1455 letters)
		PREDICTION FOR >>>TEST<<<
		EXON LOCATED AT 598 - 639 HAS LOD SCORE -12.18 NORMALIZED 0.11
		EXON LOCATED AT 678 - 781 HAS LOD SCORE -0.18 NORMALIZED 0.88
		EXON LOCATED AT 931 - 1032 HAS LOD SCORE 1.33 NORMALIZED 0.92
		GC EXON LOCATED AT 1157 - 1472 HAS LOD SCORE -12.58 NORMALIZED 0.27
		EXON LOCATED AT 2167 - 2266 HAS LOD SCORE 4.26 NORMALIZED 0.96
		EXON LOCATED AT 2356 - 2475 HAS LOD SCORE -4.66 NORMALIZED 0.63
		EXON LOCATED AT 2502 - 2655 HAS LOD SCORE -8.35 NORMALIZED 0.33
		PREDICTION FOR >>>TEST_MUTANT<<<
		EXON LOCATED AT 598 - 639 HAS LOD SCORE -12.18 NORMALIZED 0.11
		EXON LOCATED AT 678 - 781 HAS LOD SCORE -0.18 NORMALIZED 0.88
		EXON LOCATED AT 931 - 1032 HAS LOD SCORE 1.33 NORMALIZED 0.92
		GC EXON LOCATED AT 1157 - 1472 HAS LOD SCORE -12.58 NORMALIZED 0.27
		EXON LOCATED AT 2167 - 2448 HAS LOD SCORE -2.01 NORMALIZED 0.81
		EXON LOCATED AT 2475 - 2628 HAS LOD SCORE -8.35 NORMALIZED 0.33
		Original Prediction => agcccgaggatacgctttcttgtgatccgcagCAGCGCCATTAGCATCATAAACCAGGTGATTGGCTGGATCTACTTTGTGGCCTGGTCCATCTCCTTCTACCCTCAGGTGATCATGAATTGGAGGCGGAAAAGgtaaccccctgggccgtatgtgcaggctctctcggggcccctaggagcagggcgttccagcaaggctgccgatagcgcagcctccaacgtcccctctacccttctgtctgcctaccctttccagAAAGTTGTCCCAGTGCGAAGGCTCGGAGAGCCTGGGTCGGATTCCCGTGCTGGGCGTTTCATCCCTTGCCCAGCTCAGCCCCTCCCTGGGAAAGCAGGAAAACAGGGAAAAGGGGCTC…
		Natural Annotated => AGCCCGAGGATACGCTTTCTTGTGATCCGCAGCAGCGCCATTAGCATCATAAACCAGGTGATTGGCTGGATCTACTTTGTGGCCTGGTCCATCTCCTTCTACCCTCAGGTGATCATGAATTGGAGGCGGAAAAGgtaaccccctgggccgtatgtgcaggctctctcggggcccctaggagcagggcgttccagcaaggctgccgatagcgcagcctccaacgtcccctctacccttctgtctgcctaccctttccagaaagttgtcccagtgcgaaggctcggagagcctgggtcggattcccgtgctgggcgtttcatcccttgcccagctcagcccctccctgggaaagcaggaaaacagggaaaaggggctcct…
		Mask => ** / **
		DiffOriginal => AAGgtacggccttgcc
		DiffMutant =>
		Mutant Prediction => agcccgaggatacgctttcttgtgatccgcagCAGCGCCATTAGCATCATAAACCAGGTGATTGGCTGGATCTACTTTGTGGCCTGGTCCATCTCCTTCTACCCTCAGGTGATCATGAATTGGAGGCGGAAAAGgtaaccccctgggccgtatgtgcaggctctctcggggcccctaggagcagggcgttccagcaaggctgccgatagcgcagcctccaacgtcccctctacccttctgtctgcctaccctttccagAAAGTTGTCCCAGTGCGAAGGCTCGGAGAGCCTGGGTCGGATTCCCGTGCTGGGCGTTTCATCCCTTGCCCAGCTCAGCCCCTCCCTGGGAAAGCAGGAAAACAGGGAAAAGGGGCTCCT…
		Mutant Annotated => AGCCCGAGGATACGCTTTCTTGTGATCCGCAGCAGCGCCATTAGCATCATAAACCAGGTGATTGGCTGGATCTACTTTGTGGCCTGGTCCATCTCCTTCTACCCTCAGGTGATCATGAATTGGAGGCGGAAAAGgtaaccccctgggccgtatgtgcaggctctctcggggcccctaggagcagggcgttccagcaaggctgccgatagcgcagcctccaacgtcccctctacccttctgtctgcctaccctttccagaaagttgtcccagtgcgaaggctcggagagcctgggtcggattcccgtgctgggcgtttcatcccttgcccagctcagcccctccctgggaaagcaggaaaacagggaaaaggggctcctt…
		Mask => ** / **
		Process for sequence MUT116 => IVS25+1G>T(+4):Yes (388 letters)
1		Process for sequence MUT117 => E2+249G>A(+100):No (750 letters)
		PREDICTION FOR >>>TEST<<<
		GC EXON LOCATED AT 289 - 403 HAS LOD SCORE -16.78 NORMALIZED 0.10
		EXON LOCATED AT 450 - 607 HAS LOD SCORE -3.03 NORMALIZED 0.75
		GC EXON LOCATED AT 665 - 739 HAS LOD SCORE -10.89 NORMALIZED 0.38
		EXON LOCATED AT 901 - 1149 HAS LOD SCORE -6.29 NORMALIZED 0.50
		EXON LOCATED AT 1337 - 1420 HAS LOD SCORE -10.08 NORMALIZED 0.21
		EXON LOCATED AT 1733 - 1785 HAS LOD SCORE -13.01 NORMALIZED 0.08
		EXON LOCATED AT 1932 - 2059 HAS LOD SCORE -11.30 NORMALIZED 0.15
		EXON LOCATED AT 2154 - 2233 HAS LOD SCORE -5.41 NORMALIZED 0.57
		PREDICTION FOR >>>TEST_MUTANT<<<
		GC EXON LOCATED AT 289 - 403 HAS LOD SCORE -16.78 NORMALIZED 0.10
		EXON LOCATED AT 450 - 607 HAS LOD SCORE -3.03 NORMALIZED 0.75
		GC EXON LOCATED AT 665 - 739 HAS LOD SCORE -10.89 NORMALIZED 0.38
		EXON LOCATED AT 901 - 1078 HAS LOD SCORE -8.70 NORMALIZED 0.30
		EXON LOCATED AT 1143 - 1249 HAS LOD SCORE -16.28 NORMALIZED 0.03
		EXON LOCATED AT 1337 - 1420 HAS LOD SCORE -10.08 NORMALIZED 0.21
		EXON LOCATED AT 1733 - 1785 HAS LOD SCORE -13.01 NORMALIZED 0.08
		EXON LOCATED AT 1932 - 2059 HAS LOD SCORE -11.30 NORMALIZED 0.15
		EXON LOCATED AT 2154 - 2233 HAS LOD SCORE -5.41 NORMALIZED 0.57
		Original Prediction => agGCTGCCCCCAAGTGTAACTCCAGCACTGTGAGGTTTCAGGGATTGGCAGAGGGGACCAAGGGGACCATGAAAATGGACATGGAGGATGCGGATATGACTCTGTGGACAGAGGCTGAGTTTGAAGAGAAGTGTACATACATTGTGAACGACCACCCCTGGGATTCTGGTGCTGATGGCGGTACTTCGGTTCAGGCGGAGGCATCCTTACCAAGGAATCTGCTTTTCAAGTATGCCACCAACAGTGAAGAGgtaagcctctggtttattgacaagaagattggggacctggtgccaaatctccctacttgcccttgaggccttgtatatctctgaaaacctctgagaatctgtaagtatcagtaaataattgattg…
		Natural Annotated => AGGCTGCCCCCAAGTGTAACTCCAGCACTGTGAGGTTTCAGGGATTGGCAGAGGGGACCAAGGGGACCATGAAAATGGACATGGAGGATGCGGATATGACTCTGTGGACAGAGGCTGAGTTTGAAGAGAAGTGTACATACATTGTGAACGACCACCCCTGGGATTCTGGTGCTGATGGCGGTACTTCGGTTCAGGCGGAGGCATCCTTACCAAGGAATCTGCTTTTCAAGTATGCCACCAACAGTGAAGAGgtaagcctctggtttattgacaagaagattggggacctggtgccaaatctccctacttgcccttgaggccttgtatatctctgaaaacctctgagaatctgtaagtatcagtaaataattgattgct…
		Mask => ** / **
		DiffOriginal => G
		DiffMutant => A
		Mutant Prediction => agGCTGCCCCCAAGTGTAACTCCAGCACTGTGAGGTTTCAGGGATTGGCAGAGGGGACCAAGGGGACCATGAAAATGGACATGGAGGATGCGGATATGACTCTGTGGACAGAGGCTGAGTTTGAAGAGAAGTGTACATACATTGTGAACGACCACCCCTGGGATTCTGGTGCTGATGGCGgtacttcggttcaggcggaggcatccttaccaaggaatctgcttttcaagtatgccaccaacagTGAAGAAGTAAGCCTCTGGTTTATTGACAAGAAGATTGGGGACCTGGTGCCAAATCTCCCTACTTGCCCTTGAGGCCTTGTATATCTCTGAAAACCTCTGAGAATCTgtaagtatcagtaaataattgattgct…
		Mutant Annotated => AGGCTGCCCCCAAGTGTAACTCCAGCACTGTGAGGTTTCAGGGATTGGCAGAGGGGACCAAGGGGACCATGAAAATGGACATGGAGGATGCGGATATGACTCTGTGGACAGAGGCTGAGTTTGAAGAGAAGTGTACATACATTGTGAACGACCACCCCTGGGATTCTGGTGCTGATGGCGGTACTTCGGTTCAGGCGGAGGCATCCTTACCAAGGAATCTGCTTTTCAAGTATGCCACCAACAGTGAAGAAgtaagcctctggtttattgacaagaagattggggacctggtgccaaatctccctacttgcccttgaggccttgtatatctctgaaaacctctgagaatctgtaagtatcagtaaataattgattgctc…
		Mask => ** / **
1		Process for sequence MUT118 => IVS2+2T>G(+100):No (750 letters)
		PREDICTION FOR >>>TEST<<<
		GC EXON LOCATED AT 289 - 403 HAS LOD SCORE -16.78 NORMALIZED 0.10
		EXON LOCATED AT 450 - 607 HAS LOD SCORE -3.03 NORMALIZED 0.75
		GC EXON LOCATED AT 665 - 739 HAS LOD SCORE -10.89 NORMALIZED 0.38
		EXON LOCATED AT 901 - 1149 HAS LOD SCORE -6.29 NORMALIZED 0.50
		EXON LOCATED AT 1337 - 1420 HAS LOD SCORE -10.08 NORMALIZED 0.21
		EXON LOCATED AT 1733 - 1785 HAS LOD SCORE -13.01 NORMALIZED 0.08
		EXON LOCATED AT 1932 - 2059 HAS LOD SCORE -11.30 NORMALIZED 0.15
		EXON LOCATED AT 2154 - 2233 HAS LOD SCORE -5.41 NORMALIZED 0.57
		PREDICTION FOR >>>TEST_MUTANT<<<
		GC EXON LOCATED AT 289 - 403 HAS LOD SCORE -16.78 NORMALIZED 0.10
		EXON LOCATED AT 450 - 607 HAS LOD SCORE -3.03 NORMALIZED 0.75
		GC EXON LOCATED AT 665 - 739 HAS LOD SCORE -10.89 NORMALIZED 0.38
		EXON LOCATED AT 901 - 1078 HAS LOD SCORE -8.70 NORMALIZED 0.30
		EXON LOCATED AT 1143 - 1249 HAS LOD SCORE -15.90 NORMALIZED 0.03
		EXON LOCATED AT 1337 - 1420 HAS LOD SCORE -10.08 NORMALIZED 0.21
		EXON LOCATED AT 1733 - 1785 HAS LOD SCORE -13.01 NORMALIZED 0.08
		EXON LOCATED AT 1932 - 2059 HAS LOD SCORE -11.30 NORMALIZED 0.15
		EXON LOCATED AT 2154 - 2233 HAS LOD SCORE -5.41 NORMALIZED 0.57
		Original Prediction => agGCTGCCCCCAAGTGTAACTCCAGCACTGTGAGGTTTCAGGGATTGGCAGAGGGGACCAAGGGGACCATGAAAATGGACATGGAGGATGCGGATATGACTCTGTGGACAGAGGCTGAGTTTGAAGAGAAGTGTACATACATTGTGAACGACCACCCCTGGGATTCTGGTGCTGATGGCGGTACTTCGGTTCAGGCGGAGGCATCCTTACCAAGGAATCTGCTTTTCAAGTATGCCACCAACAGTGAAGAGgtaagcctctggtttattgacaagaagattggggacctggtgccaaatctccctacttgcccttgaggccttgtatatctctgaaaacctctgagaatctgtaagtatcagtaaataattgattg…
		Natural Annotated => AGGCTGCCCCCAAGTGTAACTCCAGCACTGTGAGGTTTCAGGGATTGGCAGAGGGGACCAAGGGGACCATGAAAATGGACATGGAGGATGCGGATATGACTCTGTGGACAGAGGCTGAGTTTGAAGAGAAGTGTACATACATTGTGAACGACCACCCCTGGGATTCTGGTGCTGATGGCGGTACTTCGGTTCAGGCGGAGGCATCCTTACCAAGGAATCTGCTTTTCAAGTATGCCACCAACAGTGAAGAGgtaagcctctggtttattgacaagaagattggggacctggtgccaaatctccctacttgcccttgaggccttgtatatctctgaaaacctctgagaatctgtaagtatcagtaaataattgattgct…
		Mask => ** / **
		DiffOriginal => t
		DiffMutant => g
		Mutant Prediction => agGCTGCCCCCAAGTGTAACTCCAGCACTGTGAGGTTTCAGGGATTGGCAGAGGGGACCAAGGGGACCATGAAAATGGACATGGAGGATGCGGATATGACTCTGTGGACAGAGGCTGAGTTTGAAGAGAAGTGTACATACATTGTGAACGACCACCCCTGGGATTCTGGTGCTGATGGCGgtacttcggttcaggcggaggcatccttaccaaggaatctgcttttcaagtatgccaccaacagTGAAGAGGGAAGCCTCTGGTTTATTGACAAGAAGATTGGGGACCTGGTGCCAAATCTCCCTACTTGCCCTTGAGGCCTTGTATATCTCTGAAAACCTCTGAGAATCTgtaagtatcagtaaataattgattgct…
		Mutant Annotated => AGGCTGCCCCCAAGTGTAACTCCAGCACTGTGAGGTTTCAGGGATTGGCAGAGGGGACCAAGGGGACCATGAAAATGGACATGGAGGATGCGGATATGACTCTGTGGACAGAGGCTGAGTTTGAAGAGAAGTGTACATACATTGTGAACGACCACCCCTGGGATTCTGGTGCTGATGGCGGTACTTCGGTTCAGGCGGAGGCATCCTTACCAAGGAATCTGCTTTTCAAGTATGCCACCAACAGTGAAGAGggaagcctctggtttattgacaagaagattggggacctggtgccaaatctccctacttgcccttgaggccttgtatatctctgaaaacctctgagaatctgtaagtatcagtaaataattgattgctc…
		Mask => ** / **
	1	Process for sequence MUT119 => IVS3+2552A>G(- ):No (3422 letters)
		PREDICTION FOR >>>TEST<<<
		EXON LOCATED AT 397 - 547 HAS LOD SCORE -13.87 NORMALIZED 0.06
		EXON LOCATED AT 760 - 900 HAS LOD SCORE -5.07 NORMALIZED 0.60
		EXON LOCATED AT 1059 - 1108 HAS LOD SCORE -10.89 NORMALIZED 0.17
		EXON LOCATED AT 1489 - 1655 HAS LOD SCORE -13.13 NORMALIZED 0.08
		EXON LOCATED AT 1728 - 1788 HAS LOD SCORE -7.61 NORMALIZED 0.39
		EXON LOCATED AT 1929 - 1975 HAS LOD SCORE -13.85 NORMALIZED 0.06
		EXON LOCATED AT 2019 - 2184 HAS LOD SCORE -5.35 NORMALIZED 0.58
		EXON LOCATED AT 3070 - 3299 HAS LOD SCORE -8.35 NORMALIZED 0.33
		GC EXON LOCATED AT 3300 - 3401 HAS LOD SCORE -8.30 NORMALIZED 0.57
		EXON LOCATED AT 3580 - 3742 HAS LOD SCORE -13.58 NORMALIZED 0.07
		EXON LOCATED AT 4121 - 4341 HAS LOD SCORE -15.13 NORMALIZED 0.04
		EXON LOCATED AT 4427 - 4506 HAS LOD SCORE -12.85 NORMALIZED 0.09
		EXON LOCATED AT 4563 - 4739 HAS LOD SCORE -17.20 NORMALIZED 0.02
		EXON LOCATED AT 4807 - 4911 HAS LOD SCORE -14.03 NORMALIZED 0.06
		PREDICTION FOR >>>TEST_MUTANT<<<
		EXON LOCATED AT 397 - 547 HAS LOD SCORE -13.87 NORMALIZED 0.06
		EXON LOCATED AT 760 - 900 HAS LOD SCORE -5.07 NORMALIZED 0.60
		EXON LOCATED AT 1059 - 1108 HAS LOD SCORE -10.89 NORMALIZED 0.17
		EXON LOCATED AT 1489 - 1655 HAS LOD SCORE -13.13 NORMALIZED 0.08
		EXON LOCATED AT 1728 - 1788 HAS LOD SCORE -7.61 NORMALIZED 0.39
		EXON LOCATED AT 1929 - 1975 HAS LOD SCORE -13.85 NORMALIZED 0.06
		EXON LOCATED AT 2019 - 2184 HAS LOD SCORE -5.35 NORMALIZED 0.58
		EXON LOCATED AT 3070 - 3299 HAS LOD SCORE -8.35 NORMALIZED 0.33
		EXON LOCATED AT 3300 - 3451 HAS LOD SCORE -5.73 NORMALIZED 0.54
		EXON LOCATED AT 3452 - 3527 HAS LOD SCORE -18.42 NORMALIZED 0.01
		EXON LOCATED AT 3580 - 3742 HAS LOD SCORE -13.26 NORMALIZED 0.08
		EXON LOCATED AT 4121 - 4341 HAS LOD SCORE -15.13 NORMALIZED 0.04
		EXON LOCATED AT 4427 - 4506 HAS LOD SCORE -12.85 NORMALIZED 0.09
		EXON LOCATED AT 4563 - 4739 HAS LOD SCORE -17.20 NORMALIZED 0.02
		EXON LOCATED AT 4807 - 4911 HAS LOD SCORE -14.03 NORMALIZED 0.06
		Original Prediction => TGgtaagcctttatttccctatctgtggagtggggttgcttaccttgcttgctggggctgctgggcactttcatgggatgaggactgttaaagcctttaccctctaagctgcttaacagatagatggattttgtcttcttttgggcctgaatcattttagGGAGAAGAGTTCTGATCTTTTGTTTGCCTGTCCTTATGTTTATGGTGGTGgtaaggaacgctatgatctggtaacccccatttagtttatttatctgtgatctacactggaatgaatggtttagtggatattaattaattaataaacatggattattattatcacattgaatccatgtgttccagggaagcagcttagcagctggaaatagcataa…
		Natural Annotated => TGgtaagcctttatttccctatctgtggagtggggttgcttaccttgcttgctggggctgctgggcactttcatgggatgaggactgttaaagcctttaccctctaagctgcttaacagatagatggattttgtcttcttttgggcctgaatcattttagggagaagagttctgatcttttgtttgcctgtccttatgtttatggtggtggtaaggaacgctatgatctggtaacccccatttagtttatttatctgtgatctacactggaatgaatggtttagtggatattaattaattaataaacatggattattattatcacattgaatccatgtgttccagggaagcagcttagcagctggaaatagcataagt…
		Mask => ** /(+3'ss) / **
		DiffOriginal => a
		DiffMutant => g
		Mutant Prediction => TGgtaagcctttatttccctatctgtggagtggggttgcttaccttgcttgctggggctgctgggcactttcatgggatgaggactgttaaagcctttaccctctaagctgcttaacagatagatggattttgtcttcttttgggcctgaatcattttagGGAGAAGAGTTCTGATCTTTTGTTTGCCTGTCCTTATGTTTATGGTGGTGgtaaggaacgctatgatctggtaacccccatttagtttatttatctgtgatctacactggaatgaatggtttagtggatattaattaattaataaacatggattattattatcacattgaatccatgtgttccagggaagcagcttagcagctggaaatagcataagt…
		Mutant Annotated => TGgtaagcctttatttccctatctgtggagtggggttgcttaccttgcttgctggggctgctgggcactttcatgggatgaggactgttaaagcctttaccctctaagctgcttaacagatagatggattttgtcttcttttgggcctgaatcattttagggagaagagttctgatcttttgtttgcctgtccttatgtttatggtggtggtaaggaacgctatgatctggtaacccccatttagtttatttatctgtgatctacactggaatgaatggtttagtggatattaattaattaataaacatggattattattatcacattgaatccatgtgttccagggaagcagcttagcagctggaaatagcataagtt…
		Mask => ** /(+3'ss) / **
	1	Process for sequence MUT12 => IVS17+1G>A(-24):No (321 letters)
		PREDICTION FOR >>>TEST<<<
		EXON LOCATED AT 268 - 316 HAS LOD SCORE -17.49 NORMALIZED 0.02
		EXON LOCATED AT 857 - 873 HAS LOD SCORE -16.03 NORMALIZED 0.03
		EXON LOCATED AT 911 - 1029 HAS LOD SCORE -3.32 NORMALIZED 0.73
		EXON LOCATED AT 1119 - 1279 HAS LOD SCORE -12.41 NORMALIZED 0.10
		EXON LOCATED AT 1705 - 1792 HAS LOD SCORE -12.02 NORMALIZED 0.12
		PREDICTION FOR >>>TEST_MUTANT<<<
		EXON LOCATED AT 268 - 316 HAS LOD SCORE -17.49 NORMALIZED 0.02
		EXON LOCATED AT 857 - 873 HAS LOD SCORE -16.03 NORMALIZED 0.03
		EXON LOCATED AT 911 - 1009 HAS LOD SCORE -7.20 NORMALIZED 0.42
		EXON LOCATED AT 1119 - 1279 HAS LOD SCORE -13.42 NORMALIZED 0.07
		EXON LOCATED AT 1705 - 1792 HAS LOD SCORE -12.02 NORMALIZED 0.12
		Original Prediction => gtgtgcccgcagACACCCTTGGTGCAGGAGGTGCACCAGAACTTCTCAGCTTGGTGTTCCCAGGTGGTTCGCCTGTACCCAGGACAGCGGCACCTGGAGCTAGAGTGGTCGGTGGGGCCGATACCTGTGGGgtgagtggcacaggctgggagaggggtgtggaagcaagggcagaggggtttatccaaggctcacaaccttgccatcccattgggtacagCGACACCTGGGGGAAGGAGGTCATCAGCCGTTTTGACACACCGCTGGAGACAAAGGGACGCTTCTACACAGACAGCAATGGCCGGGAGATCCTGGAGAGGAGGT
		Natural Annotated => GTgtgcccgcagACACCCTTGGTGCAGGAGGTGCACCAGAACTTCTCAGCTTGGTGTTCCCAGGTGGTTCGCCTGTACCCAGGACAGCGGCACCTGGAGCTAGAGTGGTCGGTGGGGCCGATACCTGTGGGgtgagtggcacaggctgggagaggggtgtggaagcaagggcagaggggtttatccaaggctcacaaccttgccatcccattgggtacagCGACACCTGGGGGAAGGAGGTCATCAGCCGTTTTGACACACCGCTGGAGACAAAGGGACGCTTCTACACAGACAGCAATGGCCGGGAGATCCTGGAGAGGAGGT
		Mask => ** / **
		DiffOriginal => g
		DiffMutant => a
		Mutant Prediction => gtgtgcccgcagACACCCTTGGTGCAGGAGGTGCACCAGAACTTCTCAGCTTGGTGTTCCCAGGTGGTTCGCCTGTACCCAGGACAGCGGCACCTGGAGCTAGAGTGGTCGgtggggccgatacctgtgggatgagtggcacaggctgggagaggggtgtggaagcaagggcagaggggtttatccaaggctcacaaccttgccatcccattgggtacagCGACACCTGGGGGAAGGAGGTCATCAGCCGTTTTGACACACCGCTGGAGACAAAGGGACGCTTCTACACAGACAGCAATGGCCGGGAGATCCTGGAGAGGAGGT
		Mutant Annotated => GTgtgcccgcagACACCCTTGGTGCAGGAGGTGCACCAGAACTTCTCAGCTTGGTGTTCCCAGGTGGTTCGCCTGTACCCAGGACAGCGGCACCTGGAGCTAGAGTGGTCGGTGGGGCCGATACCTGTGGGatgagtggcacaggctgggagaggggtgtggaagcaagggcagaggggtttatccaaggctcacaaccttgccatcccattgggtacagCGACACCTGGGGGAAGGAGGTCATCAGCCGTTTTGACACACCGCTGGAGACAAAGGGACGCTTCTACACAGACAGCAATGGCCGGGAGATCCTGGAGAGGAGGT
		Mask => ** / **
1		Process for sequence MUT120 => IVS11+1G>T(-141):No (1212 letters)
		PREDICTION FOR >>>TEST<<<
		EXON LOCATED AT 524 - 740 HAS LOD SCORE -16.88 NORMALIZED 0.02
		EXON LOCATED AT 960 - 1011 HAS LOD SCORE -14.84 NORMALIZED 0.04
		EXON LOCATED AT 1045 - 1254 HAS LOD SCORE -14.12 NORMALIZED 0.06
		EXON LOCATED AT 1401 - 1611 HAS LOD SCORE -3.64 NORMALIZED 0.71
		GC EXON LOCATED AT 1726 - 1802 HAS LOD SCORE -11.50 NORMALIZED 0.33
		EXON LOCATED AT 1895 - 1924 HAS LOD SCORE -12.02 NORMALIZED 0.12
		EXON LOCATED AT 2149 - 2205 HAS LOD SCORE -12.65 NORMALIZED 0.10
		EXON LOCATED AT 2243 - 2283 HAS LOD SCORE -13.73 NORMALIZED 0.07
		EXON LOCATED AT 2361 - 2384 HAS LOD SCORE -16.39 NORMALIZED 0.03
		EXON LOCATED AT 2576 - 2692 HAS LOD SCORE -8.01 NORMALIZED 0.36
		PREDICTION FOR >>>TEST_MUTANT<<<
		EXON LOCATED AT 524 - 740 HAS LOD SCORE -16.88 NORMALIZED 0.02
		EXON LOCATED AT 960 - 1011 HAS LOD SCORE -14.84 NORMALIZED 0.04
		EXON LOCATED AT 1045 - 1254 HAS LOD SCORE -14.12 NORMALIZED 0.06
		EXON LOCATED AT 1401 - 1470 HAS LOD SCORE -7.38 NORMALIZED 0.41
		GC EXON LOCATED AT 1726 - 1802 HAS LOD SCORE -11.50 NORMALIZED 0.33
		EXON LOCATED AT 1895 - 1924 HAS LOD SCORE -12.02 NORMALIZED 0.12
		EXON LOCATED AT 2149 - 2205 HAS LOD SCORE -12.65 NORMALIZED 0.10
		EXON LOCATED AT 2243 - 2283 HAS LOD SCORE -13.73 NORMALIZED 0.07
		EXON LOCATED AT 2361 - 2384 HAS LOD SCORE -16.39 NORMALIZED 0.03
		EXON LOCATED AT 2576 - 2692 HAS LOD SCORE -8.01 NORMALIZED 0.36
		Original Prediction => ttctacagagtttctctagtctttttctcctacctaccattctaatcatgtacttgcacagATTGGCTCACCCACTTTATTGACTTTTTTCCAGCTTGGATGTATGCAACCTGgtaataaacagaagtatttattttaatatgcagCATGATTAAAAAAAGAGACCTTAATCTACTGAATTGAAAACATAAAAATAATAGGCTACTATGGTCAGAAACCTCACAAACTACCAAATGTAGAGCATGCAGTACTTAAAACTTGAGAAATACCTTATGATGCCGTGATCTATAAACGTCCACATTACAACTCCAATTCAAGACTCCCTGAGTCAGTGATTTACAAAATGCAAATAACTGgtaactgaaactcaggtttg…
		Natural Annotated => TTctacagagtttctctagtctttttctcctacctaccattctaatcatgtacttgcacagattggctcacccactttattgacttttttccagcttggatgtatgcaacctggtaataaacagaagtatttattttaatatgcagcatgattaaaaaaagagaccttaatctactgaattgaaaacataaaaataataggctactatggtcagaaacctcacaaactaccaaatgtagagcatgcagtacttaaaacttgagaaataccttatgatgccgtgatctataaacgtccacattacaactccaattcaagactccctgagtcagtgatttacaaaatgcaaataactggtaactgaaactcaggtttggt…
		Mask => ** / **
		DiffOriginal => g
		DiffMutant => t
		Mutant Prediction => ttctacagagtttctctagtctttttctcctacctaccattctaatcatgtacttgcacagATTGGCTCACCCACTTTATTGACTTTTTTCCAGCTTGGATGTATGCAACCTGgtaataaacagaagtatttattttaatatgcagCATGATTAAAAAAAGAGACCTTAATCTACTGAATTGAAAACATAAAAATAATAGGCTACTATGGTCAGAAACCTCACAAACTACCAAATGTAGAGCATGCAGTACTTAAAACTTGAGAAATACCTTATGATGCCGTGATCTATAAACGTCCACATTACAACTCCAATTCAAGACTCCCTGAGTCAGTGATTTACAAAATGCAAATAACTGgtaactgaaactcaggtttggt…
		Mutant Annotated => TTctacagagtttctctagtctttttctcctacctaccattctaatcatgtacttgcacagattggctcacccactttattgacttttttccagcttggatgtatgcaacctggtaataaacagaagtatttattttaatatgcagcatgattaaaaaaagagaccttaatctactgaattgaaaacataaaaataataggctactatggtcagaaacctcacaaactaccaaatgtagagcatgcagtacttaaaacttgagaaataccttatgatgccgtgatctataaacgtccacattacaactccaattcaagactccctgagtcagtgatttacaaaatgcaaataactggtaactgaaactcaggtttggtg…
		Mask => ** / **
1		Process for sequence MUT121 => IVS8+4A>G(-20):No (1165 letters)
		PREDICTION FOR >>>TEST<<<
		GC EXON LOCATED AT 508 - 579 HAS LOD SCORE -22.87 NORMALIZED 0.02
		EXON LOCATED AT 767 - 972 HAS LOD SCORE -9.51 NORMALIZED 0.25
		GC EXON LOCATED AT 1207 - 1349 HAS LOD SCORE -16.62 NORMALIZED 0.11
		EXON LOCATED AT 1401 - 1564 HAS LOD SCORE -8.91 NORMALIZED 0.29
		EXON LOCATED AT 1706 - 1803 HAS LOD SCORE -11.01 NORMALIZED 0.16
		EXON LOCATED AT 1910 - 1928 HAS LOD SCORE -16.58 NORMALIZED 0.02
		EXON LOCATED AT 2487 - 2550 HAS LOD SCORE -11.65 NORMALIZED 0.13
		EXON LOCATED AT 2580 - 2757 HAS LOD SCORE -5.16 NORMALIZED 0.59
		PREDICTION FOR >>>TEST_MUTANT<<<
		GC EXON LOCATED AT 508 - 579 HAS LOD SCORE -22.87 NORMALIZED 0.02
		EXON LOCATED AT 767 - 972 HAS LOD SCORE -9.51 NORMALIZED 0.25
		GC EXON LOCATED AT 1207 - 1349 HAS LOD SCORE -16.62 NORMALIZED 0.11
		EXON LOCATED AT 1401 - 1544 HAS LOD SCORE -7.79 NORMALIZED 0.37
		EXON LOCATED AT 1706 - 1803 HAS LOD SCORE -11.32 NORMALIZED 0.15
		EXON LOCATED AT 1910 - 1928 HAS LOD SCORE -16.58 NORMALIZED 0.02
		EXON LOCATED AT 2487 - 2550 HAS LOD SCORE -11.65 NORMALIZED 0.13
		EXON LOCATED AT 2580 - 2757 HAS LOD SCORE -5.16 NORMALIZED 0.59
		Original Prediction => TAGGGCCCCAGTGACCTCATCTTAATTTGGTTACATCTGCAAAGACCTTCTTTCGAAATAAGGCACATTTTAAGgtattgggggttagggcttcaacatagcttttgggggtggggatacaattcaacccataacatctcacagcaaccatgaaaagaacaagcatgaaaagaacagaaaggacctctcagcatcatgcccaggcccttcactctcaggactgcccctcaggcccccacgcagatgggtctctctttttacatgggactcttaccagcttagttgcctggttttctaatctaaaatagATTACAAGTATCAGTTAGGAGCGGGAGAGTGGAACAGTGAAGGCAGCTAGAAGGGCAGAAGCAACTAG…
		Natural Annotated => TAgggccccagtgacctcatcttaatttggttacatctgcaaagaccttctttcgaaataaggcacattttaaggtattgggggttagggcttcaacatagcttttgggggtggggatacaattcaacccataacatctcacagcaaccatgaaaagaacaagcatgaaaagaacagaaaggacctctcagcatcatgcccaggcccttcactctcaggactgcccctcaggcccccacgcagatgggtctctctttttacatgggactcttaccagcttagttgcctggttttctaatctaaaatagattacaagtatcagttaggagcgggagagtggaacagtgaaggcagctagaagggcagaagcaactaggc…
		Mask => ** / **
		DiffOriginal => a
		DiffMutant => g
		Mutant Prediction => TAGGGCCCCAGTGACCTCATCTTAATTTGGTTACATCTGCAAAGACCTTCTTTCGAAATAAGGCACATTTTAAGgtattgggggttagggcttcaacatagcttttgggggtggggatacaattcaacccataacatctcacagcaaccatgaaaagaacaagcatgaaaagaacagaaaggacctctcagcatcatgcccaggcccttcactctcaggactgcccctcaggcccccacgcagatgggtctctctttttacatgggactcttaccagcttagttgcctggttttctaatctaaaatagATTACAAGTATCAGTTAGGAGCGGGAGAGTGGAACAGTGAAGGCAGCTAGAAGGGCAGAAGCAACTAGGC…
		Mutant Annotated => TAgggccccagtgacctcatcttaatttggttacatctgcaaagaccttctttcgaaataaggcacattttaaggtattgggggttagggcttcaacatagcttttgggggtggggatacaattcaacccataacatctcacagcaaccatgaaaagaacaagcatgaaaagaacagaaaggacctctcagcatcatgcccaggcccttcactctcaggactgcccctcaggcccccacgcagatgggtctctctttttacatgggactcttaccagcttagttgcctggttttctaatctaaaatagattacaagtatcagttaggagcgggagagtggaacagtgaaggcagctagaagggcagaagcaactaggcc…
		Mask => ** / **
1		Process for sequence MUT122 => IVS9+1G>A(-45):No (378 letters)
		PREDICTION FOR >>>TEST<<<
		EXON LOCATED AT 412 - 591 HAS LOD SCORE -15.45 NORMALIZED 0.04
		EXON LOCATED AT 618 - 701 HAS LOD SCORE -8.46 NORMALIZED 0.32
		EXON LOCATED AT 1001 - 1177 HAS LOD SCORE -0.93 NORMALIZED 0.86
		EXON LOCATED AT 1261 - 1379 HAS LOD SCORE -3.73 NORMALIZED 0.70
		EXON LOCATED AT 1451 - 1614 HAS LOD SCORE -12.80 NORMALIZED 0.09
		GC EXON LOCATED AT 1925 - 1950 HAS LOD SCORE -19.01 NORMALIZED 0.06
		PREDICTION FOR >>>TEST_MUTANT<<<
		EXON LOCATED AT 412 - 591 HAS LOD SCORE -15.45 NORMALIZED 0.04
		EXON LOCATED AT 618 - 701 HAS LOD SCORE -8.46 NORMALIZED 0.32
		GC EXON LOCATED AT 1001 - 1132 HAS LOD SCORE -12.13 NORMALIZED 0.29
		EXON LOCATED AT 1261 - 1379 HAS LOD SCORE -6.14 NORMALIZED 0.51
		EXON LOCATED AT 1451 - 1614 HAS LOD SCORE -12.80 NORMALIZED 0.09
		GC EXON LOCATED AT 1925 - 1950 HAS LOD SCORE -19.01 NORMALIZED 0.06
		Original Prediction => ggaaccacgaccctgaggctggggggatggggacagaatgcctgggttgtgtcctctcacaaggctccccattgacccccctgaccggctctttatcctcagAACAACAACTATGACTGCCCCCTGCCTGAGGAAGAGACCAACCCCAAGGGCAGCGGCTGGTTGTACCATTCAGATGCCATCCGCACCTACCTGAACCTCATGGGCAAGAGCAAGAAAGATGCTACCCTGGAGGCCTGTGCTGGTGCCCTGCAGAACCTGACAGCCAGCAAGGGGCTGgtgagtgggactgtaccttctctactgcagcagccccatcctccagccaccgtccagcctctgctccctccttttccccccagCCTGTCCCCTGACT…
		Natural Annotated => GGaaccacgaccctgaggctggggggatggggacagaatgcctgggttgtgtcctctcacaaggctccccattgacccccctgaccggctctttatcctcagAACAACAACTATGACTGCCCCCTGCCTGAGGAAGAGACCAACCCCAAGGGCAGCGGCTGGTTGTACCATTCAGATGCCATCCGCACCTACCTGAACCTCATGGGCAAGAGCAAGAAAGATGCTACCCTGGAGGCCTGTGCTGGTGCCCTGCAGAACCTGACAGCCAGCAAGGGGCTGgtgagtgggactgtaccttctctactgcagcagccccatcctccagccaccgtccagcctctgctccctccttttccccccagcctgtcccctgacttc…
		Mask => ** / **
		DiffOriginal => g
		DiffMutant => a
		Mutant Prediction => ggaaccacgaccctgaggctggggggatggggacagaatgcctgggttgtgtcctctcacaaggctccccattgacccccctgaccggctctttatcctcagAACAACAACTATGACTGCCCCCTGCCTGAGGAAGAGACCAACCCCAAGGGCAGCGGCTGGTTGTACCATTCAGATGCCATCCGCACCTACCTGAACCTCATGGGCAAGAGCAAGAAAGATGCTACCCTGGAGgcctgtgctggtgccctgcagaacctgacagccagcaaggggctgatgagtgggactgtaccttctctactgcagcagccccatcctccagccaccgtccagcctctgctccctccttttccccccagCCTGTCCCCTGACTTC…
		Mutant Annotated => GGaaccacgaccctgaggctggggggatggggacagaatgcctgggttgtgtcctctcacaaggctccccattgacccccctgaccggctctttatcctcagAACAACAACTATGACTGCCCCCTGCCTGAGGAAGAGACCAACCCCAAGGGCAGCGGCTGGTTGTACCATTCAGATGCCATCCGCACCTACCTGAACCTCATGGGCAAGAGCAAGAAAGATGCTACCCTGGAGGCCTGTGCTGGTGCCCTGCAGAACCTGACAGCCAGCAAGGGGCTGatgagtgggactgtaccttctctactgcagcagccccatcctccagccaccgtccagcctctgctccctccttttccccccagcctgtcccctgacttcg…
		Mask => ** / **
	1	Process for sequence MUT123 => E49+259A>G(-25):No (508 letters)
		PREDICTION FOR >>>TEST<<<
		EXON LOCATED AT 378 - 431 HAS LOD SCORE -3.03 NORMALIZED 0.75
		GC EXON LOCATED AT 500 - 651 HAS LOD SCORE -20.51 NORMALIZED 0.04
		EXON LOCATED AT 793 - 961 HAS LOD SCORE -3.75 NORMALIZED 0.70
		EXON LOCATED AT 993 - 1130 HAS LOD SCORE 1.52 NORMALIZED 0.93
		EXON LOCATED AT 1408 - 1479 HAS LOD SCORE -3.24 NORMALIZED 0.73
		EXON LOCATED AT 1506 - 1598 HAS LOD SCORE -8.91 NORMALIZED 0.29
		PREDICTION FOR >>>TEST_MUTANT<<<
		EXON LOCATED AT 378 - 431 HAS LOD SCORE -3.03 NORMALIZED 0.75
		GC EXON LOCATED AT 500 - 651 HAS LOD SCORE -20.51 NORMALIZED 0.04
		EXON LOCATED AT 793 - 961 HAS LOD SCORE -3.75 NORMALIZED 0.70
		EXON LOCATED AT 993 - 1130 HAS LOD SCORE 1.52 NORMALIZED 0.93
		EXON LOCATED AT 1408 - 1479 HAS LOD SCORE -3.24 NORMALIZED 0.73
		EXON LOCATED AT 1506 - 1598 HAS LOD SCORE -8.91 NORMALIZED 0.29
		Original Prediction => TTGTATGTAGCCCCTCATCCCCTCTGCTCATGGCCCTCCAGCCCCCAAAGCACTTGGATGCCGgtaatccccactctcttccctctctgtgcagGGTCCCCCCGGCCCTCCTGGACCTCCTGGTCCCCCTGGTCCTCCCAGCGCTGGTTTCGACTTCAGCTTCCTGCCCCAGCCACCTCAAGAGAAGGCTCACGATGGTGGCCGCTACTACCGGGCTGATGATGCCAATGTGgttcgtgaccgtgacctcgaggtggacaccaccctcaagagcctgagccagcagatcgagaacatccggagcccagagggcagccgcaagaaccccgcccgcacctgccgtgacctcaagatgtgccactctgactggaagagt…
		Natural Annotated => TTgtatgtagcccctcatcccctctgctcatggccctccagcccccaaagcacttggatgccggtaatccccactctcttccctctctgtgcagGGTCCCCCCGGCCCTCCTGGACCTCCTGGTCCCCCTGGTCCTCCCAGCGCTGGTTTCGACTTCAGCTTCCTGCCCCAGCCACCTCAAGAGAAGGCTCACGATGGTGGCCGCTACTACCGGGCTGATGATGCCAATGTGGTTCGTGACCGTGACCTCGAGGTGGACACCACCCTCAAGAGCCTGAGCCAGCAGATCGAGAACATCCGGAGCCCAGAGGGCAGCCGCAAGAACCCCGCCCGCACCTGCCGTGACCTCAAGATGTGCCACTCTGACTGGAAGAGTGg…
		Mask => ** / **
		DiffOriginal => A
		DiffMutant => G
		Mutant Prediction => TTGTATGTAGCCCCTCATCCCCTCTGCTCATGGCCCTCCAGCCCCCAAAGCACTTGGATGCCGgtaatccccactctcttccctctctgtgcagGGTCCCCCCGGCCCTCCTGGACCTCCTGGTCCCCCTGGTCCTCCCAGCGCTGGTTTCGACTTCAGCTTCCTGCCCCAGCCACCTCAAGAGAAGGCTCACGATGGTGGCCGCTACTACCGGGCTGATGATGCCAATGTGgttcgtgaccgtgacctcgaggtggacaccaccctcaagagcctgagccagcagatcgagaacatccggagcccagagggcagccgcaagaaccccgcccgcacctgccgtgacctcaaggtgtgccactctgactggaagagtgg…
		Mutant Annotated => TTgtatgtagcccctcatcccctctgctcatggccctccagcccccaaagcacttggatgccggtaatccccactctcttccctctctgtgcagGGTCCCCCCGGCCCTCCTGGACCTCCTGGTCCCCCTGGTCCTCCCAGCGCTGGTTTCGACTTCAGCTTCCTGCCCCAGCCACCTCAAGAGAAGGCTCACGATGGTGGCCGCTACTACCGGGCTGATGATGCCAATGTGGTTCGTGACCGTGACCTCGAGGTGGACACCACCCTCAAGAGCCTGAGCCAGCAGATCGAGAACATCCGGAGCCCAGAGGGCAGCCGCAAGAACCCCGCCCGCACCTGCCGTGACCTCAAGGTGTGCCACTCTGACTGGAAGAGTGgt…
		Mask => ** / **
1		Process for sequence MUT124 => E46+2T>C(-17):No (349 letters)
		PREDICTION FOR >>>TEST<<<
		EXON LOCATED AT 228 - 335 HAS LOD SCORE -6.43 NORMALIZED 0.49
		EXON LOCATED AT 476 - 772 HAS LOD SCORE -6.28 NORMALIZED 0.50
		EXON LOCATED AT 901 - 1008 HAS LOD SCORE -1.97 NORMALIZED 0.81
		EXON LOCATED AT 1099 - 1184 HAS LOD SCORE -10.59 NORMALIZED 0.18
		EXON LOCATED AT 1486 - 1539 HAS LOD SCORE -6.37 NORMALIZED 0.49
		EXON LOCATED AT 1666 - 1773 HAS LOD SCORE -3.27 NORMALIZED 0.73
		GC EXON LOCATED AT 1834 - 1942 HAS LOD SCORE -18.68 NORMALIZED 0.06
		PREDICTION FOR >>>TEST_MUTANT<<<
		EXON LOCATED AT 228 - 335 HAS LOD SCORE -6.43 NORMALIZED 0.49
		EXON LOCATED AT 476 - 772 HAS LOD SCORE -6.28 NORMALIZED 0.50
		EXON LOCATED AT 901 - 991 HAS LOD SCORE -5.74 NORMALIZED 0.54
		EXON LOCATED AT 1099 - 1184 HAS LOD SCORE -11.32 NORMALIZED 0.15
		EXON LOCATED AT 1486 - 1539 HAS LOD SCORE -6.37 NORMALIZED 0.49
		EXON LOCATED AT 1666 - 1773 HAS LOD SCORE -3.27 NORMALIZED 0.73
		GC EXON LOCATED AT 1834 - 1942 HAS LOD SCORE -18.68 NORMALIZED 0.06
		Original Prediction => agGGCCCACAAGGCATTCGTGGCGATAAGGGAGAGCCCGGTGAAAAGGGGCCCAGAGGTCTTCCTGGCTTAAAGGGACACAATGGATTGCAAGGTCTGCCTGGTATCGCTgtaagtaaactgtagccatctcgcacataaactgatcctgaaggccttcagctcagaaggattttcatattttcactgctattgttccagTATAGCCTATATAATATCCATTTCCCATTCTCTGGCTAACTCCATCTCACTCTTGGAGGTAATGCTATTTCATACCAACATGAAAGgtgaggattaagggagatagaaatagacatacaataaaatctcctggtaacaatgtccttcaaccc
		Natural Annotated => AGGGCCCACAAGGCATTCGTGGCGATAAGGGAGAGCCCGGTGAAAAGGGGCCCAGAGGTCTTCCTGGCTTAAAGGGACACAATGGATTGCAAGGTCTGCCTGGTATCGCTgtaagtaaactgtagccatctcgcacataaactgatcctgaaggccttcagctcagaaggattttcatattttcactgctattgttccagtatagcctatataatatccatttcccattctctggctaactccatctcactcttggaggtaatgctatttcataccaacatgaaaggtgaggattaagggagatagaaatagacatacaataaaatctcctggtaacaatgtccttcaacCC
		Mask => ** / **
		DiffOriginal => t
		DiffMutant => c
		Mutant Prediction => agGGCCCACAAGGCATTCGTGGCGATAAGGGAGAGCCCGGTGAAAAGGGGCCCAGAGGTCTTCCTGGCTTAAAGGGACACAATGGATTGCAAGgtctgcctggtatcgctgcaagtaaactgtagccatctcgcacataaactgatcctgaaggccttcagctcagaaggattttcatattttcactgctattgttccagTATAGCCTATATAATATCCATTTCCCATTCTCTGGCTAACTCCATCTCACTCTTGGAGGTAATGCTATTTCATACCAACATGAAAGgtgaggattaagggagatagaaatagacatacaataaaatctcctggtaacaatgtccttcaaccc
		Mutant Annotated => AGGGCCCACAAGGCATTCGTGGCGATAAGGGAGAGCCCGGTGAAAAGGGGCCCAGAGGTCTTCCTGGCTTAAAGGGACACAATGGATTGCAAGGTCTGCCTGGTATCGCTgcaagtaaactgtagccatctcgcacataaactgatcctgaaggccttcagctcagaaggattttcatattttcactgctattgttccagtatagcctatataatatccatttcccattctctggctaactccatctcactcttggaggtaatgctatttcataccaacatgaaaggtgaggattaagggagatagaaatagacatacaataaaatctcctggtaacaatgtccttcaacCC
		Mask => ** / **
1		Process for sequence MUT125 => IVS24+1G>C(-8):No (455 letters)
		PREDICTION FOR >>>TEST<<<
		EXON LOCATED AT 245 - 283 HAS LOD SCORE -15.05 NORMALIZED 0.04
		EXON LOCATED AT 365 - 486 HAS LOD SCORE -14.23 NORMALIZED 0.06
		EXON LOCATED AT 547 - 806 HAS LOD SCORE -13.57 NORMALIZED 0.07
		EXON LOCATED AT 989 - 1055 HAS LOD SCORE -10.73 NORMALIZED 0.18
		EXON LOCATED AT 1101 - 1154 HAS LOD SCORE -6.34 NORMALIZED 0.49
		EXON LOCATED AT 1189 - 1376 HAS LOD SCORE -12.86 NORMALIZED 0.09
		EXON LOCATED AT 1617 - 1715 HAS LOD SCORE -7.67 NORMALIZED 0.38
		EXON LOCATED AT 1747 - 1874 HAS LOD SCORE -8.15 NORMALIZED 0.34
		GC EXON LOCATED AT 1928 - 2026 HAS LOD SCORE -13.88 NORMALIZED 0.20
		PREDICTION FOR >>>TEST_MUTANT<<<
		EXON LOCATED AT 245 - 283 HAS LOD SCORE -15.05 NORMALIZED 0.04
		EXON LOCATED AT 365 - 486 HAS LOD SCORE -14.23 NORMALIZED 0.06
		EXON LOCATED AT 547 - 806 HAS LOD SCORE -13.57 NORMALIZED 0.07
		EXON LOCATED AT 989 - 1055 HAS LOD SCORE -10.73 NORMALIZED 0.18
		EXON LOCATED AT 1101 - 1146 HAS LOD SCORE -12.68 NORMALIZED 0.09
		EXON LOCATED AT 1189 - 1376 HAS LOD SCORE -12.40 NORMALIZED 0.10
		EXON LOCATED AT 1617 - 1715 HAS LOD SCORE -7.67 NORMALIZED 0.38
		EXON LOCATED AT 1747 - 1874 HAS LOD SCORE -8.15 NORMALIZED 0.34
		GC EXON LOCATED AT 1928 - 2026 HAS LOD SCORE -13.88 NORMALIZED 0.20
		Original Prediction => aaggaaagccacaaaaaaatagaagaaaaatttcagaactcttttcacacttcccagctagtggctaatattcctaatgatttaccctagGCAACAAACAAAAAGTCGGGGGAAAAGGTGCCTTTGTTAGACTTCAGTTAATCTAAGGCTTGAGTATgtaagttaaagtgccaatataaaaacatcctcatttattttatagGGTCTTCCTGGTTCCCCTGGAAATATCGGCCCCGCTGGAAAAGAAGGTCCTGTCgtaagtattgctcattttccattatattttcaagGACACTTATTGCACCCTTATCAAGTCTATTTTGTGGCTTATTTATACATGAACACATTGAAAATAAATATCAGACACATACATCAT…
		Natural Annotated => AAggaaagccacaaaaaaatagaagaaaaatttcagaactcttttcacacttcccagctagtggctaatattcctaatgatttaccctaggcaacaaacaaaaagtcgggggaaaaggtgcctttgttagacttcagttaatctaaggcttgagtatgtaagttaaagtgccaatataaaaacatcctcatttattttatagGGTCTTCCTGGTTCCCCTGGAAATATCGGCCCCGCTGGAAAAGAAGGTCCTGTCgtaagtattgctcattttccattatattttcaaggacacttattgcacccttatcaagtctattttgtggcttatttatacatgaacacattgaaaataaatatcagacacatacatcatct…
		Mask => ** / **
		DiffOriginal => g
		DiffMutant => c
		Mutant Prediction => aaggaaagccacaaaaaaatagaagaaaaatttcagaactcttttcacacttcccagctagtggctaatattcctaatgatttaccctagGCAACAAACAAAAAGTCGGGGGAAAAGGTGCCTTTGTTAGACTTCAGTTAATCTAAGGCTTGAGTATgtaagttaaagtgccaatataaaaacatcctcatttattttatagGGTCTTCCTGGTTCCCCTGGAAATATCGGCCCCGCTGGAAAAGAAGgtcctgtcctaagtattgctcattttccattatattttcaagGACACTTATTGCACCCTTATCAAGTCTATTTTGTGGCTTATTTATACATGAACACATTGAAAATAAATATCAGACACATACATCATCT…
		Mutant Annotated => AAggaaagccacaaaaaaatagaagaaaaatttcagaactcttttcacacttcccagctagtggctaatattcctaatgatttaccctaggcaacaaacaaaaagtcgggggaaaaggtgcctttgttagacttcagttaatctaaggcttgagtatgtaagttaaagtgccaatataaaaacatcctcatttattttatagGGTCTTCCTGGTTCCCCTGGAAATATCGGCCCCGCTGGAAAAGAAGGTCCTGTCctaagtattgctcattttccattatattttcaaggacacttattgcacccttatcaagtctattttgtggcttatttatacatgaacacattgaaaataaatatcagacacatacatcatctg…
		Mask => ** / **
	1	Process for sequence MUT126 => IVS11+5G>A(+61):No (455 letters)
		PREDICTION FOR >>>TEST<<<
		EXON LOCATED AT 267 - 320 HAS LOD SCORE -3.17 NORMALIZED 0.74
		EXON LOCATED AT 627 - 680 HAS LOD SCORE -8.33 NORMALIZED 0.33
		EXON LOCATED AT 703 - 978 HAS LOD SCORE -18.26 NORMALIZED 0.01
		EXON LOCATED AT 1101 - 1154 HAS LOD SCORE -9.81 NORMALIZED 0.23
		EXON LOCATED AT 1176 - 1214 HAS LOD SCORE -17.02 NORMALIZED 0.02
		GC EXON LOCATED AT 1358 - 1516 HAS LOD SCORE -22.56 NORMALIZED 0.02
		GC EXON LOCATED AT 1570 - 1599 HAS LOD SCORE -21.64 NORMALIZED 0.03
		EXON LOCATED AT 1678 - 1731 HAS LOD SCORE -6.47 NORMALIZED 0.48
		EXON LOCATED AT 2012 - 2035 HAS LOD SCORE -16.52 NORMALIZED 0.02
		PREDICTION FOR >>>TEST_MUTANT<<<
		EXON LOCATED AT 267 - 320 HAS LOD SCORE -3.17 NORMALIZED 0.74
		EXON LOCATED AT 627 - 680 HAS LOD SCORE -8.33 NORMALIZED 0.33
		EXON LOCATED AT 703 - 978 HAS LOD SCORE -18.26 NORMALIZED 0.01
		EXON LOCATED AT 1101 - 1214 HAS LOD SCORE -11.82 NORMALIZED 0.12
		GC EXON LOCATED AT 1358 - 1516 HAS LOD SCORE -22.56 NORMALIZED 0.02
		GC EXON LOCATED AT 1570 - 1599 HAS LOD SCORE -21.64 NORMALIZED 0.03
		EXON LOCATED AT 1678 - 1731 HAS LOD SCORE -6.47 NORMALIZED 0.48
		EXON LOCATED AT 2012 - 2035 HAS LOD SCORE -16.52 NORMALIZED 0.02
		Original Prediction => ACTAAATTGTGTTTTCTACAAATACCGTATTATTAGTTACTCACATTAGAGCAAGTTAATTTGTCACTCTGTGCTTAGAGgtatactagactttggttcaaagcttgaactttgatgagaataaatactttggagggaagaagtcactgtctttttatttatggtaaaacattattcaccatcttctgtatttctttctaagGGTGCTCGTGGTTTCCCTGGAACTCCTGGACTTCCTGGCTTCAAAGGCATTAGGgtgagcacattctttactcagAAGAGAGAAAATGCCTATTAATTTTTGGAAAAAACTCAAgtatgtttaaaatcttgggtgacatatactcactttcaaatccctggagtttgccaaagg…
		Natural Annotated => ACtaaattgtgttttctacaaataccgtattattagttactcacattagagcaagttaatttgtcactctgtgcttagaggtatactagactttggttcaaagcttgaactttgatgagaataaatactttggagggaagaagtcactgtctttttatttatggtaaaacattattcaccatcttctgtatttctttctaagGGTGCTCGTGGTTTCCCTGGAACTCCTGGACTTCCTGGCTTCAAAGGCATTAGGgtgagcacattctttactcagaagagagaaaatgcctattaatttttggaaaaaactcaagtatgtttaaaatcttgggtgacatatactcactttcaaatccctggagtttgccaaaggga…
		Mask => ** / **
		DiffOriginal => g
		DiffMutant => a
		Mutant Prediction => ACTAAATTGTGTTTTCTACAAATACCGTATTATTAGTTACTCACATTAGAGCAAGTTAATTTGTCACTCTGTGCTTAGAGgtatactagactttggttcaaagcttgaactttgatgagaataaatactttggagggaagaagtcactgtctttttatttatggtaaaacattattcaccatcttctgtatttctttctaagGGTGCTCGTGGTTTCCCTGGAACTCCTGGACTTCCTGGCTTCAAAGGCATTAGGGTGAACACATTCTTTACTCAGAAGAGAGAAAATGCCTATTAATTTTTGGAAAAAACTCAAgtatgtttaaaatcttgggtgacatatactcactttcaaatccctggagtttgccaaaggga…
		Mutant Annotated => ACtaaattgtgttttctacaaataccgtattattagttactcacattagagcaagttaatttgtcactctgtgcttagaggtatactagactttggttcaaagcttgaactttgatgagaataaatactttggagggaagaagtcactgtctttttatttatggtaaaacattattcaccatcttctgtatttctttctaagGGTGCTCGTGGTTTCCCTGGAACTCCTGGACTTCCTGGCTTCAAAGGCATTAGGgtgaacacattctttactcagaagagagaaaatgcctattaatttttggaaaaaactcaagtatgtttaaaatcttgggtgacatatactcactttcaaatccctggagtttgccaaagggaa…
		Mask => ** / **
	1	Process for sequence MUT127 => IVS42+1G>A(+30):No (734 letters)
		PREDICTION FOR >>>TEST<<<
		EXON LOCATED AT 532 - 581 HAS LOD SCORE -12.20 NORMALIZED 0.11
		EXON LOCATED AT 615 - 722 HAS LOD SCORE -8.25 NORMALIZED 0.34
		GC EXON LOCATED AT 847 - 918 HAS LOD SCORE -18.37 NORMALIZED 0.07
		EXON LOCATED AT 1106 - 1213 HAS LOD SCORE -8.12 NORMALIZED 0.35
		EXON LOCATED AT 1345 - 1518 HAS LOD SCORE -10.65 NORMALIZED 0.18
		EXON LOCATED AT 1543 - 1598 HAS LOD SCORE -11.96 NORMALIZED 0.12
		EXON LOCATED AT 1962 - 2015 HAS LOD SCORE -8.79 NORMALIZED 0.30
		EXON LOCATED AT 2101 - 2208 HAS LOD SCORE -10.57 NORMALIZED 0.18
		PREDICTION FOR >>>TEST_MUTANT<<<
		EXON LOCATED AT 532 - 581 HAS LOD SCORE -12.20 NORMALIZED 0.11
		EXON LOCATED AT 615 - 722 HAS LOD SCORE -8.25 NORMALIZED 0.34
		GC EXON LOCATED AT 847 - 918 HAS LOD SCORE -18.37 NORMALIZED 0.07
		EXON LOCATED AT 1106 - 1187 HAS LOD SCORE -12.17 NORMALIZED 0.11
		EXON LOCATED AT 1345 - 1518 HAS LOD SCORE -10.96 NORMALIZED 0.16
		EXON LOCATED AT 1543 - 1598 HAS LOD SCORE -11.96 NORMALIZED 0.12
		EXON LOCATED AT 1962 - 2015 HAS LOD SCORE -8.79 NORMALIZED 0.30
		EXON LOCATED AT 2101 - 2208 HAS LOD SCORE -10.57 NORMALIZED 0.18
		Original Prediction => TTGCCATCCAGAGTCACTGAgcaagttagaaaatgcaagaagcttgctcccccatattttttcccatagcaggcatagttttaattttaaaattcaatgaagattaaataaaataagttttttacctgaaaataaagatatctgataacaccattttaattgatttcttaagttgaaacaaaatgtttttcattcctttgtatacagGGTGAAAGTGGGAAACCAGGAGCTAACGGTCTCAGTGGAGAACGTGGTCCCCCTGGACCCCAGGGTCTTCCTGGTCTGGCTGGTACAGCTGGTGAACCTGGAAGAGATgtgagtagcagtttttattcaaccagccaggtagaatttgataatttatttcagcaaaggt…
		Natural Annotated => TTgccatccagagtcactgagcaagttagaaaatgcaagaagcttgctcccccatattttttcccatagcaggcatagttttaattttaaaattcaatgaagattaaataaaataagttttttacctgaaaataaagatatctgataacaccattttaattgatttcttaagttgaaacaaaatgtttttcattcctttgtatacagGGTGAAAGTGGGAAACCAGGAGCTAACGGTCTCAGTGGAGAACGTGGTCCCCCTGGACCCCAGGGTCTTCCTGGTCTGGCTGGTACAGCTGGTGAACCTGGAAGAGATgtgagtagcagtttttattcaaccagccaggtagaatttgataatttatttcagcaaaggtga…
		Mask => ** / **
		DiffOriginal => g
		DiffMutant => a
		Mutant Prediction => TTGCCATCCAGAGTCACTGAgcaagttagaaaatgcaagaagcttgctcccccatattttttcccatagcaggcatagttttaattttaaaattcaatgaagattaaataaaataagttttttacctgaaaataaagatatctgataacaccattttaattgatttcttaagttgaaacaaaatgtttttcattcctttgtatacagGGTGAAAGTGGGAAACCAGGAGCTAACGGTCTCAGTGGAGAACGTGGTCCCCCTGGACCCCAGGGTCTTCCTGGTCTGGCTGgtacagctggtgaacctggaagagatatgagtagcagtttttattcaaccagccaggtagaatttgataatttatttcagcaaaggtga…
		Mutant Annotated => TTgccatccagagtcactgagcaagttagaaaatgcaagaagcttgctcccccatattttttcccatagcaggcatagttttaattttaaaattcaatgaagattaaataaaataagttttttacctgaaaataaagatatctgataacaccattttaattgatttcttaagttgaaacaaaatgtttttcattcctttgtatacagGGTGAAAGTGGGAAACCAGGAGCTAACGGTCTCAGTGGAGAACGTGGTCCCCCTGGACCCCAGGGTCTTCCTGGTCTGGCTGGTACAGCTGGTGAACCTGGAAGAGATatgagtagcagtttttattcaaccagccaggtagaatttgataatttatttcagcaaaggtgaa…
		Mask => ** / **
	1	Process for sequence MUT128 => IVS42+5G>A(+30):No (734 letters)
		PREDICTION FOR >>>TEST<<<
		EXON LOCATED AT 532 - 581 HAS LOD SCORE -12.20 NORMALIZED 0.11
		EXON LOCATED AT 615 - 722 HAS LOD SCORE -8.25 NORMALIZED 0.34
		GC EXON LOCATED AT 847 - 918 HAS LOD SCORE -18.37 NORMALIZED 0.07
		EXON LOCATED AT 1106 - 1213 HAS LOD SCORE -8.12 NORMALIZED 0.35
		EXON LOCATED AT 1345 - 1518 HAS LOD SCORE -10.65 NORMALIZED 0.18
		EXON LOCATED AT 1543 - 1598 HAS LOD SCORE -11.96 NORMALIZED 0.12
		EXON LOCATED AT 1962 - 2015 HAS LOD SCORE -8.79 NORMALIZED 0.30
		EXON LOCATED AT 2101 - 2208 HAS LOD SCORE -10.57 NORMALIZED 0.18
		PREDICTION FOR >>>TEST_MUTANT<<<
		EXON LOCATED AT 532 - 581 HAS LOD SCORE -12.20 NORMALIZED 0.11
		EXON LOCATED AT 615 - 722 HAS LOD SCORE -8.25 NORMALIZED 0.34
		GC EXON LOCATED AT 847 - 918 HAS LOD SCORE -18.37 NORMALIZED 0.07
		EXON LOCATED AT 1106 - 1187 HAS LOD SCORE -12.17 NORMALIZED 0.11
		EXON LOCATED AT 1345 - 1518 HAS LOD SCORE -10.96 NORMALIZED 0.16
		EXON LOCATED AT 1543 - 1598 HAS LOD SCORE -11.96 NORMALIZED 0.12
		EXON LOCATED AT 1962 - 2015 HAS LOD SCORE -8.79 NORMALIZED 0.30
		EXON LOCATED AT 2101 - 2208 HAS LOD SCORE -10.57 NORMALIZED 0.18
		Original Prediction => TTGCCATCCAGAGTCACTGAgcaagttagaaaatgcaagaagcttgctcccccatattttttcccatagcaggcatagttttaattttaaaattcaatgaagattaaataaaataagttttttacctgaaaataaagatatctgataacaccattttaattgatttcttaagttgaaacaaaatgtttttcattcctttgtatacagGGTGAAAGTGGGAAACCAGGAGCTAACGGTCTCAGTGGAGAACGTGGTCCCCCTGGACCCCAGGGTCTTCCTGGTCTGGCTGGTACAGCTGGTGAACCTGGAAGAGATgtgagtagcagtttttattcaaccagccaggtagaatttgataatttatttcagcaaaggt…
		Natural Annotated => TTgccatccagagtcactgagcaagttagaaaatgcaagaagcttgctcccccatattttttcccatagcaggcatagttttaattttaaaattcaatgaagattaaataaaataagttttttacctgaaaataaagatatctgataacaccattttaattgatttcttaagttgaaacaaaatgtttttcattcctttgtatacagGGTGAAAGTGGGAAACCAGGAGCTAACGGTCTCAGTGGAGAACGTGGTCCCCCTGGACCCCAGGGTCTTCCTGGTCTGGCTGGTACAGCTGGTGAACCTGGAAGAGATgtgagtagcagtttttattcaaccagccaggtagaatttgataatttatttcagcaaaggtga…
		Mask => ** / **
		DiffOriginal => g
		DiffMutant => a
		Mutant Prediction => TTGCCATCCAGAGTCACTGAgcaagttagaaaatgcaagaagcttgctcccccatattttttcccatagcaggcatagttttaattttaaaattcaatgaagattaaataaaataagttttttacctgaaaataaagatatctgataacaccattttaattgatttcttaagttgaaacaaaatgtttttcattcctttgtatacagGGTGAAAGTGGGAAACCAGGAGCTAACGGTCTCAGTGGAGAACGTGGTCCCCCTGGACCCCAGGGTCTTCCTGGTCTGGCTGgtacagctggtgaacctggaagagatgtgaatagcagtttttattcaaccagccaggtagaatttgataatttatttcagcaaaggtga…
		Mutant Annotated => TTgccatccagagtcactgagcaagttagaaaatgcaagaagcttgctcccccatattttttcccatagcaggcatagttttaattttaaaattcaatgaagattaaataaaataagttttttacctgaaaataaagatatctgataacaccattttaattgatttcttaagttgaaacaaaatgtttttcattcctttgtatacagGGTGAAAGTGGGAAACCAGGAGCTAACGGTCTCAGTGGAGAACGTGGTCCCCCTGGACCCCAGGGTCTTCCTGGTCTGGCTGGTACAGCTGGTGAACCTGGAAGAGATgtgaatagcagtttttattcaaccagccaggtagaatttgataatttatttcagcaaaggtgaa…
		Mask => ** / **
	1	Process for sequence MUT129 => IVS28+1G>A(+178):No (530 letters)
		PREDICTION FOR >>>TEST<<<
		EXON LOCATED AT 243 - 322 HAS LOD SCORE -14.31 NORMALIZED 0.05
		EXON LOCATED AT 512 - 671 HAS LOD SCORE -11.14 NORMALIZED 0.15
		EXON LOCATED AT 672 - 776 HAS LOD SCORE -11.91 NORMALIZED 0.12
		EXON LOCATED AT 1020 - 1064 HAS LOD SCORE 4.70 NORMALIZED 0.97
		EXON LOCATED AT 1083 - 1165 HAS LOD SCORE -14.29 NORMALIZED 0.05
		EXON LOCATED AT 1232 - 1413 HAS LOD SCORE -1.48 NORMALIZED 0.83
		EXON LOCATED AT 1414 - 1566 HAS LOD SCORE -4.69 NORMALIZED 0.63
		GC EXON LOCATED AT 1853 - 1877 HAS LOD SCORE -20.59 NORMALIZED 0.04
		PREDICTION FOR >>>TEST_MUTANT<<<
		EXON LOCATED AT 243 - 322 HAS LOD SCORE -14.31 NORMALIZED 0.05
		EXON LOCATED AT 512 - 671 HAS LOD SCORE -11.14 NORMALIZED 0.15
		EXON LOCATED AT 672 - 776 HAS LOD SCORE -11.91 NORMALIZED 0.12
		EXON LOCATED AT 1020 - 1165 HAS LOD SCORE -5.31 NORMALIZED 0.58
		EXON LOCATED AT 1232 - 1413 HAS LOD SCORE -2.35 NORMALIZED 0.79
		EXON LOCATED AT 1414 - 1566 HAS LOD SCORE -4.69 NORMALIZED 0.63
		GC EXON LOCATED AT 1853 - 1877 HAS LOD SCORE -20.59 NORMALIZED 0.04
		Original Prediction => cagggcgctggcctcatctgtcagcttcagcgagctcagcctgtcttgacacgcctgcgacagctctagaaaggctgagacttgtaaccattcactcctttttcttttcccacccgcacagGGGGCCGATGGCATCCGTGGTCTGAAGGGCACAAAGGGCGAGAAGgtaagtctctccttgcagCCACGGGGCCCCCTGCTTAGTCCGGAGCCGAATTCCAGCCAGCGGGGCCCTCCCACAATGCTTCTTCCATGAAACCAGCTGAGgtggatgtcgcctctgagtactgagggggatggatgccactctgtggaaagtgtctctgtttgcagACGGAAGAAGAGTAAGTTGAGGATAGGCCCTCGGGTCCCCAGG…
		Natural Annotated => CAgggcgctggcctcatctgtcagcttcagcgagctcagcctgtcttgacacgcctgcgacagctctagaaaggctgagacttgtaaccattcactcctttttcttttcccacccgcacagGGGGCCGATGGCATCCGTGGTCTGAAGGGCACAAAGGGCGAGAAGgtaagtctctccttgcagccacggggccccctgcttagtccggagccgaattccagccagcggggccctcccacaatgcttcttccatgaaaccagctgaggtggatgtcgcctctgagtactgagggggatggatgccactctgtggaaagtgtctctgtttgcagacggaagaagagtaagttgaggataggccctcgggtccccagggg…
		Mask => ** / **
		DiffOriginal => g
		DiffMutant => a
		Mutant Prediction => cagggcgctggcctcatctgtcagcttcagcgagctcagcctgtcttgacacgcctgcgacagctctagaaaggctgagacttgtaaccattcactcctttttcttttcccacccgcacagGGGGCCGATGGCATCCGTGGTCTGAAGGGCACAAAGGGCGAGAAGATAAGTCTCTCCTTGCAGCCACGGGGCCCCCTGCTTAGTCCGGAGCCGAATTCCAGCCAGCGGGGCCCTCCCACAATGCTTCTTCCATGAAACCAGCTGAGgtggatgtcgcctctgagtactgagggggatggatgccactctgtggaaagtgtctctgtttgcagACGGAAGAAGAGTAAGTTGAGGATAGGCCCTCGGGTCCCCAGGGG…
		Mutant Annotated => CAgggcgctggcctcatctgtcagcttcagcgagctcagcctgtcttgacacgcctgcgacagctctagaaaggctgagacttgtaaccattcactcctttttcttttcccacccgcacagGGGGCCGATGGCATCCGTGGTCTGAAGGGCACAAAGGGCGAGAAGataagtctctccttgcagccacggggccccctgcttagtccggagccgaattccagccagcggggccctcccacaatgcttcttccatgaaaccagctgaggtggatgtcgcctctgagtactgagggggatggatgccactctgtggaaagtgtctctgtttgcagacggaagaagagtaagttgaggataggccctcgggtccccaggggc…
		Mask => ** / **
1		Process for sequence MUT13 => IVS2+1G>T(-84):No (798 letters)
		PREDICTION FOR >>>TEST<<<
		EXON LOCATED AT 312 - 503 HAS LOD SCORE -8.00 NORMALIZED 0.36
		EXON LOCATED AT 573 - 716 HAS LOD SCORE -9.14 NORMALIZED 0.27
		GC EXON LOCATED AT 759 - 809 HAS LOD SCORE -12.98 NORMALIZED 0.25
		EXON LOCATED AT 897 - 1134 HAS LOD SCORE -11.47 NORMALIZED 0.14
		EXON LOCATED AT 1335 - 1546 HAS LOD SCORE -10.20 NORMALIZED 0.20
		EXON LOCATED AT 2055 - 2113 HAS LOD SCORE -14.28 NORMALIZED 0.05
		EXON LOCATED AT 2138 - 2242 HAS LOD SCORE -11.72 NORMALIZED 0.13
		PREDICTION FOR >>>TEST_MUTANT<<<
		EXON LOCATED AT 312 - 503 HAS LOD SCORE -8.00 NORMALIZED 0.36
		EXON LOCATED AT 573 - 716 HAS LOD SCORE -9.14 NORMALIZED 0.27
		GC EXON LOCATED AT 759 - 809 HAS LOD SCORE -12.98 NORMALIZED 0.25
		EXON LOCATED AT 897 - 1134 HAS LOD SCORE -11.47 NORMALIZED 0.14
		EXON LOCATED AT 1136 - 1462 HAS LOD SCORE -10.19 NORMALIZED 0.20
		EXON LOCATED AT 2055 - 2113 HAS LOD SCORE -14.28 NORMALIZED 0.05
		EXON LOCATED AT 2138 - 2242 HAS LOD SCORE -11.72 NORMALIZED 0.13
		Original Prediction => CAATGCCGTCTTCTGTCTCGTGGGGCATCCTCCTGCTGGCAGGCCTGTGCTGCCTGGTCCCTGTCTCCCTGGCTGAGGATCCCCAGGGAGATGCTGCCCAGAAGACAGATACATCCCACCATGATCAGGATCACCCAACCTTCAACAAGATCACCCCCAACCTGGCTGAGTTCGCCTTCAGCCTATACCGCCAGCTGGCACACCAGTCCAACAGCACCAATATCTTCTTCTCCCCAgtgagcatcgctacagcctttgcaatgctctccctggggaccaaggctgacactcacgatgaaatcctggagggcctgaatttcaacctcacggagattccggaggctcagatccatgaaggcttccaggaactcctccg…
		Natural Annotated => CAATGCCGTCTTCTGTCTCGTGGGGCATCCTCCTGCTGGCAGGCCTGTGCTGCCTGGTCCCTGTCTCCCTGGCTGAGGATCCCCAGGGAGATGCTGCCCAGAAGACAGATACATCCCACCATGATCAGGATCACCCAACCTTCAACAAGATCACCCCCAACCTGGCTGAGTTCGCCTTCAGCCTATACCGCCAGCTGGCACACCAGTCCAACAGCACCAATATCTTCTTCTCCCCAGTGAGCATCGCTACAGCCTTTGCAATGCTCTCCCTGGGGACCAAGGCTGACACTCACGATGAAATCCTGGAGGGCCTGAATTTCAACCTCACGGAGATTCCGGAGGCTCAGATCCATGAAGGCTTCCAGGAACTCCTCCGTA…
		Mask => ** / **
		DiffOriginal => g
		DiffMutant => t
		Mutant Prediction => CAATGCCGTCTTCTGTCTCGTGGGGCATCCTCCTGCTGGCAGGCCTGTGCTGCCTGGTCCCTGTCTCCCTGGCTGAGGATCCCCAGGGAGATGCTGCCCAGAAGACAGATACATCCCACCATGATCAGGATCACCCAACCTTCAACAAGATCACCCCCAACCTGGCTGAGTTCGCCTTCAGCCTATACCGCCAGCTGGCACACCAGTCCAACAGCACCAATATCTTCTTCTCCCCAgTGAGCATCGCTACAGCCTTTGCAATGCTCTCCCTGGGGACCAAGGCTGACACTCACGATGAAATCCTGGAGGGCCTGAATTTCAACCTCACGGAGATTCCGGAGGCTCAGATCCATGAAGGCTTCCAGGAACTCCTCCGTA…
		Mutant Annotated => CAATGCCGTCTTCTGTCTCGTGGGGCATCCTCCTGCTGGCAGGCCTGTGCTGCCTGGTCCCTGTCTCCCTGGCTGAGGATCCCCAGGGAGATGCTGCCCAGAAGACAGATACATCCCACCATGATCAGGATCACCCAACCTTCAACAAGATCACCCCCAACCTGGCTGAGTTCGCCTTCAGCCTATACCGCCAGCTGGCACACCAGTCCAACAGCACCAATATCTTCTTCTCCCCAGTGAGCATCGCTACAGCCTTTGCAATGCTCTCCCTGGGGACCAAGGCTGACACTCACGATGAAATCCTGGAGGGCCTGAATTTCAACCTCACGGAGATTCCGGAGGCTCAGATCCATGAAGGCTTCCAGGAACTCCTCCGTAC…
		Mask => ** / **
	1	Process for sequence MUT130 => E20+81G>A(-71):No (322 letters)
		PREDICTION FOR >>>TEST<<<
		EXON LOCATED AT 1021 - 1101 HAS LOD SCORE -9.39 NORMALIZED 0.25
		EXON LOCATED AT 1215 - 1248 HAS LOD SCORE -12.18 NORMALIZED 0.11
		EXON LOCATED AT 1364 - 1478 HAS LOD SCORE -11.31 NORMALIZED 0.15
		EXON LOCATED AT 1516 - 1521 HAS LOD SCORE -15.61 NORMALIZED 0.03
		EXON LOCATED AT 1580 - 1737 HAS LOD SCORE -14.16 NORMALIZED 0.06
		PREDICTION FOR >>>TEST_MUTANT<<<
		EXON LOCATED AT 1021 - 1248 HAS LOD SCORE -12.09 NORMALIZED 0.11
		EXON LOCATED AT 1364 - 1478 HAS LOD SCORE -11.31 NORMALIZED 0.15
		EXON LOCATED AT 1516 - 1521 HAS LOD SCORE -15.61 NORMALIZED 0.03
		EXON LOCATED AT 1580 - 1737 HAS LOD SCORE -14.16 NORMALIZED 0.06
		Original Prediction => ctatctcagcctcccaaagtgttgagattacaagtgtgaaccactaaacctggcctctttttctttttttttaattcttgttatatcgctgatctcatatgacatcttctctttggttccagACTGTAAAAGGTGGGATTTCAGAGACACGTATTGAAAAGAGAATTGTGATCACAGGAGATGCTGATATTGACCATGATCAGgtgggaatgttgaagagatctgggcctgggaggggtccctgggcaggaagaccgatgaatacaggagtttgtttgccatcttcatctgcaaaaagcctctttggccactctagCTCTTAATT
		Natural Annotated => CTatctcagcctcccaaagtgttgagattacaagtgtgaaccactaaacctggcctctttttctttttttttaattcttgttatatcgctgatctcatatgacatcttctctttggttccagACTGTAAAAGGTGGGATTTCAGAGACACGTATTGAAAAGAGAATTGTGATCACAGGAGATGCTGATATTGACCATGATCAGgtgggaatgttgaagagatctgggcctgggaggggtccctgggcaggaagaccgatgaatacaggagtttgtttgccatcttcatctgcaaaaagcctctttggccactctagctcttaaTT
		Mask => ** / **
		DiffOriginal => G
		DiffMutant => A
		Mutant Prediction => ctatctcagcctcccaaagtgttgagattacaagtgtgaaccactaaacctggcctctttttctttttttttaattcttgttatatcgctgatctcatatgacatcttctctttggttccagACTGTAAAAGGTGGGATTTCAGAGACACGTATTGAAAAGAGAATTGTGATCACAGGAGATGCTGATATTGACCATGATCAAGTGGGAATGTTGAAGAGATCTGGGCCTGGGAGGGGTCCCTGGGCAGGAAGACCGATGAATACAGGAGTTTGTTTGCCATCTTCATCTGCAAAAAGCCTCTTTGGCCACTCTAGCTCTTAATT
		Mutant Annotated => CTatctcagcctcccaaagtgttgagattacaagtgtgaaccactaaacctggcctctttttctttttttttaattcttgttatatcgctgatctcatatgacatcttctctttggttccagACTGTAAAAGGTGGGATTTCAGAGACACGTATTGAAAAGAGAATTGTGATCACAGGAGATGCTGATATTGACCATGATCAAgtgggaatgttgaagagatctgggcctgggaggggtccctgggcaggaagaccgatgaatacaggagtttgtttgccatcttcatctgcaaaaagcctctttggccactctagctcttaaTT
		Mask => ** / **
	1	Process for sequence MUT131 => IVS13+5G>T(+115):No (594 letters)
		PREDICTION FOR >>>TEST<<<
		GC EXON LOCATED AT 258 - 334 HAS LOD SCORE -23.84 NORMALIZED 0.01
		GC EXON LOCATED AT 370 - 526 HAS LOD SCORE -23.74 NORMALIZED 0.01
		EXON LOCATED AT 776 - 979 HAS LOD SCORE -7.46 NORMALIZED 0.40
		EXON LOCATED AT 1024 - 1133 HAS LOD SCORE -1.08 NORMALIZED 0.85
		EXON LOCATED AT 1214 - 1360 HAS LOD SCORE -13.08 NORMALIZED 0.08
		PREDICTION FOR >>>TEST_MUTANT<<<
		GC EXON LOCATED AT 258 - 334 HAS LOD SCORE -23.84 NORMALIZED 0.01
		GC EXON LOCATED AT 370 - 526 HAS LOD SCORE -23.74 NORMALIZED 0.01
		EXON LOCATED AT 776 - 979 HAS LOD SCORE -7.46 NORMALIZED 0.40
		EXON LOCATED AT 1351 - 1360 HAS LOD SCORE -15.89 NORMALIZED 0.03
		Original Prediction => TCGGGGCAGAAAGGGATTTAAAAAAGAAACGCACACAAACAAGAAACAAAATGCACAATCCTAGCAAGCAGGATTGTTGAAgtgagtaaccacatgcctgctctgtccctctgtcccgagttcagGTGTGGATGGAGGAGTGTGCGCTGTCCAGCGTGCTGCAGACACACCTGCGGGAGGACCACGAGGGCACCATCCGCGGCGTCTTGGGCCGACTGGGCGGCCTCACTGAAGAgtgagtacagctccctgaaggcccagggctttgtgtcctgcatgatgctccctccagcctcagtgtcctcatctgtacagTGGGCACGCTGACTGCCCCTCAGCTTCCTTTGAATGTAAATGACTTAACGTTTCTTAGCCT…
		Natural Annotated => TCggggcagaaagggatttaaaaaagaaacgcacacaaacaagaaacaaaatgcacaatcctagcaagcaggattgttgaagtgagtaaccacatgcctgctctgtccctctgtcccgagttcagGTGTGGATGGAGGAGTGTGCGCTGTCCAGCGTGCTGCAGACACACCTGCGGGAGGACCACGAGGGCACCATCCGCGGCGTCTTGGGCCGACTGGGCGGCCTCACTGAAGAgtgagtacagctccctgaaggcccagggctttgtgtcctgcatgatgctccctccagcctcagtgtcctcatctgtacagtgggcacgctgactgcccctcagcttcctttgaatgtaaatgacttaacgtttcttagcctcg…
		Mask => ** / **
		DiffOriginal => g
		DiffMutant => t
		Mutant Prediction => TCGGGGCAGAAAGGGATTTAAAAAAGAAACGCACACAAACAAGAAACAAAATGCACAATCCTAGCAAGCAGGATTGTTGAAgtgagtaaccacatgcctgctctgtccctctgtcccgagttcaggtgtggatggaggagtgtgcgctgtccagcgtgctgcagacacacctgcgggaggaccacgagggcaccatccgcggcgtcttgggccgactgggcggcctcactgaagagtgattacagctccctgaaggcccagggctttgtgtcctgcatgatgctccctccagcctcagtgtcctcatctgtacagtgggcacgctgactgcccctcagcttcctttgaatgtaaatgacttaacgtttcttagcctcg…
		Mutant Annotated => TCggggcagaaagggatttaaaaaagaaacgcacacaaacaagaaacaaaatgcacaatcctagcaagcaggattgttgaagtgagtaaccacatgcctgctctgtccctctgtcccgagttcagGTGTGGATGGAGGAGTGTGCGCTGTCCAGCGTGCTGCAGACACACCTGCGGGAGGACCACGAGGGCACCATCCGCGGCGTCTTGGGCCGACTGGGCGGCCTCACTGAAGAgtgattacagctccctgaaggcccagggctttgtgtcctgcatgatgctccctccagcctcagtgtcctcatctgtacagtgggcacgctgactgcccctcagcttcctttgaatgtaaatgacttaacgtttcttagcctcga…
		Mask => ** / **
1		Process for sequence MUT132 => IVS81+1G>C(+25):No (334 letters)
		PREDICTION FOR >>>TEST<<<
		EXON LOCATED AT 241 - 303 HAS LOD SCORE -2.53 NORMALIZED 0.78
		EXON LOCATED AT 421 - 529 HAS LOD SCORE -4.41 NORMALIZED 0.65
		EXON LOCATED AT 579 - 773 HAS LOD SCORE -10.39 NORMALIZED 0.19
		EXON LOCATED AT 901 - 1101 HAS LOD SCORE -2.81 NORMALIZED 0.76
		EXON LOCATED AT 1234 - 1278 HAS LOD SCORE -4.04 NORMALIZED 0.68
		EXON LOCATED AT 1443 - 1475 HAS LOD SCORE -1.12 NORMALIZED 0.85
		EXON LOCATED AT 1555 - 1617 HAS LOD SCORE 3.55 NORMALIZED 0.96
		EXON LOCATED AT 1645 - 1770 HAS LOD SCORE -7.87 NORMALIZED 0.37
		PREDICTION FOR >>>TEST_MUTANT<<<
		EXON LOCATED AT 241 - 303 HAS LOD SCORE -2.53 NORMALIZED 0.78
		EXON LOCATED AT 421 - 529 HAS LOD SCORE -4.41 NORMALIZED 0.65
		EXON LOCATED AT 579 - 773 HAS LOD SCORE -10.39 NORMALIZED 0.19
		EXON LOCATED AT 901 - 936 HAS LOD SCORE -6.26 NORMALIZED 0.50
		EXON LOCATED AT 991 - 1126 HAS LOD SCORE -5.05 NORMALIZED 0.60
		EXON LOCATED AT 1234 - 1278 HAS LOD SCORE -5.19 NORMALIZED 0.59
		EXON LOCATED AT 1443 - 1475 HAS LOD SCORE -1.12 NORMALIZED 0.85
		EXON LOCATED AT 1555 - 1617 HAS LOD SCORE 3.55 NORMALIZED 0.96
		EXON LOCATED AT 1645 - 1770 HAS LOD SCORE -7.87 NORMALIZED 0.37
		Original Prediction => agGGTCTGCAGGGTCCAAGAGGCCCCCCTGGCCCAGTGGTGAGTACCCAAGAACCTTCACCTGTCTTGCCCCCATCCTGTGCCCTGCCCCAGTGACCAGTACTGCCTCAGTTTCCTTGGTGGGGTGCGGCTAACTCCCCCTCATCAGACTCTTTTTCGCCACAACAGGGTGGTCATGGAGACCCTGGACCACCTGGTGCCCCGgtgagtgaccagggaacactgcctggtgagggtctggaagggctgggataggcattggccacagctgatgagccaggccttctctgtgttaatccctgagccctgttccctgcccttgacccttttctctagGG
		Natural Annotated => AGGGTCTGCAGGGTCCAAGAGGCCCCCCTGGCCCAGTGgtgagtacccaagaaccttcacctgtcttgcccccatcctgtgccctgccccagtgaccagtactgcctcagtttccttggtggggtgcggctaactccccctcatcagactctttttcgccacaacagGGTGGTCATGGAGACCCTGGACCACCTGGTGCCCCGgtgagtgaccagggaacactgcctggtgagggtctggaagggctgggataggcattggccacagctgatgagccaggccttctctgtgttaatccctgagccctgttccctgcccttgacccttttctctagGG
		Mask => ** / **
		DiffOriginal => g
		DiffMutant => c
		Mutant Prediction => agGGTCTGCAGGGTCCAAGAGGCCCCCCTGGCCCAGTGgtgagtacccaagaaccttcacctgtcttgcccccatcctgtgccctgccccagTGACCAGTACTGCCTCAGTTTCCTTGGTGGGGTGCGGCTAACTCCCCCTCATCAGACTCTTTTTCGCCACAACAGGGTGGTCATGGAGACCCTGGACCACCTGGTGCCCCGCTGAGTGACCAGGGAACACTGCCTGgtgagggtctggaagggctgggataggcattggccacagctgatgagccaggccttctctgtgttaatccctgagccctgttccctgcccttgacccttttctctagGG
		Mutant Annotated => AGGGTCTGCAGGGTCCAAGAGGCCCCCCTGGCCCAGTGgtgagtacccaagaaccttcacctgtcttgcccccatcctgtgccctgccccagtgaccagtactgcctcagtttccttggtggggtgcggctaactccccctcatcagactctttttcgccacaacagGGTGGTCATGGAGACCCTGGACCACCTGGTGCCCCGctgagtgaccagggaacactgcctggtgagggtctggaagggctgggataggcattggccacagctgatgagccaggccttctctgtgttaatccctgagccctgttccctgcccttgacccttttctctagGG
		Mask => ** / **
	1	Process for sequence MUT133 => IVS51+1G>A(+32):No (460 letters)
		PREDICTION FOR >>>TEST<<<
		EXON LOCATED AT 298 - 535 HAS LOD SCORE -0.70 NORMALIZED 0.87
		EXON LOCATED AT 609 - 793 HAS LOD SCORE -3.01 NORMALIZED 0.75
		EXON LOCATED AT 901 - 1013 HAS LOD SCORE 3.42 NORMALIZED 0.96
		EXON LOCATED AT 1084 - 1119 HAS LOD SCORE -5.39 NORMALIZED 0.57
		EXON LOCATED AT 1226 - 1261 HAS LOD SCORE -11.79 NORMALIZED 0.13
		EXON LOCATED AT 1315 - 1359 HAS LOD SCORE -1.39 NORMALIZED 0.84
		EXON LOCATED AT 1589 - 1660 HAS LOD SCORE -12.53 NORMALIZED 0.10
		EXON LOCATED AT 1897 - 1941 HAS LOD SCORE -4.72 NORMALIZED 0.63
		EXON LOCATED AT 1970 - 2034 HAS LOD SCORE -17.10 NORMALIZED 0.02
		PREDICTION FOR >>>TEST_MUTANT<<<
		EXON LOCATED AT 298 - 535 HAS LOD SCORE -0.70 NORMALIZED 0.87
		EXON LOCATED AT 609 - 793 HAS LOD SCORE -3.01 NORMALIZED 0.75
		EXON LOCATED AT 901 - 1013 HAS LOD SCORE 3.87 NORMALIZED 0.96
		EXON LOCATED AT 1084 - 1119 HAS LOD SCORE -5.39 NORMALIZED 0.57
		EXON LOCATED AT 1226 - 1261 HAS LOD SCORE -11.79 NORMALIZED 0.13
		EXON LOCATED AT 1315 - 1359 HAS LOD SCORE -1.39 NORMALIZED 0.84
		EXON LOCATED AT 1589 - 1660 HAS LOD SCORE -12.53 NORMALIZED 0.10
		EXON LOCATED AT 1897 - 1941 HAS LOD SCORE -4.72 NORMALIZED 0.63
		EXON LOCATED AT 1970 - 2034 HAS LOD SCORE -17.10 NORMALIZED 0.02
		Original Prediction => agGGTGACTCAGGGCCTCCTGGAGAGAAGGGAGACCCTGGGCGGCCTGGCCCCCCAGGACCTGTTGGCCCCCGAGGACGAGATGTAAGAGGCTGGAGTCGGGGGAGTCATGGCGGgtaagggagtagggctgttgccagcatcatgggggttcttggaaccagggctgactctcatgtttcacagGGTGAAGTTGGAGAGAAAGGTGACGAGGGTCCTCCGgtgagactccttcccactgtggtttctgatcctttacccttgaactaggatcccagtaggctggtgctccaccagttcatccatccactccctgcctcctgtccagCTGCTGCTCAGACCCTTCTCTGTCCCCTCTCCCTGAgtgagttagatcc…
		Natural Annotated => AGGGTGACTCAGGGCCTCCTGGAGAGAAGGGAGACCCTGGGCGGCCTGGCCCCCCAGGACCTGTTGGCCCCCGAGGACGAGATgtaagaggctggagtcgggggagtcatggcgggtaagggagtagggctgttgccagcatcatgggggttcttggaaccagggctgactctcatgtttcacagGGTGAAGTTGGAGAGAAAGGTGACGAGGGTCCTCCGgtgagactccttcccactgtggtttctgatcctttacccttgaactaggatcccagtaggctggtgctccaccagttcatccatccactccctgcctcctgtccagctgctgctcagacccttctctgtcccctctccctgagtgagttagatcctg…
		Mask => ** / **
		DiffOriginal => g
		DiffMutant => a
		Mutant Prediction => agGGTGACTCAGGGCCTCCTGGAGAGAAGGGAGACCCTGGGCGGCCTGGCCCCCCAGGACCTGTTGGCCCCCGAGGACGAGATATAAGAGGCTGGAGTCGGGGGAGTCATGGCGGgtaagggagtagggctgttgccagcatcatgggggttcttggaaccagggctgactctcatgtttcacagGGTGAAGTTGGAGAGAAAGGTGACGAGGGTCCTCCGgtgagactccttcccactgtggtttctgatcctttacccttgaactaggatcccagtaggctggtgctccaccagttcatccatccactccctgcctcctgtccagCTGCTGCTCAGACCCTTCTCTGTCCCCTCTCCCTGAgtgagttagatcctg…
		Mutant Annotated => AGGGTGACTCAGGGCCTCCTGGAGAGAAGGGAGACCCTGGGCGGCCTGGCCCCCCAGGACCTGTTGGCCCCCGAGGACGAGATataagaggctggagtcgggggagtcatggcgggtaagggagtagggctgttgccagcatcatgggggttcttggaaccagggctgactctcatgtttcacagGGTGAAGTTGGAGAGAAAGGTGACGAGGGTCCTCCGgtgagactccttcccactgtggtttctgatcctttacccttgaactaggatcccagtaggctggtgctccaccagttcatccatccactccctgcctcctgtccagctgctgctcagacccttctctgtcccctctccctgagtgagttagatcctga…
		Mask => ** / **
1		Process for sequence MUT134 => E53+30C>T(-17):No (578 letters)
		PREDICTION FOR >>>TEST<<<
		EXON LOCATED AT 299 - 352 HAS LOD SCORE -0.88 NORMALIZED 0.86
		EXON LOCATED AT 426 - 610 HAS LOD SCORE -3.01 NORMALIZED 0.75
		EXON LOCATED AT 718 - 830 HAS LOD SCORE 3.42 NORMALIZED 0.96
		EXON LOCATED AT 901 - 936 HAS LOD SCORE -5.39 NORMALIZED 0.57
		EXON LOCATED AT 1043 - 1078 HAS LOD SCORE -11.79 NORMALIZED 0.13
		EXON LOCATED AT 1132 - 1176 HAS LOD SCORE -1.39 NORMALIZED 0.84
		EXON LOCATED AT 1406 - 1477 HAS LOD SCORE -12.53 NORMALIZED 0.10
		EXON LOCATED AT 1714 - 1758 HAS LOD SCORE -4.72 NORMALIZED 0.63
		EXON LOCATED AT 1787 - 1851 HAS LOD SCORE -17.10 NORMALIZED 0.02
		EXON LOCATED AT 2001 - 2027 HAS LOD SCORE -2.59 NORMALIZED 0.77
		PREDICTION FOR >>>TEST_MUTANT<<<
		EXON LOCATED AT 299 - 352 HAS LOD SCORE -0.88 NORMALIZED 0.86
		EXON LOCATED AT 426 - 610 HAS LOD SCORE -3.01 NORMALIZED 0.75
		EXON LOCATED AT 718 - 830 HAS LOD SCORE 3.42 NORMALIZED 0.96
		EXON LOCATED AT 901 - 936 HAS LOD SCORE -5.39 NORMALIZED 0.57
		EXON LOCATED AT 1043 - 1078 HAS LOD SCORE -12.52 NORMALIZED 0.10
		EXON LOCATED AT 1132 - 1159 HAS LOD SCORE -4.56 NORMALIZED 0.64
		EXON LOCATED AT 1406 - 1477 HAS LOD SCORE -12.53 NORMALIZED 0.10
		EXON LOCATED AT 1714 - 1758 HAS LOD SCORE -4.72 NORMALIZED 0.63
		EXON LOCATED AT 1787 - 1851 HAS LOD SCORE -17.10 NORMALIZED 0.02
		EXON LOCATED AT 2001 - 2027 HAS LOD SCORE -2.59 NORMALIZED 0.77
		Original Prediction => agGGTGAAGTTGGAGAGAAAGGTGACGAGGGTCCTCCGgtgagactccttcccactgtggtttctgatcctttacccttgaactaggatcccagtaggctggtgctccaccagttcatccatccactccctgcctcctgtccagCTGCTGCTCAGACCCTTCTCTGTCCCCTCTCCCTGAgtgagttagatcctgactgccctgtgcagtatgacttttctctctatcaccagGGTGACCCGGGTTTGCCTGGAAAAGCAGGCGAGCGTGGCCTTCGGgtgagtcttggcagagagaagtaacaggggtgatgggaggtgggcatgaaggtgataggaaaggctgaggggggtaaggggtgatgggagtccctgca…
		Natural Annotated => AGGGTGAAGTTGGAGAGAAAGGTGACGAGGGTCCTCCGgtgagactccttcccactgtggtttctgatcctttacccttgaactaggatcccagtaggctggtgctccaccagttcatccatccactccctgcctcctgtccagctgctgctcagacccttctctgtcccctctccctgagtgagttagatcctgactgccctgtgcagtatgacttttctctctatcaccagGGTGACCCGGGTTTGCCTGGAAAAGCAGGCGAGCGTGGCCTTCGGgtgagtcttggcagagagaagtaacaggggtgatgggaggtgggcatgaaggtgataggaaaggctgaggggggtaaggggtgatgggagtccctgcagg…
		Mask => ** / **
		DiffOriginal => C
		DiffMutant => T
		Mutant Prediction => agGGTGAAGTTGGAGAGAAAGGTGACGAGGGTCCTCCGgtgagactccttcccactgtggtttctgatcctttacccttgaactaggatcccagtaggctggtgctccaccagttcatccatccactccctgcctcctgtccagCTGCTGCTCAGACCCTTCTCTGTCCCCTCTCCCTGAgtgagttagatcctgactgccctgtgcagtatgacttttctctctatcaccagGGTGACCCGGGTTTGCCTGGAAAAGCAGgtgagcgtggccttcgggtgagtcttggcagagagaagtaacaggggtgatgggaggtgggcatgaaggtgataggaaaggctgaggggggtaaggggtgatgggagtccctgcagg…
		Mutant Annotated => AGGGTGAAGTTGGAGAGAAAGGTGACGAGGGTCCTCCGgtgagactccttcccactgtggtttctgatcctttacccttgaactaggatcccagtaggctggtgctccaccagttcatccatccactccctgcctcctgtccagctgctgctcagacccttctctgtcccctctccctgagtgagttagatcctgactgccctgtgcagtatgacttttctctctatcaccagGGTGACCCGGGTTTGCCTGGAAAAGCAGGTGAGCGTGGCCTTCGGgtgagtcttggcagagagaagtaacaggggtgatgggaggtgggcatgaaggtgataggaaaggctgaggggggtaaggggtgatgggagtccctgcaggg…
		Mask => ** / **
	1	Process for sequence MUT135 => E73+102del28(-62):No (383 letters)
		PREDICTION FOR >>>TEST<<<
		EXON LOCATED AT 230 - 277 HAS LOD SCORE -1.90 NORMALIZED 0.81
		EXON LOCATED AT 418 - 543 HAS LOD SCORE -5.75 NORMALIZED 0.54
		EXON LOCATED AT 624 - 659 HAS LOD SCORE -7.25 NORMALIZED 0.42
		EXON LOCATED AT 778 - 900 HAS LOD SCORE 5.04 NORMALIZED 0.97
		EXON LOCATED AT 987 - 1187 HAS LOD SCORE 2.97 NORMALIZED 0.95
		EXON LOCATED AT 1284 - 1319 HAS LOD SCORE -7.65 NORMALIZED 0.38
		EXON LOCATED AT 1400 - 1462 HAS LOD SCORE -3.96 NORMALIZED 0.68
		EXON LOCATED AT 1487 - 1656 HAS LOD SCORE -14.33 NORMALIZED 0.05
		EXON LOCATED AT 1661 - 1729 HAS LOD SCORE -2.28 NORMALIZED 0.79
		EXON LOCATED AT 1805 - 1849 HAS LOD SCORE -8.95 NORMALIZED 0.28
		EXON LOCATED AT 1877 - 1976 HAS LOD SCORE -11.82 NORMALIZED 0.13
		PREDICTION FOR >>>TEST_MUTANT<<<
		EXON LOCATED AT 230 - 277 HAS LOD SCORE -1.90 NORMALIZED 0.81
		EXON LOCATED AT 418 - 543 HAS LOD SCORE -5.75 NORMALIZED 0.54
		EXON LOCATED AT 624 - 659 HAS LOD SCORE -7.25 NORMALIZED 0.42
		EXON LOCATED AT 778 - 900 HAS LOD SCORE 7.10 NORMALIZED 0.98
		EXON LOCATED AT 987 - 1159 HAS LOD SCORE 4.34 NORMALIZED 0.96
		EXON LOCATED AT 1256 - 1291 HAS LOD SCORE -7.65 NORMALIZED 0.38
		EXON LOCATED AT 1372 - 1434 HAS LOD SCORE -3.96 NORMALIZED 0.68
		EXON LOCATED AT 1459 - 1628 HAS LOD SCORE -14.33 NORMALIZED 0.05
		EXON LOCATED AT 1633 - 1701 HAS LOD SCORE -2.28 NORMALIZED 0.79
		EXON LOCATED AT 1777 - 1821 HAS LOD SCORE -8.95 NORMALIZED 0.28
		EXON LOCATED AT 1849 - 1948 HAS LOD SCORE -11.82 NORMALIZED 0.13
		Original Prediction => AGgtgagcagaagtggctcagtgggttgtgccccgtggagtggggtgtagctgtacagccaccagcattctctcttccactcctgcagGGCCCCATCGGCTTTCCTGGAGAACGCGGGCTGAAGGGCGACCGTGGAGACCCTGGCCCTCAGGGGCCACCTGGTCTGGCCCTTGGGGAGAGGGGCCCCCCCGGGCCTTCCGGCCTTGCCGGGGAGCCTGGAAAGCCTGGTATTCCCGGGCTCCCAGGCAGGGCTGGGGGTGTGGGAGAGGCAGGAAGGCCAGGAGAGAGGgtgaggctgggggctggccaggagagtgagggaagaggggttgggaggggtgggaccccccatgggcttggccctcacccgctattt…
		Natural Annotated => AGgtgagcagaagtggctcagtgggttgtgccccgtggagtggggtgtagctgtacagccaccagcattctctcttccactcctgcagGGCCCCATCGGCTTTCCTGGAGAACGCGGGCTGAAGGGCGACCGTGGAGACCCTGGCCCTCAGGGGCCACCTGGTCTGGCCCTTGGGGAGAGGGGCCCCCCCGGGCCTTCCGGCCTTGCCGGGGAGCCTGGAAAGCCTGGTATTCCCGGGCTCCCAGGCAGGGCTGGGGGTGTGGGAGAGGCAGGAAGGCCAGGAGAGAGGgtgaggctgggggctggccaggagagtgagggaagaggggttgggaggggtgggaccccccatgggcttggccctcacccgctatttgc…
		Mask => ** / **
		DiffOriginal => CGGGCCTTCCGGCCTTGCCGGGGAGCCT
		DiffMutant =>
		Mutant Prediction => AGgtgagcagaagtggctcagtgggttgtgccccgtggagtggggtgtagctgtacagccaccagcattctctcttccactcctgcagGGCCCCATCGGCTTTCCTGGAGAACGCGGGCTGAAGGGCGACCGTGGAGACCCTGGCCCTCAGGGGCCACCTGGTCTGGCCCTTGGGGAGAGGGGCCCCCCGGAAAGCCTGGTATTCCCGGGCTCCCAGGCAGGGCTGGGGGTGTGGGAGAGGCAGGAAGGCCAGGAGAGAGGgtgaggctgggggctggccaggagagtgagggaagaggggttgggaggggtgggaccccccatgggcttggccctcacccgctatttgcatttcagGG
		Mutant Annotated => AGgtgagcagaagtggctcagtgggttgtgccccgtggagtggggtgtagctgtacagccaccagcattctctcttccactcctgcagGGCCCCATCGGCTTTCCTGGAGAACGCGGGCTGAAGGGCGACCGTGGAGACCCTGGCCCTCAGGGGCCACCTGGTCTGGCCCTTGGGGAGAGGGGCCCCCCGGAAAGCCTGGTATTCCCGGGCTCCCAGGCAGGGCTGGGGGTGTGGGAGAGGCAGGAAGGCCAGGAGAGAGGgtgaggctgggggctggccaggagagtgagggaagaggggttgggaggggtgggaccccccatgggcttggccctcacccgctatttgcatttcagGG
		Mask => ** / **
	1	Process for sequence MUT136 => E3+159A>G(-104):No (379 letters)
		PREDICTION FOR >>>TEST<<<
		EXON LOCATED AT 250 - 360 HAS LOD SCORE -1.60 NORMALIZED 0.83
		EXON LOCATED AT 447 - 518 HAS LOD SCORE -16.90 NORMALIZED 0.02
		EXON LOCATED AT 689 - 701 HAS LOD SCORE -14.44 NORMALIZED 0.05
		GC EXON LOCATED AT 789 - 888 HAS LOD SCORE -4.38 NORMALIZED 0.84
		EXON LOCATED AT 1032 - 1087 HAS LOD SCORE -4.62 NORMALIZED 0.63
		EXON LOCATED AT 1168 - 1372 HAS LOD SCORE -8.63 NORMALIZED 0.31
		GC EXON LOCATED AT 1419 - 1495 HAS LOD SCORE -23.74 NORMALIZED 0.01
		EXON LOCATED AT 1512 - 1626 HAS LOD SCORE -13.29 NORMALIZED 0.08
		EXON LOCATED AT 1690 - 1953 HAS LOD SCORE -10.44 NORMALIZED 0.19
		PREDICTION FOR >>>TEST_MUTANT<<<
		EXON LOCATED AT 250 - 360 HAS LOD SCORE -1.60 NORMALIZED 0.83
		EXON LOCATED AT 447 - 518 HAS LOD SCORE -16.90 NORMALIZED 0.02
		EXON LOCATED AT 689 - 701 HAS LOD SCORE -14.44 NORMALIZED 0.05
		GC EXON LOCATED AT 789 - 888 HAS LOD SCORE -4.38 NORMALIZED 0.84
		EXON LOCATED AT 1032 - 1087 HAS LOD SCORE -4.62 NORMALIZED 0.63
		EXON LOCATED AT 1168 - 1372 HAS LOD SCORE -8.32 NORMALIZED 0.33
		GC EXON LOCATED AT 1419 - 1495 HAS LOD SCORE -23.74 NORMALIZED 0.01
		EXON LOCATED AT 1512 - 1626 HAS LOD SCORE -13.29 NORMALIZED 0.08
		EXON LOCATED AT 1690 - 1953 HAS LOD SCORE -10.44 NORMALIZED 0.19
		Original Prediction => gtggagaatgacagaacgaagggacccctcaagagagcctgatacccgtaaccctcaccctagaggcctcctcaaggccagggccagaagagatcctgagtcctagcctgttgccacccctaccctccaacagGACAGAGTTCGGCCTGGATGCACTTGGCTCTGGGGGTGATGTGATCCGCGCCATCCgtgagcttagctacaaggggggcaacactcgcacaggggctgcaattctccatgtggctgaccatgtcttcctgccccagCTGGCCCGACCTGGTGTCCCCAAGGTGATCCCTACCCCTACCATGCCTCCCAAGATGACCCCAAATGAAGTGTCCAGGGGAACCGTGATTTGACCCCTGCACCTGTC…
		Natural Annotated => GTggagaatgacagaacgaagggacccctcaagagagcctgatacccgtaaccctcaccctagaggcctcctcaaggccagggccagaagagatcctgagtcctagcctgttgccacccctaccctccaacagGACAGAGTTCGGCCTGGATGCACTTGGCTCTGGGGGTGATGTGATCCGCGCCATCCGTGAGCTTAGCTACAAGGGGGGCAACACTCGCACAGGGGCTGCAATTCTCCATGTGGCTGACCATGTCTTCCTGCCCCAGCTGGCCCGACCTGGTGTCCCCAAGgtgatccctacccctaccatgcctcccaagatgaccccaaatgaagtgtccaggggaaccgtgatttgacccctgcacctgtccc…
		Mask => ** / **
		DiffOriginal => A
		DiffMutant => G
		Mutant Prediction => gtggagaatgacagaacgaagggacccctcaagagagcctgatacccgtaaccctcaccctagaggcctcctcaaggccagggccagaagagatcctgagtcctagcctgttgccacccctaccctccaacagGACAGAGTTCGGCCTGGATGCACTTGGCTCTGGGGGTGATGTGATCCGCGCCATCCgtgagcttagctacaaggggggcaacactcgcacaggggctgcaattctccatgtggctgaccatgtcttcctgccccagCTGGCCCGACCTGGTGTCCCCAGGGTGATCCCTACCCCTACCATGCCTCCCAAGATGACCCCAAATGAAGTGTCCAGGGGAACCGTGATTTGACCCCTGCACCTGTCCC…
		Mutant Annotated => GTggagaatgacagaacgaagggacccctcaagagagcctgatacccgtaaccctcaccctagaggcctcctcaaggccagggccagaagagatcctgagtcctagcctgttgccacccctaccctccaacagGACAGAGTTCGGCCTGGATGCACTTGGCTCTGGGGGTGATGTGATCCGCGCCATCCGTGAGCTTAGCTACAAGGGGGGCAACACTCGCACAGGGGCTGCAATTCTCCATGTGGCTGACCATGTCTTCCTGCCCCAGCTGGCCCGACCTGGTGTCCCCAGGgtgatccctacccctaccatgcctcccaagatgaccccaaatgaagtgtccaggggaaccgtgatttgacccctgcacctgtccca…
		Mask => ** / **
	1	Process for sequence MUT137 => E95+72G>A(-7):No (360 letters)
		PREDICTION FOR >>>TEST<<<
		EXON LOCATED AT 483 - 518 HAS LOD SCORE -6.18 NORMALIZED 0.51
		EXON LOCATED AT 601 - 660 HAS LOD SCORE 3.02 NORMALIZED 0.95
		EXON LOCATED AT 793 - 900 HAS LOD SCORE -1.88 NORMALIZED 0.81
		EXON LOCATED AT 1051 - 1122 HAS LOD SCORE -3.04 NORMALIZED 0.75
		EXON LOCATED AT 1261 - 1296 HAS LOD SCORE -3.66 NORMALIZED 0.70
		EXON LOCATED AT 1351 - 1486 HAS LOD SCORE -10.38 NORMALIZED 0.19
		EXON LOCATED AT 1509 - 1627 HAS LOD SCORE -0.73 NORMALIZED 0.86
		EXON LOCATED AT 1846 - 1918 HAS LOD SCORE -3.87 NORMALIZED 0.69
		EXON LOCATED AT 1944 - 1950 HAS LOD SCORE -15.06 NORMALIZED 0.04
		PREDICTION FOR >>>TEST_MUTANT<<<
		EXON LOCATED AT 483 - 518 HAS LOD SCORE -6.18 NORMALIZED 0.51
		EXON LOCATED AT 601 - 660 HAS LOD SCORE 3.02 NORMALIZED 0.95
		EXON LOCATED AT 793 - 900 HAS LOD SCORE -1.88 NORMALIZED 0.81
		EXON LOCATED AT 1051 - 1122 HAS LOD SCORE -8.85 NORMALIZED 0.29
		EXON LOCATED AT 1261 - 1296 HAS LOD SCORE -4.60 NORMALIZED 0.64
		EXON LOCATED AT 1351 - 1486 HAS LOD SCORE -10.38 NORMALIZED 0.19
		EXON LOCATED AT 1509 - 1627 HAS LOD SCORE -0.73 NORMALIZED 0.86
		EXON LOCATED AT 1846 - 1918 HAS LOD SCORE -3.87 NORMALIZED 0.69
		EXON LOCATED AT 1944 - 1950 HAS LOD SCORE -15.06 NORMALIZED 0.04
		Original Prediction => GGgtgaggggctgggaacagcatgtaggggcatggtgaatccatggtgggtgaggagggggccctgccttgggggttcccagtcttgagggggcagagggtaggagggttcccaagtcactctctgcctctcttgccccatttttctggtagGGTCTGGCAGGCCCCCCAGGGAGAGAAGGAATCCCAGGACCCCTGGGGCCACCTGGACCACCGGGGTCAGTGgtgagtagaggtgccctaaagccccacgtatttgatttcctgtcctcgtgaggacttaggatggggcgggccacactgtggggtgttgggggaggcgctttgagagccacaggaccctcacctcactctgacctacagG
		Natural Annotated => GGgtgaggggctgggaacagcatgtaggggcatggtgaatccatggtgggtgaggagggggccctgccttgggggttcccagtcttgagggggcagagggtaggagggttcccaagtcactctctgcctctcttgccccatttttctggtagGGTCTGGCAGGCCCCCCAGGGAGAGAAGGAATCCCAGGACCCCTGGGGCCACCTGGACCACCGGGGTCAGTGgtgagtagaggtgccctaaagccccacgtatttgatttcctgtcctcgtgaggacttaggatggggcgggccacactgtggggtgttgggggaggcgctttgagagccacaggaccctcacctcactctgacctacaGG
		Mask => ** / **
		DiffOriginal => G
		DiffMutant => A
		Mutant Prediction => GGgtgaggggctgggaacagcatgtaggggcatggtgaatccatggtgggtgaggagggggccctgccttgggggttcccagtcttgagggggcagagggtaggagggttcccaagtcactctctgcctctcttgccccatttttctggtagGGTCTGGCAGGCCCCCCAGGGAGAGAAGGAATCCCAGGACCCCTGGGGCCACCTGGACCACCGGGGTCAGTAgtgagtagaggtgccctaaagccccacgtatttgatttcctgtcctcgtgaggacttaggatggggcgggccacactgtggggtgttgggggaggcgctttgagagccacaggaccctcacctcactctgacctacagG
		Mutant Annotated => GGgtgaggggctgggaacagcatgtaggggcatggtgaatccatggtgggtgaggagggggccctgccttgggggttcccagtcttgagggggcagagggtaggagggttcccaagtcactctctgcctctcttgccccatttttctggtagGGTCTGGCAGGCCCCCCAGGGAGAGAAGGAATCCCAGGACCCCTGGGGCCACCTGGACCACCGGGGTCAGTAgtgagtagaggtgccctaaagccccacgtatttgatttcctgtcctcgtgaggacttaggatggggcgggccacactgtggggtgttgggggaggcgctttgagagccacaggaccctcacctcactctgacctacaGG
		Mask => ** / **
	1	Process for sequence MUT138 => IVS30+1G>A(-51):No (552 letters)
		PREDICTION FOR >>>TEST<<<
		EXON LOCATED AT 228 - 308 HAS LOD SCORE -11.84 NORMALIZED 0.12
		EXON LOCATED AT 516 - 636 HAS LOD SCORE -9.21 NORMALIZED 0.27
		EXON LOCATED AT 699 - 715 HAS LOD SCORE -18.27 NORMALIZED 0.01
		EXON LOCATED AT 720 - 900 HAS LOD SCORE -0.83 NORMALIZED 0.86
		EXON LOCATED AT 1014 - 1100 HAS LOD SCORE -1.13 NORMALIZED 0.85
		EXON LOCATED AT 1184 - 1278 HAS LOD SCORE -8.92 NORMALIZED 0.29
		EXON LOCATED AT 1284 - 1424 HAS LOD SCORE -15.91 NORMALIZED 0.03
		EXON LOCATED AT 1425 - 1461 HAS LOD SCORE -10.01 NORMALIZED 0.22
		GC EXON LOCATED AT 1519 - 1710 HAS LOD SCORE -23.46 NORMALIZED 0.01
		GC EXON LOCATED AT 2000 - 2061 HAS LOD SCORE -22.23 NORMALIZED 0.02
		PREDICTION FOR >>>TEST_MUTANT<<<
		EXON LOCATED AT 228 - 308 HAS LOD SCORE -11.84 NORMALIZED 0.12
		EXON LOCATED AT 516 - 636 HAS LOD SCORE -9.21 NORMALIZED 0.27
		EXON LOCATED AT 699 - 715 HAS LOD SCORE -18.27 NORMALIZED 0.01
		EXON LOCATED AT 720 - 900 HAS LOD SCORE -0.83 NORMALIZED 0.86
		EXON LOCATED AT 1014 - 1100 HAS LOD SCORE -1.13 NORMALIZED 0.85
		EXON LOCATED AT 1184 - 1278 HAS LOD SCORE -8.92 NORMALIZED 0.29
		EXON LOCATED AT 1284 - 1424 HAS LOD SCORE -15.91 NORMALIZED 0.03
		EXON LOCATED AT 1425 - 1461 HAS LOD SCORE -10.01 NORMALIZED 0.22
		GC EXON LOCATED AT 1519 - 1710 HAS LOD SCORE -23.46 NORMALIZED 0.01
		GC EXON LOCATED AT 2000 - 2061 HAS LOD SCORE -22.23 NORMALIZED 0.02
		Original Prediction => AGgtgaggcctcgccatgtctgtccatttgtcccctggctgccctgatgccagcatgcccagacctccctccctctgccactgacagcactcttcctgtattccccgctccctagTGCCCAGCGAGCCAGGGCGTCTGGCCTTCAATGTCGTCTCCTCCACGGTGACCCAGCTGAGCTGGGCTGAGCCGGCTGAGACCAACGgtgagatcacagcctacgaggtctgctatggcctggtcaacgatgacaaccgtaagaaccagatccttctttcctgcccacagGGAGAACAGCCATGGAAGGGGAGGGGACAAAGCTGGAGGGAGCTCTTGGTCACTCCCTGGACCTGCTGTGCAGGGCACTCGAGGCCTTCAT…
		Natural Annotated => AGgtgaggcctcgccatgtctgtccatttgtcccctggctgccctgatgccagcatgcccagacctccctccctctgccactgacagcactcttcctgtattccccgctccctagTGCCCAGCGAGCCAGGGCGTCTGGCCTTCAATGTCGTCTCCTCCACGGTGACCCAGCTGAGCTGGGCTGAGCCGGCTGAGACCAACGGTGAGATCACAGCCTACGAGGTCTGCTATGGCCTGGTCAACGATGACAACCgtaagaaccagatccttctttcctgcccacagggagaacagccatggaaggggaggggacaaagctggagggagctcttggtcactccctggacctgctgtgcagggcactcgaggccttcatcc…
		Mask => ** / **
		DiffOriginal => g
		DiffMutant => a
		Mutant Prediction => AGgtgaggcctcgccatgtctgtccatttgtcccctggctgccctgatgccagcatgcccagacctccctccctctgccactgacagcactcttcctgtattccccgctccctagTGCCCAGCGAGCCAGGGCGTCTGGCCTTCAATGTCGTCTCCTCCACGGTGACCCAGCTGAGCTGGGCTGAGCCGGCTGAGACCAACGgtgagatcacagcctacgaggtctgctatggcctggtcaacgatgacaaccataagaaccagatccttctttcctgcccacagGGAGAACAGCCATGGAAGGGGAGGGGACAAAGCTGGAGGGAGCTCTTGGTCACTCCCTGGACCTGCTGTGCAGGGCACTCGAGGCCTTCATCC…
		Mutant Annotated => AGgtgaggcctcgccatgtctgtccatttgtcccctggctgccctgatgccagcatgcccagacctccctccctctgccactgacagcactcttcctgtattccccgctccctagTGCCCAGCGAGCCAGGGCGTCTGGCCTTCAATGTCGTCTCCTCCACGGTGACCCAGCTGAGCTGGGCTGAGCCGGCTGAGACCAACGGTGAGATCACAGCCTACGAGGTCTGCTATGGCCTGGTCAACGATGACAACCataagaaccagatccttctttcctgcccacagggagaacagccatggaaggggaggggacaaagctggagggagctcttggtcactccctggacctgctgtgcagggcactcgaggccttcatcct…
		Mask => ** / **
1		Process for sequence MUT139 => IVS1+1G>A(-66):No (736 letters)
		PREDICTION FOR >>>TEST<<<
		EXON LOCATED AT 266 - 344 HAS LOD SCORE -6.91 NORMALIZED 0.45
		EXON LOCATED AT 534 - 684 HAS LOD SCORE -6.57 NORMALIZED 0.47
		EXON LOCATED AT 889 - 1044 HAS LOD SCORE -9.20 NORMALIZED 0.27
		EXON LOCATED AT 1316 - 1455 HAS LOD SCORE -9.45 NORMALIZED 0.25
		EXON LOCATED AT 1661 - 1870 HAS LOD SCORE -11.26 NORMALIZED 0.15
		EXON LOCATED AT 1916 - 2036 HAS LOD SCORE -14.80 NORMALIZED 0.04
		EXON LOCATED AT 2037 - 2251 HAS LOD SCORE -0.37 NORMALIZED 0.88
		PREDICTION FOR >>>TEST_MUTANT<<<
		EXON LOCATED AT 266 - 344 HAS LOD SCORE -6.91 NORMALIZED 0.45
		EXON LOCATED AT 534 - 684 HAS LOD SCORE -6.57 NORMALIZED 0.47
		EXON LOCATED AT 889 - 1044 HAS LOD SCORE -9.20 NORMALIZED 0.27
		EXON LOCATED AT 1316 - 1389 HAS LOD SCORE -13.36 NORMALIZED 0.07
		EXON LOCATED AT 1661 - 1870 HAS LOD SCORE -11.26 NORMALIZED 0.15
		EXON LOCATED AT 1916 - 2036 HAS LOD SCORE -14.80 NORMALIZED 0.04
		EXON LOCATED AT 2037 - 2251 HAS LOD SCORE -0.37 NORMALIZED 0.88
		Original Prediction => CCATGTCTCGCCAGTCAAGTGTGTCCTTCCGGAGCGGGGGCAGTCGTAGCTTCAGCACCGCCTCTGCCATCACCCCGTCTGTCTCCCGCACCAGCTTCACCTCCGTGTCCCGGTCCGGGGGTGGCGGTGGTGGTGGCTTCGGCAGGgtcagccttgcgggtgcttgtggagtgggtggctatggcagccggagcctctacaacctggggggctccaagaggatatccatcagcactagtggtggcagcttcaggaaccggtttggtgctggtgctggaggcggctatggctttggaggtggtgccggtagtggatttggtttcggcggtggagctggtggtggctttgggctcggtggcggagctggctttggagg…
		Natural Annotated => CCATGTCTCGCCAGTCAAGTGTGTCCTTCCGGAGCGGGGGCAGTCGTAGCTTCAGCACCGCCTCTGCCATCACCCCGTCTGTCTCCCGCACCAGCTTCACCTCCGTGTCCCGGTCCGGGGGTGGCGGTGGTGGTGGCTTCGGCAGGGTCAGCCTTGCGGGTGCTTGTGGAGTGGGTGGCTATGGCAGCCGGAGCCTCTACAACCTGGGGGGCTCCAAGAGGATATCCATCAGCACTAGTGGTGGCAGCTTCAGGAACCGGTTTGGTGCTGGTGCTGGAGGCGGCTATGGCTTTGGAGGTGGTGCCGGTAGTGGATTTGGTTTCGGCGGTGGAGCTGGTGGTGGCTTTGGGCTCGGTGGCGGAGCTGGCTTTGGAGGTG…
		Mask => ** / **
		DiffOriginal => g
		DiffMutant => a
		Mutant Prediction => CCATGTCTCGCCAGTCAAGTGTGTCCTTCCGGAGCGGGGGCAGTCGTAGCTTCAGCACCGCCTCTGCCATCACCCCGTCTGTCTCCCGCACCAGCTTCACCTCCGTGTCCCGGTCCGGGGGTGGCGGTGGTGGTGGCTTCGGCAGGgtcagccttgcgggtgcttgtggagtgggtggctatggcagccggagcctctacaacctggggggctccaagaggatatccatcagcactagtggtggcagcttcaggaaccggtttggtgctggtgctggaggcggctatggctttggaggtggtgccggtagtggatttggtttcggcggtggagctggtggtggctttgggctcggtggcggagctggctttggaggtg…
		Mutant Annotated => CCATGTCTCGCCAGTCAAGTGTGTCCTTCCGGAGCGGGGGCAGTCGTAGCTTCAGCACCGCCTCTGCCATCACCCCGTCTGTCTCCCGCACCAGCTTCACCTCCGTGTCCCGGTCCGGGGGTGGCGGTGGTGGTGGCTTCGGCAGGGTCAGCCTTGCGGGTGCTTGTGGAGTGGGTGGCTATGGCAGCCGGAGCCTCTACAACCTGGGGGGCTCCAAGAGGATATCCATCAGCACTAGTGGTGGCAGCTTCAGGAACCGGTTTGGTGCTGGTGCTGGAGGCGGCTATGGCTTTGGAGGTGGTGCCGGTAGTGGATTTGGTTTCGGCGGTGGAGCTGGTGGTGGCTTTGGGCTCGGTGGCGGAGCTGGCTTTGGAGGTGG…
		Mask => ** / **
	1	Process for sequence MUT14 => E1+161G>A(-48):No (329 letters)
		PREDICTION FOR >>>TEST<<<
		GC EXON LOCATED AT 507 - 592 HAS LOD SCORE -2.67 NORMALIZED 0.90
		GC EXON LOCATED AT 632 - 745 HAS LOD SCORE -2.75 NORMALIZED 0.90
		EXON LOCATED AT 999 - 1062 HAS LOD SCORE -1.45 NORMALIZED 0.83
		EXON LOCATED AT 1229 - 1433 HAS LOD SCORE 8.33 NORMALIZED 0.98
		GC EXON LOCATED AT 1434 - 1468 HAS LOD SCORE -19.99 NORMALIZED 0.04
		EXON LOCATED AT 1492 - 1678 HAS LOD SCORE -3.55 NORMALIZED 0.71
		GC EXON LOCATED AT 1760 - 1864 HAS LOD SCORE -14.39 NORMALIZED 0.18
		PREDICTION FOR >>>TEST_MUTANT<<<
		GC EXON LOCATED AT 507 - 592 HAS LOD SCORE -2.67 NORMALIZED 0.90
		GC EXON LOCATED AT 632 - 745 HAS LOD SCORE -2.75 NORMALIZED 0.90
		EXON LOCATED AT 999 - 1062 HAS LOD SCORE -0.72 NORMALIZED 0.86
		EXON LOCATED AT 1229 - 1433 HAS LOD SCORE 7.95 NORMALIZED 0.98
		GC EXON LOCATED AT 1434 - 1468 HAS LOD SCORE -19.99 NORMALIZED 0.04
		EXON LOCATED AT 1492 - 1678 HAS LOD SCORE -3.55 NORMALIZED 0.71
		GC EXON LOCATED AT 1760 - 1864 HAS LOD SCORE -14.39 NORMALIZED 0.18
		Original Prediction => tccgcgccagccaatgagcgccgcccggccgggcgtgcccccgcgccccaagcataaaccctggcgcgctcgcggcccggcactcttctggtccccacagACTCAGAGAGAACCCACCATGGTGCTGTCTCCTGCCGACAAGACCAACGTCAAGGCCGCCTGGGgtaaggtcggcgcgcacgctggcgagtatggtgcggaggccctggagaggtgaggctccctcccctgctccgacccgggctcctcgcccgcccggacccacaggccaccctcaaccgtcctggccccggacccaaaccccacccctcactctgcttctccccgcagGA
		Natural Annotated => TCcgcgccagccaatgagcgccgcccggccgggcgtgcccccgcgccccaagCATAAACCCTGGCGCGCTCGCGGCCCGGCACTCTTCTGGTCCCCACAGACTCAGAGAGAACCCACCATGGTGCTGTCTCCTGCCGACAAGACCAACGTCAAGGCCGCCTGGGGTAAGGTCGGCGCGCACGCTGGCGAGTATGGTGCGGAGGCCCTGGAGAGgtgaggctccctcccctgctccgacccgggctcctcgcccgcccggacccacaggccaccctcaaccgtcctggccccggacccaaaccccacccctcactctgcttctccccgcagGA
		Mask => ** / **
		DiffOriginal => G
		DiffMutant => A
		Mutant Prediction => tccgcgccagccaatgagcgccgcccggccgggcgtgcccccgcgccccaagcataaaccctggcgcgctcgcggcccggcactcttctggtccccacagACTCAGAGAGAACCCACCATGGTGCTGTCTCCTGCCGACAAGACCAACGTCAAGGCCGCCTGGGgtaaggtcggcgcgcacgctggcgagtatggtgcggaggccctggagaagtgaggctccctcccctgctccgacccgggctcctcgcccgcccggacccacaggccaccctcaaccgtcctggccccggacccaaaccccacccctcactctgcttctccccgcagGA
		Mutant Annotated => TCcgcgccagccaatgagcgccgcccggccgggcgtgcccccgcgccccaagCATAAACCCTGGCGCGCTCGCGGCCCGGCACTCTTCTGGTCCCCACAGACTCAGAGAGAACCCACCATGGTGCTGTCTCCTGCCGACAAGACCAACGTCAAGGCCGCCTGGGGTAAGGTCGGCGCGCACGCTGGCGAGTATGGTGCGGAGGCCCTGGAGAAgtgaggctccctcccctgctccgacccgggctcctcgcccgcccggacccacaggccaccctcaaccgtcctggccccggacccaaaccccacccctcactctgcttctccccgcagGA
		Mask => ** / **
	1	Process for sequence MUT140 => IVS4+1G>A(-18):No (345 letters)
		PREDICTION FOR >>>TEST<<<
		EXON LOCATED AT 301 - 507 HAS LOD SCORE -6.35 NORMALIZED 0.49
		EXON LOCATED AT 508 - 664 HAS LOD SCORE -6.03 NORMALIZED 0.52
		EXON LOCATED AT 1000 - 1161 HAS LOD SCORE -7.62 NORMALIZED 0.39
		EXON LOCATED AT 1245 - 1370 HAS LOD SCORE 1.79 NORMALIZED 0.93
		EXON LOCATED AT 1466 - 1686 HAS LOD SCORE 8.52 NORMALIZED 0.98
		EXON LOCATED AT 1781 - 1827 HAS LOD SCORE -3.68 NORMALIZED 0.70
		EXON LOCATED AT 1850 - 1909 HAS LOD SCORE -12.25 NORMALIZED 0.11
		PREDICTION FOR >>>TEST_MUTANT<<<
		EXON LOCATED AT 301 - 507 HAS LOD SCORE -6.35 NORMALIZED 0.49
		EXON LOCATED AT 508 - 664 HAS LOD SCORE -6.03 NORMALIZED 0.52
		EXON LOCATED AT 1000 - 1023 HAS LOD SCORE -10.31 NORMALIZED 0.20
		EXON LOCATED AT 1245 - 1370 HAS LOD SCORE 0.64 NORMALIZED 0.91
		EXON LOCATED AT 1466 - 1686 HAS LOD SCORE 8.52 NORMALIZED 0.98
		EXON LOCATED AT 1781 - 1827 HAS LOD SCORE -3.68 NORMALIZED 0.70
		EXON LOCATED AT 1850 - 1909 HAS LOD SCORE -12.25 NORMALIZED 0.11
		Original Prediction => agatagaattgtgatggtgggagggcagtattcaggcctaaggaacaccaatccgctgccatggtggaactcctgactgtggactgtccctggctgtgcagGAGATGAATGCCCTGAGAGGCCAGGTGGGTGGAGATGTCAATGTGGAGATGGACGCTGCACCTGGCGTGGACCTGAGCCGCATTCTGAACGAGATGCGTGACCAGTATGAGAAGATGGCAGAGAAGAACCGCAAGGATGCCGAGGAATGGTTCTTCACCAAGgtgggtgtcatttgaggtggaaggaacccagaccacctgccttctggggccttctggtgtgaatggcattctcttttttgcagAC
		Natural Annotated => AGatagaattgtgatggtgggagggcagtattcaggcctaaggaacaccaatccgctgccatggtggaactcctgactgtggactgtccctggctgtgcagGAGATGAATGCCCTGAGAGGCCAGGTGGGTGGAGATGTCAATGTGGAGATGGACGCTGCACCTGGCGTGGACCTGAGCCGCATTCTGAACGAGATGCGTGACCAGTATGAGAAGATGGCAGAGAAGAACCGCAAGGATGCCGAGGAATGGTTCTTCACCAAGgtgggtgtcatttgaggtggaaggaacccagaccacctgccttctggggccttctggtgtgaatggcattctcttttttgcagAC
		Mask => ** / **
		DiffOriginal => g
		DiffMutant => a
		Mutant Prediction => agatagaattgtgatggtgggagggcagtattcaggcctaaggaacaccaatccgctgccatggtggaactcctgactgtggactgtccctggctgtgcagGAGATGAATGCCCTGAGAGGCCAGgtgggtggagatgtcaatgtggagatggacgctgcacctggcgtggacctgagccgcattctgaacgagatgcgtgaccagtatgagaagatggcagagaagaaccgcaaggatgccgaggaatggttcttcaccaagatgggtgtcatttgaggtggaaggaacccagaccacctgccttctggggccttctggtgtgaatggcattctcttttttgcagAC
		Mutant Annotated => AGatagaattgtgatggtgggagggcagtattcaggcctaaggaacaccaatccgctgccatggtggaactcctgactgtggactgtccctggctgtgcagGAGATGAATGCCCTGAGAGGCCAGGTGGGTGGAGATGTCAATGTGGAGATGGACGCTGCACCTGGCGTGGACCTGAGCCGCATTCTGAACGAGATGCGTGACCAGTATGAGAAGATGGCAGAGAAGAACCGCAAGGATGCCGAGGAATGGTTCTTCACCAAGatgggtgtcatttgaggtggaaggaacccagaccacctgccttctggggccttctggtgtgaatggcattctcttttttgcagAC
		Mask => ** / **
		Process for sequence MUT141 => IVS7+42G>A(+66):No (412 letters)
	1	Process for sequence MUT142 => IVS4+919G>A(- ):No (1293 letters)
		PREDICTION FOR >>>TEST<<<
		EXON LOCATED AT 251 - 365 HAS LOD SCORE -17.22 NORMALIZED 0.02
		EXON LOCATED AT 415 - 434 HAS LOD SCORE -16.04 NORMALIZED 0.03
		EXON LOCATED AT 841 - 897 HAS LOD SCORE -7.47 NORMALIZED 0.40
		EXON LOCATED AT 1798 - 1854 HAS LOD SCORE -5.89 NORMALIZED 0.53
		EXON LOCATED AT 2763 - 2879 HAS LOD SCORE -11.47 NORMALIZED 0.14
		PREDICTION FOR >>>TEST_MUTANT<<<
		EXON LOCATED AT 251 - 365 HAS LOD SCORE -17.22 NORMALIZED 0.02
		EXON LOCATED AT 415 - 434 HAS LOD SCORE -16.04 NORMALIZED 0.03
		EXON LOCATED AT 841 - 897 HAS LOD SCORE -7.47 NORMALIZED 0.40
		EXON LOCATED AT 1798 - 1854 HAS LOD SCORE -5.58 NORMALIZED 0.56
		EXON LOCATED AT 2763 - 2879 HAS LOD SCORE -11.47 NORMALIZED 0.14
		Original Prediction => tgagtggcctctttatatgtggccctttcaaaaggtgagatagtgagcccagaatccaatagaactgtactgatagatagaacttgacaacaaaggaaaccaaggtctccttcaaagtccaacgttacttactatcatcctaccatctctcccaggttccaaccacttctcaccatccccactgctgtaattatagcctaagctaccatcacctggaaagtcatccttgtgtcttcccctttatttcaccattcatgtcctgtctatcaacagtccttccaccagtatctctaaaatatctcctgaatcagcccacttccttccatcttcactacatgcaccctggccttccaagctactatcggctctcaaccag…
		Natural Annotated => TGAGTGGCCTCTTTATATGTGGCCCTTTCAAAAGgtgagatagtgagcccagaatccaatagaactgtactgatagatagaacttgacaacaaaggaaaccaaggtctccttcaaagtccaacgttacttactatcatcctaccatctctcccaggttccaaccacttctcaccatccccactgctgtaattatagcctaagctaccatcacctggaaagtcatccttgtgtcttcccctttatttcaccattcatgtcctgtctatcaacagtccttccaccagtatctctaaaatatctcctgaatcagcccacttccttccatcttcactacatgcaccctggccttccaagctactatcggctctcaaccagac…
		Mask => ** / **
		DiffOriginal => G
		DiffMutant => A
		Mutant Prediction => tgagtggcctctttatatgtggccctttcaaaaggtgagatagtgagcccagaatccaatagaactgtactgatagatagaacttgacaacaaaggaaaccaaggtctccttcaaagtccaacgttacttactatcatcctaccatctctcccaggttccaaccacttctcaccatccccactgctgtaattatagcctaagctaccatcacctggaaagtcatccttgtgtcttcccctttatttcaccattcatgtcctgtctatcaacagtccttccaccagtatctctaaaatatctcctgaatcagcccacttccttccatcttcactacatgcaccctggccttccaagctactatcggctctcaaccagac…
		Mutant Annotated => TGAGTGGCCTCTTTATATGTGGCCCTTTCAAAAGgtgagatagtgagcccagaatccaatagaactgtactgatagatagaacttgacaacaaaggaaaccaaggtctccttcaaagtccaacgttacttactatcatcctaccatctctcccaggttccaaccacttctcaccatccccactgctgtaattatagcctaagctaccatcacctggaaagtcatccttgtgtcttcccctttatttcaccattcatgtcctgtctatcaacagtccttccaccagtatctctaaaatatctcctgaatcagcccacttccttccatcttcactacatgcaccctggccttccaagctactatcggctctcaaccagact…
		Mask => ** / **
	1	Process for sequence MUT143 => E1+254G>C(+14):No (855 letters)
		PREDICTION FOR >>>TEST<<<
		GC EXON LOCATED AT 472 - 679 HAS LOD SCORE -12.01 NORMALIZED 0.30
		EXON LOCATED AT 826 - 1035 HAS LOD SCORE -4.44 NORMALIZED 0.65
		EXON LOCATED AT 1177 - 1454 HAS LOD SCORE -15.45 NORMALIZED 0.04
		GC EXON LOCATED AT 1596 - 1662 HAS LOD SCORE -14.03 NORMALIZED 0.20
		EXON LOCATED AT 1788 - 1902 HAS LOD SCORE -9.16 NORMALIZED 0.27
		EXON LOCATED AT 2184 - 2228 HAS LOD SCORE -6.36 NORMALIZED 0.49
		EXON LOCATED AT 2229 - 2419 HAS LOD SCORE -17.49 NORMALIZED 0.02
		PREDICTION FOR >>>TEST_MUTANT<<<
		GC EXON LOCATED AT 472 - 679 HAS LOD SCORE -12.01 NORMALIZED 0.30
		EXON LOCATED AT 826 - 1035 HAS LOD SCORE -4.44 NORMALIZED 0.65
		GC EXON LOCATED AT 1596 - 1662 HAS LOD SCORE -14.03 NORMALIZED 0.20
		EXON LOCATED AT 1788 - 1902 HAS LOD SCORE -9.16 NORMALIZED 0.27
		EXON LOCATED AT 2184 - 2228 HAS LOD SCORE -6.36 NORMALIZED 0.49
		EXON LOCATED AT 2229 - 2419 HAS LOD SCORE -17.49 NORMALIZED 0.02
		Original Prediction => ACGGTAGACGACGACCAGAACTACTTCTGCTCACGTAAGCGAGTAATCACGTGAGCGCCTACGTCATGTGAGATCTCGGTCACGTGAGCAACTCTCGGCTTAAACTCGGGATCACTAAGGTGCCGCACTTCCTTCTGgtatggaaatagggcgggtcaatatcaagaaaggaagagggtgattggttagcggaacgtcttacgtgactgattattggtctacctctggggataaccgtcccagttgccagagaaacaataacgtcattatttaataagTCATCGGTGATTGGTCCGCCCCTGAGGTTAATCTTAAAAGCCCAGGTTACCCGCGGAAATTTATGCTGTCCGGTCACCGTGACAATGCAGCTGAGGAA…
		Natural Annotated => ACggtagacgacgaccagaactacttctgctcacgtaagcgagtaatcacgtgagcgcctacgtcatgtgagatctcggtcacgtgagcaactctcggcttaaactcgggatcactaaggtgccgcacttccttctggtatggaaatagggcgggtcaatatcaagaaaggaagagggtgattggttagcggaacgtcttacgtgactgattattggtctacctctggggataaccgtcccagttgccagagaaacaataacgtcattatttaataagtcatcggtgattggtccgcccctgAGGTTAATCTTAAAAGCCCAGGTTACCCGCGGAAATTTATGCTGTCCGGTCACCGTGACAATGCAGCTGAGGAACC…
		Mask => ** / **
		DiffOriginal => G
		DiffMutant => C
		Mutant Prediction => ACGGTAGACGACGACCAGAACTACTTCTGCTCACGTAAGCGAGTAATCACGTGAGCGCCTACGTCATGTGAGATCTCGGTCACGTGAGCAACTCTCGGCTTAAACTCGGGATCACTAAGGTGCCGCACTTCCTTCTGgtatggaaatagggcgggtcaatatcaagaaaggaagagggtgattggttagcggaacgtcttacgtgactgattattggtctacctctggggataaccgtcccagttgccagagaaacaataacgtcattatttaataagtcatcggtgattggtccgcccctgaggttaatcttaaaagcccaggttacccgcggaaatttatgctgtccggtcaccgtgacaatgcagctgaggaacc…
		Mutant Annotated => ACggtagacgacgaccagaactacttctgctcacgtaagcgagtaatcacgtgagcgcctacgtcatgtgagatctcggtcacgtgagcaactctcggcttaaactcgggatcactaaggtgccgcacttccttctggtatggaaatagggcgggtcaatatcaagaaaggaagagggtgattggttagcggaacgtcttacgtgactgattattggtctacctctggggataaccgtcccagttgccagagaaacaataacgtcattatttaataagtcatcggtgattggtccgcccctgAGGTTAATCTTAAAAGCCCAGGTTACCCGCGGAAATTTATGCTGTCCGGTCACCGTGACAATGCAGCTGAGGAACCC…
		Mask => ** / **
	1	Process for sequence MUT144 => IVS2+5G>A(+161):No (636 letters)
		PREDICTION FOR >>>TEST<<<
		EXON LOCATED AT 600 - 692 HAS LOD SCORE -12.43 NORMALIZED 0.10
		EXON LOCATED AT 974 - 1055 HAS LOD SCORE 0.32 NORMALIZED 0.90
		EXON LOCATED AT 1106 - 1216 HAS LOD SCORE -6.21 NORMALIZED 0.50
		EXON LOCATED AT 1316 - 1347 HAS LOD SCORE -10.88 NORMALIZED 0.17
		GC EXON LOCATED AT 1516 - 1607 HAS LOD SCORE -24.36 NORMALIZED 0.01
		PREDICTION FOR >>>TEST_MUTANT<<<
		EXON LOCATED AT 600 - 692 HAS LOD SCORE -12.43 NORMALIZED 0.10
		EXON LOCATED AT 1106 - 1216 HAS LOD SCORE -6.21 NORMALIZED 0.50
		EXON LOCATED AT 1316 - 1347 HAS LOD SCORE -10.88 NORMALIZED 0.17
		GC EXON LOCATED AT 1516 - 1607 HAS LOD SCORE -24.36 NORMALIZED 0.01
		Original Prediction => agatattgatgaccatgagatccctgctcagaacccccttcctgtgtggcctgctctgggccttttgtgccccagGCGCCAGGGCTGAGGAGCCTGCAGCCAGCTTCTCCCAACCCGGCAGCATGGGCCTGGATAAGAACACAGTGCACGACCAAGAgtacgtattcagcccgggctgtggtccagtggcctccccatcatctgcagCTGAGCCAGCGGCAAGGGCATGCTCAGTCCTCCTTTCCTTCTTCCTGTTTCTATGGCTCCTTGACATTCTTCAAGGATGATTCTTATTCCTTATTGCCACCTATAAGTCAGgtattcttttttcatcattgtatcacaggtggaagatctttaggcccaaatggggcac…
		Natural Annotated => AGATATTGATGACCATGAGATCCCTGCTCAGAACCCCCTTCCTGTGTGGCCTGCTCTGGGCCTTTTGTGCCCCAGGCGCCAGGGCTGAGGAGCCTGCAGCCAGCTTCTCCCAACCCGGCAGCATGGGCCTGGATAAGAACACAGTGCACGACCAAGAgtacgtattcagcccgggctgtggtccagtggcctccccatcatctgcagctgagccagcggcaagggcatgctcagtcctcctttccttcttcctgtttctatggctccttgacattcttcaaggatgattcttattccttattgccacctataagtcaggtattcttttttcatcattgtatcacaggtggaagatctttaggcccaaatggggcacat…
		Mask => ** / **
		DiffOriginal => g
		DiffMutant => a
		Mutant Prediction => agatattgatgaccatgagatccctgctcagaacccccttcctgtgtggcctgctctgggccttttgtgccccaggcgccagggctgaggagcctgcagccagcttctcccaacccggcagcatgggcctggataagaacacagtgcacgaccaagagtacatattcagcccgggctgtggtccagtggcctccccatcatctgcagCTGAGCCAGCGGCAAGGGCATGCTCAGTCCTCCTTTCCTTCTTCCTGTTTCTATGGCTCCTTGACATTCTTCAAGGATGATTCTTATTCCTTATTGCCACCTATAAGTCAGgtattcttttttcatcattgtatcacaggtggaagatctttaggcccaaatggggcacat…
		Mutant Annotated => AGATATTGATGACCATGAGATCCCTGCTCAGAACCCCCTTCCTGTGTGGCCTGCTCTGGGCCTTTTGTGCCCCAGGCGCCAGGGCTGAGGAGCCTGCAGCCAGCTTCTCCCAACCCGGCAGCATGGGCCTGGATAAGAACACAGTGCACGACCAAGAgtacatattcagcccgggctgtggtccagtggcctccccatcatctgcagctgagccagcggcaagggcatgctcagtcctcctttccttcttcctgtttctatggctccttgacattcttcaaggatgattcttattccttattgccacctataagtcaggtattcttttttcatcattgtatcacaggtggaagatctttaggcccaaatggggcacatt…
		Mask => ** / **
1		Process for sequence MUT145 => E10+215G>T(-35):No (416 letters)
		PREDICTION FOR >>>TEST<<<
		EXON LOCATED AT 277 - 376 HAS LOD SCORE -10.75 NORMALIZED 0.17
		EXON LOCATED AT 377 - 478 HAS LOD SCORE -7.24 NORMALIZED 0.42
		GC EXON LOCATED AT 925 - 1000 HAS LOD SCORE -22.09 NORMALIZED 0.02
		EXON LOCATED AT 1001 - 1215 HAS LOD SCORE -9.08 NORMALIZED 0.28
		GC EXON LOCATED AT 1402 - 1418 HAS LOD SCORE -12.46 NORMALIZED 0.28
		GC EXON LOCATED AT 1454 - 1490 HAS LOD SCORE -24.57 NORMALIZED 0.01
		EXON LOCATED AT 1635 - 1745 HAS LOD SCORE -16.93 NORMALIZED 0.02
		EXON LOCATED AT 1802 - 1965 HAS LOD SCORE -13.91 NORMALIZED 0.06
		PREDICTION FOR >>>TEST_MUTANT<<<
		EXON LOCATED AT 277 - 376 HAS LOD SCORE -10.75 NORMALIZED 0.17
		EXON LOCATED AT 377 - 478 HAS LOD SCORE -7.24 NORMALIZED 0.42
		GC EXON LOCATED AT 925 - 1000 HAS LOD SCORE -22.09 NORMALIZED 0.02
		EXON LOCATED AT 1001 - 1180 HAS LOD SCORE -9.47 NORMALIZED 0.25
		GC EXON LOCATED AT 1191 - 1202 HAS LOD SCORE -24.40 NORMALIZED 0.01
		GC EXON LOCATED AT 1402 - 1418 HAS LOD SCORE -12.46 NORMALIZED 0.28
		GC EXON LOCATED AT 1454 - 1490 HAS LOD SCORE -24.57 NORMALIZED 0.01
		EXON LOCATED AT 1635 - 1745 HAS LOD SCORE -16.93 NORMALIZED 0.02
		EXON LOCATED AT 1802 - 1965 HAS LOD SCORE -13.91 NORMALIZED 0.06
		Original Prediction => ccttttgcaatattaattggttccagCGAAAGCTTATTTATTTATTTATTATCATGAAATAACTTTGCAAATGAAAACAATTTTGAATATATTTTCTTTCAGGCAGGAACAACACCATGATCAGAGCAGTTCAACCAGGGGAAACCTATACTTATAAGTGGAACATCTTAGAGTTTGATGAACCCACAGAAAATGATGCCCAGTGCTTAACAAGACCATACTACAGTGACGTGGACATCATGAGAGACATCGCCTCTGGGCTAATAGGACTACTTCTAATCTGTAAGAGCAGATCCCTGGACAGGCAAGGAATACAGgtattttgtccttgaagtaacctttcagaaattctgagaatttcttctggctagaacat…
		Natural Annotated => CCttttgcaatattaattggttccagcgaaagcttatttatttatttattatcatgaaataactttgcaaatgaaaacaattttgaatatattttctttcagGCAGGAACAACACCATGATCAGAGCAGTTCAACCAGGGGAAACCTATACTTATAAGTGGAACATCTTAGAGTTTGATGAACCCACAGAAAATGATGCCCAGTGCTTAACAAGACCATACTACAGTGACGTGGACATCATGAGAGACATCGCCTCTGGGCTAATAGGACTACTTCTAATCTGTAAGAGCAGATCCCTGGACAGGCAAGGAATACAGgtattttgtccttgaagtaacctttcagaaattctgagaatttcttctggctagaacatgt…
		Mask => ** / **
		DiffOriginal => G
		DiffMutant => T
		Mutant Prediction => ccttttgcaatattaattggttccagCGAAAGCTTATTTATTTATTTATTATCATGAAATAACTTTGCAAATGAAAACAATTTTGAATATATTTTCTTTCAGGCAGGAACAACACCATGATCAGAGCAGTTCAACCAGGGGAAACCTATACTTATAAGTGGAACATCTTAGAGTTTGATGAACCCACAGAAAATGATGCCCAGTGCTTAACAAGACCATACTACAGTGACGTGGACATCATGAGAGACATCGCCTCTGGGCTAATAGGACTACTTCTAATCTgtaagagcagATCCCTGGACAGgcaaggaatacatgtattttgtccttgaagtaacctttcagaaattctgagaatttcttctggctagaacatgt…
		Mutant Annotated => CCttttgcaatattaattggttccagcgaaagcttatttatttatttattatcatgaaataactttgcaaatgaaaacaattttgaatatattttctttcagGCAGGAACAACACCATGATCAGAGCAGTTCAACCAGGGGAAACCTATACTTATAAGTGGAACATCTTAGAGTTTGATGAACCCACAGAAAATGATGCCCAGTGCTTAACAAGACCATACTACAGTGACGTGGACATCATGAGAGACATCGCCTCTGGGCTAATAGGACTACTTCTAATCTGTAAGAGCAGATCCCTGGACAGGCAAGGAATACATgtattttgtccttgaagtaacctttcagaaattctgagaatttcttctggctagaacatgtt…
		Mask => ** / **
	1	Process for sequence MUT146 => IVS7+2T>G(+37):No (868 letters)
		PREDICTION FOR >>>TEST<<<
		EXON LOCATED AT 249 - 271 HAS LOD SCORE -15.08 NORMALIZED 0.04
		GC EXON LOCATED AT 321 - 489 HAS LOD SCORE -15.38 NORMALIZED 0.14
		EXON LOCATED AT 543 - 652 HAS LOD SCORE -2.40 NORMALIZED 0.78
		EXON LOCATED AT 675 - 743 HAS LOD SCORE -10.14 NORMALIZED 0.21
		EXON LOCATED AT 818 - 931 HAS LOD SCORE -10.34 NORMALIZED 0.20
		GC EXON LOCATED AT 964 - 1051 HAS LOD SCORE -21.41 NORMALIZED 0.03
		GC EXON LOCATED AT 1067 - 1173 HAS LOD SCORE -20.17 NORMALIZED 0.04
		EXON LOCATED AT 1250 - 1484 HAS LOD SCORE -2.72 NORMALIZED 0.77
		EXON LOCATED AT 1712 - 1858 HAS LOD SCORE -8.50 NORMALIZED 0.32
		EXON LOCATED AT 1935 - 2139 HAS LOD SCORE -7.48 NORMALIZED 0.40
		EXON LOCATED AT 2190 - 2262 HAS LOD SCORE -0.59 NORMALIZED 0.87
		PREDICTION FOR >>>TEST_MUTANT<<<
		EXON LOCATED AT 249 - 271 HAS LOD SCORE -15.08 NORMALIZED 0.04
		GC EXON LOCATED AT 321 - 489 HAS LOD SCORE -15.38 NORMALIZED 0.14
		EXON LOCATED AT 543 - 652 HAS LOD SCORE -2.40 NORMALIZED 0.78
		EXON LOCATED AT 675 - 743 HAS LOD SCORE -10.14 NORMALIZED 0.21
		EXON LOCATED AT 818 - 931 HAS LOD SCORE -10.34 NORMALIZED 0.20
		GC EXON LOCATED AT 964 - 1051 HAS LOD SCORE -21.41 NORMALIZED 0.03
		GC EXON LOCATED AT 1067 - 1173 HAS LOD SCORE -20.17 NORMALIZED 0.04
		EXON LOCATED AT 1250 - 1484 HAS LOD SCORE -2.72 NORMALIZED 0.77
		EXON LOCATED AT 1712 - 1858 HAS LOD SCORE -8.50 NORMALIZED 0.32
		EXON LOCATED AT 1935 - 2139 HAS LOD SCORE -7.48 NORMALIZED 0.40
		EXON LOCATED AT 2190 - 2262 HAS LOD SCORE -0.59 NORMALIZED 0.87
		Original Prediction => GTTGTCACGTCGTCCTCACGGTTACTCTTTGAGgtgggatctttgcctgatctttgcaaaatcagGAGCATTGGATCAAAGCTATGTGAAGATCCTGTGAGGTGAACAGTGAAATCTCACAGCGACATTTGTATTCTTGGGCCGTGCCCAAGAgcacgtctcggctagAGAGGGGCACAGCCTCCCAGAGCCAGGTCTGAGCAGCTTTGCCTGGGAGGGATCTGCAAAGACCCCAGGATTTCAGAAAGAAATTGTGCAATGCCAGAGGTTCCTTGgcatgcccgggagggcgagtcatcagagaaacaatgacagcaatgtgacttccacacctcctgtccccccgcccagGTCCTGTTGTTGGTGAATGGAGCTC…
		Natural Annotated => GTtgtcacgtcgtcctcacggttactctttgaggtgggatctttgcctgatctttgcaaaatcaggagcattggatcaaagctatgtgaagatcctgtgaggtgaacagtgaaatctcacagcgacatttgtattcttgggccgtgcccaagagcacgtctcggctagagaggggcacagcctcccagagccaggtctgagcagctttgcctgggagggatctgcaaagaccccaggatttcagaaagaaattgtgcaatgccagaggttccttggcatgcccgggagggcgagtcatcagagaaacaatgacagcaatgtgacttccacacctcctgtccccccgcccagGTCCTGTTGTTGGTGAATGGAGCTCAG…
		Mask => ** / **
		DiffOriginal => t
		DiffMutant => g
		Mutant Prediction => GTTGTCACGTCGTCCTCACGGTTACTCTTTGAGgtgggatctttgcctgatctttgcaaaatcagGAGCATTGGATCAAAGCTATGTGAAGATCCTGTGAGGTGAACAGTGAAATCTCACAGCGACATTTGTATTCTTGGGCCGTGCCCAAGAgcacgtctcggctagAGAGGGGCACAGCCTCCCAGAGCCAGGTCTGAGCAGCTTTGCCTGGGAGGGATCTGCAAAGACCCCAGGATTTCAGAAAGAAATTGTGCAATGCCAGAGGTTCCTTGgcatgcccgggagggcgagtcatcagagaaacaatgacagcaatgtgacttccacacctcctgtccccccgcccagGTCCTGTTGTTGGTGAATGGAGCTCAG…
		Mutant Annotated => GTtgtcacgtcgtcctcacggttactctttgaggtgggatctttgcctgatctttgcaaaatcaggagcattggatcaaagctatgtgaagatcctgtgaggtgaacagtgaaatctcacagcgacatttgtattcttgggccgtgcccaagagcacgtctcggctagagaggggcacagcctcccagagccaggtctgagcagctttgcctgggagggatctgcaaagaccccaggatttcagaaagaaattgtgcaatgccagaggttccttggcatgcccgggagggcgagtcatcagagaaacaatgacagcaatgtgacttccacacctcctgtccccccgcccagGTCCTGTTGTTGGTGAATGGAGCTCAGT…
		Mask => ** / **
		Process for sequence MUT147 => IVS7+5G>A(+37):Yes (1023 letters)
		Process for sequence MUT148 => IVS7+3delGGGT(+33):Yes (1022 letters)
	1	Process for sequence MUT149 => E7+176G>T(+7):No (439 letters)
		PREDICTION FOR >>>TEST<<<
		EXON LOCATED AT 543 - 637 HAS LOD SCORE -14.72 NORMALIZED 0.05
		EXON LOCATED AT 829 - 869 HAS LOD SCORE -9.46 NORMALIZED 0.25
		EXON LOCATED AT 904 - 1158 HAS LOD SCORE -12.70 NORMALIZED 0.09
		GC EXON LOCATED AT 1241 - 1319 HAS LOD SCORE -23.68 NORMALIZED 0.01
		EXON LOCATED AT 1434 - 1479 HAS LOD SCORE -2.57 NORMALIZED 0.78
		EXON LOCATED AT 1480 - 1562 HAS LOD SCORE -14.36 NORMALIZED 0.05
		GC EXON LOCATED AT 1828 - 1884 HAS LOD SCORE -23.07 NORMALIZED 0.02
		EXON LOCATED AT 1953 - 2033 HAS LOD SCORE -11.94 NORMALIZED 0.12
		PREDICTION FOR >>>TEST_MUTANT<<<
		EXON LOCATED AT 543 - 637 HAS LOD SCORE -14.72 NORMALIZED 0.05
		EXON LOCATED AT 829 - 869 HAS LOD SCORE -9.46 NORMALIZED 0.25
		GC EXON LOCATED AT 1113 - 1240 HAS LOD SCORE -16.15 NORMALIZED 0.12
		GC EXON LOCATED AT 1241 - 1319 HAS LOD SCORE -23.68 NORMALIZED 0.01
		EXON LOCATED AT 1434 - 1479 HAS LOD SCORE -2.57 NORMALIZED 0.78
		EXON LOCATED AT 1480 - 1562 HAS LOD SCORE -14.36 NORMALIZED 0.05
		GC EXON LOCATED AT 1828 - 1884 HAS LOD SCORE -23.07 NORMALIZED 0.02
		EXON LOCATED AT 1953 - 2033 HAS LOD SCORE -11.94 NORMALIZED 0.12
		Original Prediction => ctcagGGCAGAATTGGATTAAGCAGTATTGACCCAGTCCCAAAGTGCAGCTTGTCTAAACCTTCATCTCCTTGAACTCTTCCAGGAACCTCTGTGATGGAGGTCACAGCCACAGACGCGGACGATGATGTGAACACCTACAATGCCGCCATCGCTTACACCATCCTCAGCCAAGATCCTGAGCTCCCTGACAAAAATATGTTCACCATTAACAGGAACACAGGAGTCATCAGTGTGGTCACCACTGGGCTGGACCGAGAGgtcaggggtcaggaggatccagagggtgtggaggacaaatgtgtattagctcaatcccgtggacaaagcaaaatcctgctagGCCAGTTGTCAGTTAATACAGTGATGGTCTAAGC…
		Natural Annotated => CTcagggcagaattggattaagcagtattgacccagtcccaaagtgcagcttgtctaaaccttcatctccttgaactcttccagGAACCTCTGTGATGGAGGTCACAGCCACAGACGCGGACGATGATGTGAACACCTACAATGCCGCCATCGCTTACACCATCCTCAGCCAAGATCCTGAGCTCCCTGACAAAAATATGTTCACCATTAACAGGAACACAGGAGTCATCAGTGTGGTCACCACTGGGCTGGACCGAGAGgtcaggggtcaggaggatccagagggtgtggaggacaaatgtgtattagctcaatcccgtggacaaagcaaaatcctgctaggccagttgtcagttaatacagtgatggtctaagctt…
		Mask => ** / **
		DiffOriginal => G
		DiffMutant => T
		Mutant Prediction => ctcagggcagaattggattaagcagtattgacccagtcccaaagtgcagcttgtctaaaccttcatctccttgaactcttccaggaacctctgtgatggaggtcacagccacagacgcggacgatgatgtgaacacctacaatgccgccatcgcttacaccatcctcagccaagatcctgagctccctgacaaaaatatgttcaccattaacagGAACACAGGAGTCATCAGTGTGGTCACCACTGGGCTGGACCGAGATGTCAGGGGTCAGGAGGATCCAGAGGGTGTGGAGGACAAATGTGTATTAGCTCAATCCCGTGGACAAAGCAAAATCCTGCTAGGCCAGTTGTCAGTTAATACAGTGATGGTCTAAGCTT…
		Mutant Annotated => CTcagggcagaattggattaagcagtattgacccagtcccaaagtgcagcttgtctaaaccttcatctccttgaactcttccagGAACCTCTGTGATGGAGGTCACAGCCACAGACGCGGACGATGATGTGAACACCTACAATGCCGCCATCGCTTACACCATCCTCAGCCAAGATCCTGAGCTCCCTGACAAAAATATGTTCACCATTAACAGGAACACAGGAGTCATCAGTGTGGTCACCACTGGGCTGGACCGAGATgtcaggggtcaggaggatccagagggtgtggaggacaaatgtgtattagctcaatcccgtggacaaagcaaaatcctgctaggccagttgtcagttaatacagtgatggtctaagcttt…
		Mask => ** / **
	1	Process for sequence MUT150 => IVS10+5G>A(+66):No (414 letters)
		PREDICTION FOR >>>TEST<<<
		EXON LOCATED AT 289 - 363 HAS LOD SCORE -18.81 NORMALIZED 0.01
		EXON LOCATED AT 729 - 900 HAS LOD SCORE 2.60 NORMALIZED 0.95
		EXON LOCATED AT 924 - 936 HAS LOD SCORE -15.22 NORMALIZED 0.04
		EXON LOCATED AT 986 - 1213 HAS LOD SCORE -11.67 NORMALIZED 0.13
		EXON LOCATED AT 1682 - 1727 HAS LOD SCORE -7.07 NORMALIZED 0.43
		EXON LOCATED AT 1728 - 1749 HAS LOD SCORE -17.82 NORMALIZED 0.02
		EXON LOCATED AT 1816 - 1929 HAS LOD SCORE -6.81 NORMALIZED 0.45
		PREDICTION FOR >>>TEST_MUTANT<<<
		EXON LOCATED AT 289 - 363 HAS LOD SCORE -18.81 NORMALIZED 0.01
		EXON LOCATED AT 729 - 900 HAS LOD SCORE 2.60 NORMALIZED 0.95
		EXON LOCATED AT 924 - 936 HAS LOD SCORE -15.22 NORMALIZED 0.04
		EXON LOCATED AT 986 - 1193 HAS LOD SCORE -15.62 NORMALIZED 0.03
		EXON LOCATED AT 1682 - 1727 HAS LOD SCORE -7.07 NORMALIZED 0.43
		EXON LOCATED AT 1728 - 1749 HAS LOD SCORE -17.82 NORMALIZED 0.02
		EXON LOCATED AT 1816 - 1929 HAS LOD SCORE -6.81 NORMALIZED 0.45
		Original Prediction => AGgtgagcgtcgcccctgcctgcagCCTTGGCCCGCAGgtgagatgagggctcctggcgctgatgcccttctctcctcctgcctcagCACCCAGCTTGACAGAGCCCACGGCGTCTCTTCCTATGACACCGTCATCAGCAGAGACATCCAGGCCCCCGACGGGCTGGCTGTGGACTGGATCCACAGCAACATCTACTGGACCGACTCTGTCCTGGGCACTGTCTCTGTTGCGGATACCAAGGGCGTGAAGAGGAAAACGTTATTCAGGGAGAACGGCTCCAAGCCAAGGGCCATCGTGGTGGATCCTGTTCATGGgtgcgtatccacgacgctgagggctgcagagggaatggagggagcaggaaggagcttcagg…
		Natural Annotated => AGgtgagcgtcgcccctgcctgcagccttggcccgcaggtgagatgagggctcctggcgctgatgcccttctctcctcctgcctcagCACCCAGCTTGACAGAGCCCACGGCGTCTCTTCCTATGACACCGTCATCAGCAGAGACATCCAGGCCCCCGACGGGCTGGCTGTGGACTGGATCCACAGCAACATCTACTGGACCGACTCTGTCCTGGGCACTGTCTCTGTTGCGGATACCAAGGGCGTGAAGAGGAAAACGTTATTCAGGGAGAACGGCTCCAAGCCAAGGGCCATCGTGGTGGATCCTGTTCATGGgtgcgtatccacgacgctgagggctgcagagggaatggagggagcaggaaggagcttcaggaa…
		Mask => ** / **
		DiffOriginal => g
		DiffMutant => a
		Mutant Prediction => AGgtgagcgtcgcccctgcctgcagCCTTGGCCCGCAGgtgagatgagggctcctggcgctgatgcccttctctcctcctgcctcagCACCCAGCTTGACAGAGCCCACGGCGTCTCTTCCTATGACACCGTCATCAGCAGAGACATCCAGGCCCCCGACGGGCTGGCTGTGGACTGGATCCACAGCAACATCTACTGGACCGACTCTGTCCTGGGCACTGTCTCTGTTGCGGATACCAAGGGCGTGAAGAGGAAAACGTTATTCAGGGAGAACGGCTCCAAGCCAAGGGCCATCgtggtggatcctgttcatgggtgcatatccacgacgctgagggctgcagagggaatggagggagcaggaaggagcttcaggaa…
		Mutant Annotated => AGgtgagcgtcgcccctgcctgcagccttggcccgcaggtgagatgagggctcctggcgctgatgcccttctctcctcctgcctcagCACCCAGCTTGACAGAGCCCACGGCGTCTCTTCCTATGACACCGTCATCAGCAGAGACATCCAGGCCCCCGACGGGCTGGCTGTGGACTGGATCCACAGCAACATCTACTGGACCGACTCTGTCCTGGGCACTGTCTCTGTTGCGGATACCAAGGGCGTGAAGAGGAAAACGTTATTCAGGGAGAACGGCTCCAAGCCAAGGGCCATCGTGGTGGATCCTGTTCATGGgtgcatatccacgacgctgagggctgcagagggaatggagggagcaggaaggagcttcaggaac…
		Mask => ** / **
	1	Process for sequence MUT151 => IVS15+1G>A(+90):No (707 letters)
		PREDICTION FOR >>>TEST<<<
		EXON LOCATED AT 605 - 646 HAS LOD SCORE -17.96 NORMALIZED 0.01
		EXON LOCATED AT 835 - 920 HAS LOD SCORE -15.62 NORMALIZED 0.03
		GC EXON LOCATED AT 970 - 1102 HAS LOD SCORE -12.20 NORMALIZED 0.29
		EXON LOCATED AT 1141 - 1311 HAS LOD SCORE -7.75 NORMALIZED 0.38
		EXON LOCATED AT 1350 - 1479 HAS LOD SCORE -13.46 NORMALIZED 0.07
		GC EXON LOCATED AT 1515 - 1662 HAS LOD SCORE -17.84 NORMALIZED 0.08
		EXON LOCATED AT 1794 - 1981 HAS LOD SCORE -16.15 NORMALIZED 0.03
		PREDICTION FOR >>>TEST_MUTANT<<<
		EXON LOCATED AT 605 - 646 HAS LOD SCORE -17.96 NORMALIZED 0.01
		EXON LOCATED AT 835 - 920 HAS LOD SCORE -15.62 NORMALIZED 0.03
		GC EXON LOCATED AT 970 - 1102 HAS LOD SCORE -12.20 NORMALIZED 0.29
		EXON LOCATED AT 1141 - 1190 HAS LOD SCORE -13.22 NORMALIZED 0.08
		EXON LOCATED AT 1350 - 1479 HAS LOD SCORE -13.46 NORMALIZED 0.07
		GC EXON LOCATED AT 1515 - 1662 HAS LOD SCORE -17.84 NORMALIZED 0.08
		EXON LOCATED AT 1794 - 1981 HAS LOD SCORE -16.15 NORMALIZED 0.03
		Original Prediction => TCCTGAGTAGCTGGGAGTACAGgtgtgcaccaccacacctggctaatttttttttttttttttgtatatagAGATGGTATTTTGCCATGTTGACCAGGCTAGTCTTAAACTCCTGGACTCACTCAAGAGATCCTCCTGCCTTGGCCTCCCAAGGTCATTTGAGACTTTCGTCATTAGGCGCACACCTATGAGAAGGGCCTGCAGgcacgtggcactcagaagacgtttatttattctttcagAGGCTGAGGCTGCAGTGGCCACCCAGGAGACATCCACCGTCAGGCTAAAGGTCAGCTCCACAGCCGTAAGGACACAGCACACAACCACCCGACCTGTTCCCGACACCTCCCGGCTGCCTGGGGCCACCCCTGGG…
		Natural Annotated => TCctgagtagctgggagtacaggtgtgcaccaccacacctggctaatttttttttttttttttgtatatagagatggtattttgccatgttgaccaggctagtcttaaactcctggactcactcaagagatcctcctgccttggcctcccaaggtcatttgagactttcgtcattaggcgcacacctatgagaagggcctgcaggcacgtggcactcagaagacgtttatttattctttcagAGGCTGAGGCTGCAGTGGCCACCCAGGAGACATCCACCGTCAGGCTAAAGGTCAGCTCCACAGCCGTAAGGACACAGCACACAACCACCCGACCTGTTCCCGACACCTCCCGGCTGCCTGGGGCCACCCCTGGGCT…
		Mask => ** / **
		DiffOriginal => g
		DiffMutant => a
		Mutant Prediction => TCCTGAGTAGCTGGGAGTACAGgtgtgcaccaccacacctggctaatttttttttttttttttgtatatagAGATGGTATTTTGCCATGTTGACCAGGCTAGTCTTAAACTCCTGGACTCACTCAAGAGATCCTCCTGCCTTGGCCTCCCAAGGTCATTTGAGACTTTCGTCATTAGGCGCACACCTATGAGAAGGGCCTGCAGgcacgtggcactcagaagacgtttatttattctttcagAGGCTGAGGCTGCAGTGGCCACCCAGGAGACATCCACCGTCAGGCTAAAGgtcagctccacagccgtaaggacacagcacacaaccacccgacctgttcccgacacctcccggctgcctggggccacccctgggct…
		Mutant Annotated => TCctgagtagctgggagtacaggtgtgcaccaccacacctggctaatttttttttttttttttgtatatagagatggtattttgccatgttgaccaggctagtcttaaactcctggactcactcaagagatcctcctgccttggcctcccaaggtcatttgagactttcgtcattaggcgcacacctatgagaagggcctgcaggcacgtggcactcagaagacgtttatttattctttcagAGGCTGAGGCTGCAGTGGCCACCCAGGAGACATCCACCGTCAGGCTAAAGGTCAGCTCCACAGCCGTAAGGACACAGCACACAACCACCCGACCTGTTCCCGACACCTCCCGGCTGCCTGGGGCCACCCCTGGGCTC…
		Mask => ** / **
1		Process for sequence MUT152 => IVS15+1G>A(-121):No (707 letters)
		PREDICTION FOR >>>TEST<<<
		EXON LOCATED AT 605 - 646 HAS LOD SCORE -17.96 NORMALIZED 0.01
		EXON LOCATED AT 835 - 920 HAS LOD SCORE -15.62 NORMALIZED 0.03
		GC EXON LOCATED AT 970 - 1102 HAS LOD SCORE -12.20 NORMALIZED 0.29
		EXON LOCATED AT 1141 - 1311 HAS LOD SCORE -7.75 NORMALIZED 0.38
		EXON LOCATED AT 1350 - 1479 HAS LOD SCORE -13.46 NORMALIZED 0.07
		GC EXON LOCATED AT 1515 - 1662 HAS LOD SCORE -17.84 NORMALIZED 0.08
		EXON LOCATED AT 1794 - 1981 HAS LOD SCORE -16.15 NORMALIZED 0.03
		PREDICTION FOR >>>TEST_MUTANT<<<
		EXON LOCATED AT 605 - 646 HAS LOD SCORE -17.96 NORMALIZED 0.01
		EXON LOCATED AT 835 - 920 HAS LOD SCORE -15.62 NORMALIZED 0.03
		GC EXON LOCATED AT 970 - 1102 HAS LOD SCORE -12.20 NORMALIZED 0.29
		EXON LOCATED AT 1141 - 1190 HAS LOD SCORE -13.22 NORMALIZED 0.08
		EXON LOCATED AT 1350 - 1479 HAS LOD SCORE -13.46 NORMALIZED 0.07
		GC EXON LOCATED AT 1515 - 1662 HAS LOD SCORE -17.84 NORMALIZED 0.08
		EXON LOCATED AT 1794 - 1981 HAS LOD SCORE -16.15 NORMALIZED 0.03
		Original Prediction => TCCTGAGTAGCTGGGAGTACAGgtgtgcaccaccacacctggctaatttttttttttttttttgtatatagAGATGGTATTTTGCCATGTTGACCAGGCTAGTCTTAAACTCCTGGACTCACTCAAGAGATCCTCCTGCCTTGGCCTCCCAAGGTCATTTGAGACTTTCGTCATTAGGCGCACACCTATGAGAAGGGCCTGCAGgcacgtggcactcagaagacgtttatttattctttcagAGGCTGAGGCTGCAGTGGCCACCCAGGAGACATCCACCGTCAGGCTAAAGGTCAGCTCCACAGCCGTAAGGACACAGCACACAACCACCCGACCTGTTCCCGACACCTCCCGGCTGCCTGGGGCCACCCCTGGG…
		Natural Annotated => TCctgagtagctgggagtacaggtgtgcaccaccacacctggctaatttttttttttttttttgtatatagagatggtattttgccatgttgaccaggctagtcttaaactcctggactcactcaagagatcctcctgccttggcctcccaaggtcatttgagactttcgtcattaggcgcacacctatgagaagggcctgcaggcacgtggcactcagaagacgtttatttattctttcagAGGCTGAGGCTGCAGTGGCCACCCAGGAGACATCCACCGTCAGGCTAAAGGTCAGCTCCACAGCCGTAAGGACACAGCACACAACCACCCGACCTGTTCCCGACACCTCCCGGCTGCCTGGGGCCACCCCTGGGCT…
		Mask => ** / **
		DiffOriginal => g
		DiffMutant => a
		Mutant Prediction => TCCTGAGTAGCTGGGAGTACAGgtgtgcaccaccacacctggctaatttttttttttttttttgtatatagAGATGGTATTTTGCCATGTTGACCAGGCTAGTCTTAAACTCCTGGACTCACTCAAGAGATCCTCCTGCCTTGGCCTCCCAAGGTCATTTGAGACTTTCGTCATTAGGCGCACACCTATGAGAAGGGCCTGCAGgcacgtggcactcagaagacgtttatttattctttcagAGGCTGAGGCTGCAGTGGCCACCCAGGAGACATCCACCGTCAGGCTAAAGgtcagctccacagccgtaaggacacagcacacaaccacccgacctgttcccgacacctcccggctgcctggggccacccctgggct…
		Mutant Annotated => TCctgagtagctgggagtacaggtgtgcaccaccacacctggctaatttttttttttttttttgtatatagagatggtattttgccatgttgaccaggctagtcttaaactcctggactcactcaagagatcctcctgccttggcctcccaaggtcatttgagactttcgtcattaggcgcacacctatgagaagggcctgcaggcacgtggcactcagaagacgtttatttattctttcagAGGCTGAGGCTGCAGTGGCCACCCAGGAGACATCCACCGTCAGGCTAAAGGTCAGCTCCACAGCCGTAAGGACACAGCACACAACCACCCGACCTGTTCCCGACACCTCCCGGCTGCCTGGGGCCACCCCTGGGCTC…
		Mask => ** / **
1		Process for sequence MUT153 => IVS12+11C>G(+11):No (381 letters)
		PREDICTION FOR >>>TEST<<<
		EXON LOCATED AT 901 - 1040 HAS LOD SCORE -6.77 NORMALIZED 0.46
		GC EXON LOCATED AT 1226 - 1323 HAS LOD SCORE -24.24 NORMALIZED 0.01
		GC EXON LOCATED AT 1553 - 1819 HAS LOD SCORE -23.81 NORMALIZED 0.01
		GC EXON LOCATED AT 1865 - 1957 HAS LOD SCORE -24.52 NORMALIZED 0.01
		PREDICTION FOR >>>TEST_MUTANT<<<
		EXON LOCATED AT 901 - 1051 HAS LOD SCORE -8.72 NORMALIZED 0.30
		GC EXON LOCATED AT 1226 - 1323 HAS LOD SCORE -24.24 NORMALIZED 0.01
		GC EXON LOCATED AT 1553 - 1819 HAS LOD SCORE -23.81 NORMALIZED 0.01
		GC EXON LOCATED AT 1865 - 1957 HAS LOD SCORE -24.52 NORMALIZED 0.01
		Original Prediction => agATCTCCTCAGTGGCCGCCTCTACTGGGTTGACTCCAAACTTCACTCCATCTCAAGCATCGATGTCAACGGGGGCAACCGGAAGACCATCTTGGAGGATGAAAAGAGGCTGGCCCACCCCTTCTCCTTGGCCGTCTTTGAGgtgtggcttacgtacgagatgcaagcacttaggtggcggatagacacagactatagatcactcaagccaagatgaacgcagaaaactggttgtgactaggaggaggtcttagacctgagttatttctattttcttctttctttttttttttttttttgagacagagttttgctctcgtttcccagGCTGGAGGGCAATGGCATGATCTCGGCTCACCGCAACCTCCACCTCCCA…
		Natural Annotated => AGATCTCCTCAGTGGCCGCCTCTACTGGGTTGACTCCAAACTTCACTCCATCTCAAGCATCGATGTCAACGGGGGCAACCGGAAGACCATCTTGGAGGATGAAAAGAGGCTGGCCCACCCCTTCTCCTTGGCCGTCTTTGAGgtgtggcttacgtacgagatgcaagcacttaggtggcggatagacacagactatagatcactcaagccaagatgaacgcagaaaactggttgtgactaggaggaggtcttagacctgagttatttctattttcttctttctttttttttttttttttgagacagagttttgctctcgtttcccaggctggagggcaatggcatgatctcggctcaccgcaacctccacctcccagg…
		Mask => ** / **
		DiffOriginal => c
		DiffMutant => g
		Mutant Prediction => agATCTCCTCAGTGGCCGCCTCTACTGGGTTGACTCCAAACTTCACTCCATCTCAAGCATCGATGTCAACGGGGGCAACCGGAAGACCATCTTGGAGGATGAAAAGAGGCTGGCCCACCCCTTCTCCTTGGCCGTCTTTGAGGTGTGGCTTAGgtacgagatgcaagcacttaggtggcggatagacacagactatagatcactcaagccaagatgaacgcagaaaactggttgtgactaggaggaggtcttagacctgagttatttctattttcttctttctttttttttttttttttgagacagagttttgctctcgtttcccagGCTGGAGGGCAATGGCATGATCTCGGCTCACCGCAACCTCCACCTCCCAGG…
		Mutant Annotated => AGATCTCCTCAGTGGCCGCCTCTACTGGGTTGACTCCAAACTTCACTCCATCTCAAGCATCGATGTCAACGGGGGCAACCGGAAGACCATCTTGGAGGATGAAAAGAGGCTGGCCCACCCCTTCTCCTTGGCCGTCTTTGAGgtgtggcttaggtacgagatgcaagcacttaggtggcggatagacacagactatagatcactcaagccaagatgaacgcagaaaactggttgtgactaggaggaggtcttagacctgagttatttctattttcttctttctttttttttttttttttgagacagagttttgctctcgtttcccaggctggagggcaatggcatgatctcggctcaccgcaacctccacctcccaggt…
		Mask => ** / **
	1	Process for sequence MUT154 => E9+220G>A(+40):No (401 letters)
		PREDICTION FOR >>>TEST<<<
		EXON LOCATED AT 347 - 454 HAS LOD SCORE -13.76 NORMALIZED 0.06
		EXON LOCATED AT 710 - 900 HAS LOD SCORE -8.66 NORMALIZED 0.31
		EXON LOCATED AT 1104 - 1160 HAS LOD SCORE -8.72 NORMALIZED 0.30
		EXON LOCATED AT 1400 - 1410 HAS LOD SCORE -18.43 NORMALIZED 0.01
		EXON LOCATED AT 1488 - 1511 HAS LOD SCORE -7.84 NORMALIZED 0.37
		EXON LOCATED AT 1617 - 1740 HAS LOD SCORE -6.33 NORMALIZED 0.49
		PREDICTION FOR >>>TEST_MUTANT<<<
		EXON LOCATED AT 347 - 454 HAS LOD SCORE -13.76 NORMALIZED 0.06
		EXON LOCATED AT 710 - 900 HAS LOD SCORE -8.66 NORMALIZED 0.31
		EXON LOCATED AT 1104 - 1160 HAS LOD SCORE -8.72 NORMALIZED 0.30
		EXON LOCATED AT 1400 - 1410 HAS LOD SCORE -18.43 NORMALIZED 0.01
		EXON LOCATED AT 1488 - 1511 HAS LOD SCORE -7.84 NORMALIZED 0.37
		EXON LOCATED AT 1617 - 1740 HAS LOD SCORE -6.33 NORMALIZED 0.49
		Original Prediction => AGgtactaagaagatgggcctcgcatttgagagcaccaaatccacatcacctccaaagcaggccgaagctgttttgaagactctccaggaactgaaaaaactaaccatctctgagcaaaatatccagagagctaatctcttcaataagctggttactgagctgagaggcctcagtgatgaagcagtcacatctctcttgccacagCTGATTGAGGTGTCCAGGTATCTAATGGTTACAGCTCAACTTTTTATAAAACTGATGgtaactgactgaactttcaaaccttggccaaatggagaatctcagggaccatttggatatcaatccagttaatcaattagtcaatcagttcatgattgctggatagagaactat…
		Natural Annotated => AGGTACTAAGAAGATGGGCCTCGCATTTGAGAGCACCAAATCCACATCACCTCCAAAGCAGGCCGAAGCTGTTTTGAAGACTCTCCAGGAACTGAAAAAACTAACCATCTCTGAGCAAAATATCCAGAGAGCTAATCTCTTCAATAAGCTGGTTACTGAGCTGAGAGGCCTCAGTGATGAAGCAGTCACATCTCTCTTGCCACAGCTGATTGAGGTGTCCAGgtatctaatggttacagctcaactttttataaaactgatggtaactgactgaactttcaaaccttggccaaatggagaatctcagggaccatttggatatcaatccagttaatcaattagtcaatcagttcatgattgctggatagagaactatca…
		Mask => ** / **
		DiffOriginal => G
		DiffMutant => A
		Mutant Prediction => AGgtactaagaagatgggcctcgcatttgagagcaccaaatccacatcacctccaaagcaggccgaagctgttttgaagactctccaggaactgaaaaaactaaccatctctgagcaaaatatccagagagctaatctcttcaataagctggttactgagctgagaggcctcagtgatgaagcagtcacatctctcttgccacagCTGATTGAGGTGTCCAAGTATCTAATGGTTACAGCTCAACTTTTTATAAAACTGATGgtaactgactgaactttcaaaccttggccaaatggagaatctcagggaccatttggatatcaatccagttaatcaattagtcaatcagttcatgattgctggatagagaactatca…
		Mutant Annotated => AGGTACTAAGAAGATGGGCCTCGCATTTGAGAGCACCAAATCCACATCACCTCCAAAGCAGGCCGAAGCTGTTTTGAAGACTCTCCAGGAACTGAAAAAACTAACCATCTCTGAGCAAAATATCCAGAGAGCTAATCTCTTCAATAAGCTGGTTACTGAGCTGAGAGGCCTCAGTGATGAAGCAGTCACATCTCTCTTGCCACAGCTGATTGAGGTGTCCAAgtatctaatggttacagctcaactttttataaaactgatggtaactgactgaactttcaaaccttggccaaatggagaatctcagggaccatttggatatcaatccagttaatcaattagtcaatcagttcatgattgctggatagagaactatcag…
		Mask => ** / **
1		Process for sequence MUT155 => IVS4+1G>C(-73):No (511 letters)
		PREDICTION FOR >>>TEST<<<
		EXON LOCATED AT 239 - 255 HAS LOD SCORE -18.19 NORMALIZED 0.01
		EXON LOCATED AT 411 - 571 HAS LOD SCORE -6.49 NORMALIZED 0.48
		EXON LOCATED AT 781 - 900 HAS LOD SCORE 2.38 NORMALIZED 0.94
		EXON LOCATED AT 993 - 1157 HAS LOD SCORE -0.93 NORMALIZED 0.86
		EXON LOCATED AT 1411 - 1548 HAS LOD SCORE -4.77 NORMALIZED 0.62
		EXON LOCATED AT 1643 - 1764 HAS LOD SCORE -9.41 NORMALIZED 0.25
		PREDICTION FOR >>>TEST_MUTANT<<<
		EXON LOCATED AT 239 - 255 HAS LOD SCORE -18.19 NORMALIZED 0.01
		EXON LOCATED AT 411 - 571 HAS LOD SCORE -6.49 NORMALIZED 0.48
		EXON LOCATED AT 781 - 900 HAS LOD SCORE 2.38 NORMALIZED 0.94
		EXON LOCATED AT 993 - 1084 HAS LOD SCORE -6.23 NORMALIZED 0.50
		EXON LOCATED AT 1411 - 1548 HAS LOD SCORE -4.77 NORMALIZED 0.62
		EXON LOCATED AT 1643 - 1764 HAS LOD SCORE -9.41 NORMALIZED 0.25
		Original Prediction => CCgtgagtggatgccttctccccaggcggggatgggggagacctgtagtcagagcccccgggcagcacagccaatgcccgtccttcccctgcagAACCTAGAGCTGCTCCGCATCTCCCTGCTGCTCATCCAGTCGTGGCTGGAGCCCGTGCAGTTCCTCAGGAGTGTCTTCGCCAACAGCCTGGTGTACGGCGCCTCTGACAGCAACGTCTATGACCTCCTAAAGGACCTAGAGGAAGGCATCCAAACGCTGATGGGGgtgagggtggcgccaggggtccccaatcctggagccccactgactttgagagctgtgttagagaaacactgctgccctctttttagcagtcaggccctgacccaagagaactcacct…
		Natural Annotated => CCgtgagtggatgccttctccccaggcggggatgggggagacctgtagtcagagcccccgggcagcacagccaatgcccgtccttcccctgcagAACCTAGAGCTGCTCCGCATCTCCCTGCTGCTCATCCAGTCGTGGCTGGAGCCCGTGCAGTTCCTCAGGAGTGTCTTCGCCAACAGCCTGGTGTACGGCGCCTCTGACAGCAACGTCTATGACCTCCTAAAGGACCTAGAGGAAGGCATCCAAACGCTGATGGGGgtgagggtggcgccaggggtccccaatcctggagccccactgactttgagagctgtgttagagaaacactgctgccctctttttagcagtcaggccctgacccaagagaactcacctta…
		Mask => ** / **
		DiffOriginal => g
		DiffMutant => c
		Mutant Prediction => CCgtgagtggatgccttctccccaggcggggatgggggagacctgtagtcagagcccccgggcagcacagccaatgcccgtccttcccctgcagAACCTAGAGCTGCTCCGCATCTCCCTGCTGCTCATCCAGTCGTGGCTGGAGCCCGTGCAGTTCCTCAGGAGTGTCTTCGCCAACAGCCTGGTgtacggcgcctctgacagcaacgtctatgacctcctaaaggacctagaggaaggcatccaaacgctgatggggctgagggtggcgccaggggtccccaatcctggagccccactgactttgagagctgtgttagagaaacactgctgccctctttttagcagtcaggccctgacccaagagaactcacctta…
		Mutant Annotated => CCgtgagtggatgccttctccccaggcggggatgggggagacctgtagtcagagcccccgggcagcacagccaatgcccgtccttcccctgcagAACCTAGAGCTGCTCCGCATCTCCCTGCTGCTCATCCAGTCGTGGCTGGAGCCCGTGCAGTTCCTCAGGAGTGTCTTCGCCAACAGCCTGGTGTACGGCGCCTCTGACAGCAACGTCTATGACCTCCTAAAGGACCTAGAGGAAGGCATCCAAACGCTGATGGGGctgagggtggcgccaggggtccccaatcctggagccccactgactttgagagctgtgttagagaaacactgctgccctctttttagcagtcaggccctgacccaagagaactcaccttat…
		Mask => ** / **
1		Process for sequence MUT156 => IVS4+5G>C(-73):No (511 letters)
		PREDICTION FOR >>>TEST<<<
		EXON LOCATED AT 239 - 255 HAS LOD SCORE -18.19 NORMALIZED 0.01
		EXON LOCATED AT 411 - 571 HAS LOD SCORE -6.49 NORMALIZED 0.48
		EXON LOCATED AT 781 - 900 HAS LOD SCORE 2.38 NORMALIZED 0.94
		EXON LOCATED AT 993 - 1157 HAS LOD SCORE -0.93 NORMALIZED 0.86
		EXON LOCATED AT 1411 - 1548 HAS LOD SCORE -4.77 NORMALIZED 0.62
		EXON LOCATED AT 1643 - 1764 HAS LOD SCORE -9.41 NORMALIZED 0.25
		PREDICTION FOR >>>TEST_MUTANT<<<
		EXON LOCATED AT 239 - 255 HAS LOD SCORE -18.19 NORMALIZED 0.01
		EXON LOCATED AT 411 - 571 HAS LOD SCORE -6.49 NORMALIZED 0.48
		EXON LOCATED AT 781 - 900 HAS LOD SCORE 2.38 NORMALIZED 0.94
		EXON LOCATED AT 993 - 1084 HAS LOD SCORE -6.23 NORMALIZED 0.50
		EXON LOCATED AT 1411 - 1548 HAS LOD SCORE -4.77 NORMALIZED 0.62
		EXON LOCATED AT 1643 - 1764 HAS LOD SCORE -9.41 NORMALIZED 0.25
		Original Prediction => CCgtgagtggatgccttctccccaggcggggatgggggagacctgtagtcagagcccccgggcagcacagccaatgcccgtccttcccctgcagAACCTAGAGCTGCTCCGCATCTCCCTGCTGCTCATCCAGTCGTGGCTGGAGCCCGTGCAGTTCCTCAGGAGTGTCTTCGCCAACAGCCTGGTGTACGGCGCCTCTGACAGCAACGTCTATGACCTCCTAAAGGACCTAGAGGAAGGCATCCAAACGCTGATGGGGgtgagggtggcgccaggggtccccaatcctggagccccactgactttgagagctgtgttagagaaacactgctgccctctttttagcagtcaggccctgacccaagagaactcacct…
		Natural Annotated => CCgtgagtggatgccttctccccaggcggggatgggggagacctgtagtcagagcccccgggcagcacagccaatgcccgtccttcccctgcagAACCTAGAGCTGCTCCGCATCTCCCTGCTGCTCATCCAGTCGTGGCTGGAGCCCGTGCAGTTCCTCAGGAGTGTCTTCGCCAACAGCCTGGTGTACGGCGCCTCTGACAGCAACGTCTATGACCTCCTAAAGGACCTAGAGGAAGGCATCCAAACGCTGATGGGGgtgagggtggcgccaggggtccccaatcctggagccccactgactttgagagctgtgttagagaaacactgctgccctctttttagcagtcaggccctgacccaagagaactcacctta…
		Mask => ** / **
		DiffOriginal => g
		DiffMutant => c
		Mutant Prediction => CCgtgagtggatgccttctccccaggcggggatgggggagacctgtagtcagagcccccgggcagcacagccaatgcccgtccttcccctgcagAACCTAGAGCTGCTCCGCATCTCCCTGCTGCTCATCCAGTCGTGGCTGGAGCCCGTGCAGTTCCTCAGGAGTGTCTTCGCCAACAGCCTGGTgtacggcgcctctgacagcaacgtctatgacctcctaaaggacctagaggaaggcatccaaacgctgatgggggtgacggtggcgccaggggtccccaatcctggagccccactgactttgagagctgtgttagagaaacactgctgccctctttttagcagtcaggccctgacccaagagaactcacctta…
		Mutant Annotated => CCgtgagtggatgccttctccccaggcggggatgggggagacctgtagtcagagcccccgggcagcacagccaatgcccgtccttcccctgcagAACCTAGAGCTGCTCCGCATCTCCCTGCTGCTCATCCAGTCGTGGCTGGAGCCCGTGCAGTTCCTCAGGAGTGTCTTCGCCAACAGCCTGGTGTACGGCGCCTCTGACAGCAACGTCTATGACCTCCTAAAGGACCTAGAGGAAGGCATCCAAACGCTGATGGGGgtgacggtggcgccaggggtccccaatcctggagccccactgactttgagagctgtgttagagaaacactgctgccctctttttagcagtcaggccctgacccaagagaactcaccttat…
		Mask => ** / **
	1	Process for sequence MUT157 => IVS2-105A>G(+2554):No (560 letters)
		PREDICTION FOR >>>TEST<<<
		EXON LOCATED AT 362 - 466 HAS LOD SCORE -13.23 NORMALIZED 0.08
		EXON LOCATED AT 751 - 881 HAS LOD SCORE -3.23 NORMALIZED 0.73
		EXON LOCATED AT 882 - 1115 HAS LOD SCORE 0.47 NORMALIZED 0.90
		EXON LOCATED AT 1280 - 1568 HAS LOD SCORE -13.66 NORMALIZED 0.07
		EXON LOCATED AT 1865 - 2090 HAS LOD SCORE -9.42 NORMALIZED 0.25
		PREDICTION FOR >>>TEST_MUTANT<<<
		EXON LOCATED AT 362 - 466 HAS LOD SCORE -13.23 NORMALIZED 0.08
		EXON LOCATED AT 751 - 881 HAS LOD SCORE -3.23 NORMALIZED 0.73
		EXON LOCATED AT 882 - 1115 HAS LOD SCORE 0.09 NORMALIZED 0.89
		EXON LOCATED AT 1280 - 1568 HAS LOD SCORE -13.00 NORMALIZED 0.08
		EXON LOCATED AT 1865 - 2090 HAS LOD SCORE -9.42 NORMALIZED 0.25
		Original Prediction => GGATGCGGGAAGGGAAAGGCCACATCTTCACGCCTTCGCGCCTGGCATTGTGAGCAACCACTGAGACTCATTATATAACACTCGTTTTCTTCTTGCAACCCTGCGGGCCGCGCGGTCGCGCTTTCTCTGCCCTCCGCCGGGTGGACCTGGAGCGCTTGAGCGGTCGGCGCGCCTGGAGCAGCCAGGCGGGCAGTGGACTAGCTGCTGGACCAGGGAGgtgtgggagagcggtggcggcgggtacatgcacgtgaagccattgcgagaactttatccataagtatttcaatgccggtagggacggcaagagaggagggcgggatgtgccacacatctttgacctcaggtttctaacgcctgttttctttctgccctc…
		Natural Annotated => GGatgcgggaagggaaaggccacatcttcacgccttcgcgcctggcattgtgagcaaccactgagactcattatataacactcgttttcttcttgcaaccctgcgggccgcgcggtcgcgctttctctgccctccgccgggtggacctggagcgcttgagcggtcggcgcgcctggagcagccaggcgggcagtggactagctgctggaccagggaggtgtgggagagcggtggcggcgggtacatgcacgtgaagccattgcgagaactttatccataagtatttcaatgccggtagggacggcaagagaggagggcgggatgtgccacacatctttgacctcaggtttctaacgcctgttttctttctgccctctg…
		Mask => ** / **
		DiffOriginal => a
		DiffMutant => g
		Mutant Prediction => GGATGCGGGAAGGGAAAGGCCACATCTTCACGCCTTCGCGCCTGGCATTGTGAGCAACCACTGAGACTCATTATATAACACTCGTTTTCTTCTTGCAACCCTGCGGGCCGCGCGGTCGCGCTTTCTCTGCCCTCCGCCGGGTGGACCTGGAGCGCTTGAGCGGTCGGCGCGCCTGGAGCAGCCAGGCGGGCAGTGGACTAGCTGCTGGACCAGGGAGgtgtgggagagcggtggcggcgggtacatgcacgtgaagccattgcgagaactttatccgtaagtatttcaatgccggtagggacggcaagagaggagggcgggatgtgccacacatctttgacctcaggtttctaacgcctgttttctttctgccctctg…
		Mutant Annotated => GGatgcgggaagggaaaggccacatcttcacgccttcgcgcctggcattgtgagcaaccactgagactcattatataacactcgttttcttcttgcaaccctgcgggccgcgcggtcgcgctttctctgccctccgccgggtggacctggagcgcttgagcggtcggcgcgcctggagcagccaggcgggcagtggactagctgctggaccagggaggtgtgggagagcggtggcggcgggtacatgcacgtgaagccattgcgagaactttatccgtaagtatttcaatgccggtagggacggcaagagaggagggcgggatgtgccacacatctttgacctcaggtttctaacgcctgttttctttctgccctctgc…
		Mask => ** / **
	1	Process for sequence MUT16 => E49+78G>T(-39):No (677 letters)
		PREDICTION FOR >>>TEST<<<
		EXON LOCATED AT 307 - 494 HAS LOD SCORE -15.91 NORMALIZED 0.03
		EXON LOCATED AT 759 - 893 HAS LOD SCORE -9.95 NORMALIZED 0.22
		EXON LOCATED AT 1162 - 1276 HAS LOD SCORE -8.83 NORMALIZED 0.29
		EXON LOCATED AT 1622 - 1794 HAS LOD SCORE -5.83 NORMALIZED 0.54
		EXON LOCATED AT 1895 - 1951 HAS LOD SCORE -16.96 NORMALIZED 0.02
		EXON LOCATED AT 1952 - 1983 HAS LOD SCORE -17.57 NORMALIZED 0.02
		EXON LOCATED AT 2137 - 2209 HAS LOD SCORE -8.55 NORMALIZED 0.31
		PREDICTION FOR >>>TEST_MUTANT<<<
		EXON LOCATED AT 307 - 494 HAS LOD SCORE -15.91 NORMALIZED 0.03
		EXON LOCATED AT 759 - 893 HAS LOD SCORE -9.95 NORMALIZED 0.22
		EXON LOCATED AT 1162 - 1237 HAS LOD SCORE -3.35 NORMALIZED 0.73
		EXON LOCATED AT 1238 - 1276 HAS LOD SCORE -15.82 NORMALIZED 0.03
		EXON LOCATED AT 1622 - 1794 HAS LOD SCORE -5.83 NORMALIZED 0.54
		EXON LOCATED AT 1895 - 1951 HAS LOD SCORE -16.96 NORMALIZED 0.02
		EXON LOCATED AT 1952 - 1983 HAS LOD SCORE -17.57 NORMALIZED 0.02
		EXON LOCATED AT 2137 - 2209 HAS LOD SCORE -8.55 NORMALIZED 0.31
		Original Prediction => aatagacatttagggcataatggaatattaaaaggccattgcactggttctgcagttttttgaaaaaagtttacagtttattatgtatactgggagacaatacttagcaaatgcaatcctcaaagtgcattttttcaccttttgtgatcattgaaagagacattaatcggcttccatactaagaaggcttccaatgaagcaggatggctacttctcacatgctcactctgtagattatgttccttctccttttcctttaccagATGTGCAGTATGTGAAGCTCCAGCTGTGGTGATCGCAGTTCACAGTCAGACGATCCAGATTCCCCATTGTCCTCAGGGATGGGATTCTCTGTGGATTGGTTATTCCTTCATGA…
		Natural Annotated => AAtagacatttagggcataatggaatattaaaaggccattgcactggttctgcagttttttgaaaaaagtttacagtttattatgtatactgggagacaatacttagcaaatgcaatcctcaaagtgcattttttcaccttttgtgatcattgaaagagacattaatcggcttccatactaagaaggcttccaatgaagcaggatggctacttctcacatgctcactctgtagattatgttccttctccttttcctttaccagATGTGCAGTATGTGAAGCTCCAGCTGTGGTGATCGCAGTTCACAGTCAGACGATCCAGATTCCCCATTGTCCTCAGGGATGGGATTCTCTGTGGATTGGTTATTCCTTCATGATG…
		Mask => ** / **
		DiffOriginal => G
		DiffMutant => T
		Mutant Prediction => aatagacatttagggcataatggaatattaaaaggccattgcactggttctgcagttttttgaaaaaagtttacagtttattatgtatactgggagacaatacttagcaaatgcaatcctcaaagtgcattttttcaccttttgtgatcattgaaagagacattaatcggcttccatactaagaaggcttccaatgaagcaggatggctacttctcacatgctcactctgtagattatgttccttctccttttcctttaccagATGTGCAGTATGTGAAGCTCCAGCTGTGGTGATCGCAGTTCACAGTCAGACGATCCAGATTCCCCATTGTCCTCAGGTATGGGATTCTCTGTGGATTGGTTATTCCTTCATGATG…
		Mutant Annotated => AAtagacatttagggcataatggaatattaaaaggccattgcactggttctgcagttttttgaaaaaagtttacagtttattatgtatactgggagacaatacttagcaaatgcaatcctcaaagtgcattttttcaccttttgtgatcattgaaagagacattaatcggcttccatactaagaaggcttccaatgaagcaggatggctacttctcacatgctcactctgtagattatgttccttctccttttcctttaccagATGTGCAGTATGTGAAGCTCCAGCTGTGGTGATCGCAGTTCACAGTCAGACGATCCAGATTCCCCATTGTCCTCAGGTATGGGATTCTCTGTGGATTGGTTATTCCTTCATGATGg…
		Mask => ** / **
	1	Process for sequence MUT162 => IVS11+2767A>T(- ):No (3588 letters)
		PREDICTION FOR >>>TEST<<<
		GC EXON LOCATED AT 294 - 327 HAS LOD SCORE -23.73 NORMALIZED 0.01
		EXON LOCATED AT 442 - 516 HAS LOD SCORE -11.57 NORMALIZED 0.14
		EXON LOCATED AT 655 - 678 HAS LOD SCORE -15.98 NORMALIZED 0.03
		EXON LOCATED AT 901 - 1055 HAS LOD SCORE -6.01 NORMALIZED 0.52
		EXON LOCATED AT 1098 - 1141 HAS LOD SCORE -9.06 NORMALIZED 0.28
		EXON LOCATED AT 1418 - 1506 HAS LOD SCORE -14.17 NORMALIZED 0.06
		EXON LOCATED AT 1891 - 1984 HAS LOD SCORE -11.75 NORMALIZED 0.13
		EXON LOCATED AT 2260 - 2309 HAS LOD SCORE -11.82 NORMALIZED 0.12
		EXON LOCATED AT 2359 - 2506 HAS LOD SCORE -16.93 NORMALIZED 0.02
		EXON LOCATED AT 2775 - 2794 HAS LOD SCORE -18.43 NORMALIZED 0.01
		EXON LOCATED AT 4159 - 4209 HAS LOD SCORE -16.31 NORMALIZED 0.03
		EXON LOCATED AT 4320 - 4485 HAS LOD SCORE -7.40 NORMALIZED 0.41
		GC EXON LOCATED AT 4528 - 4601 HAS LOD SCORE -21.39 NORMALIZED 0.03
		GC EXON LOCATED AT 4625 - 4722 HAS LOD SCORE -24.57 NORMALIZED 0.01
		EXON LOCATED AT 5006 - 5064 HAS LOD SCORE -13.08 NORMALIZED 0.08
		GC EXON LOCATED AT 5092 - 5153 HAS LOD SCORE -19.62 NORMALIZED 0.05
		PREDICTION FOR >>>TEST_MUTANT<<<
		GC EXON LOCATED AT 294 - 327 HAS LOD SCORE -23.73 NORMALIZED 0.01
		EXON LOCATED AT 442 - 516 HAS LOD SCORE -11.57 NORMALIZED 0.14
		EXON LOCATED AT 655 - 678 HAS LOD SCORE -15.98 NORMALIZED 0.03
		EXON LOCATED AT 901 - 1055 HAS LOD SCORE -6.01 NORMALIZED 0.52
		EXON LOCATED AT 1098 - 1141 HAS LOD SCORE -9.06 NORMALIZED 0.28
		EXON LOCATED AT 1418 - 1506 HAS LOD SCORE -14.17 NORMALIZED 0.06
		EXON LOCATED AT 1891 - 1984 HAS LOD SCORE -11.75 NORMALIZED 0.13
		EXON LOCATED AT 2260 - 2309 HAS LOD SCORE -11.82 NORMALIZED 0.12
		EXON LOCATED AT 2359 - 2506 HAS LOD SCORE -16.93 NORMALIZED 0.02
		EXON LOCATED AT 2775 - 2794 HAS LOD SCORE -18.43 NORMALIZED 0.01
		EXON LOCATED AT 3720 - 3820 HAS LOD SCORE -16.69 NORMALIZED 0.02
		EXON LOCATED AT 4159 - 4209 HAS LOD SCORE -16.31 NORMALIZED 0.03
		EXON LOCATED AT 4320 - 4485 HAS LOD SCORE -7.40 NORMALIZED 0.41
		GC EXON LOCATED AT 4528 - 4601 HAS LOD SCORE -21.39 NORMALIZED 0.03
		GC EXON LOCATED AT 4625 - 4722 HAS LOD SCORE -24.57 NORMALIZED 0.01
		EXON LOCATED AT 5006 - 5064 HAS LOD SCORE -13.08 NORMALIZED 0.08
		GC EXON LOCATED AT 5092 - 5153 HAS LOD SCORE -19.62 NORMALIZED 0.05
		Original Prediction => agGGACATTTTTCTGCTGTTCTTCAAAAAGAGGAAAAAATCTCACCAATTTATGGTAAAGAGGAGGCAAGAGAAGTACCTGTTATTAGTGCATCAACTCAAATAATGCTTAAAGGACTTTTTATGGTACTTGACTATCTTTTTAGGCAAAATAGCAGgtaagtgaagataactagtatgtattttccttttaaaaatagCCTAATTTGGATGCTAGCATGTGTTTAATACATACCTATTTTGGgtgagtaaataggagaattgaaaacaagtgttatagatattattatatatttgctcttattgacacagacttagaggaattgaaattagtctgatgcttttttgagacagggacttctctgtcacccaggctg…
		Natural Annotated => AGGGACATTTTTCTGCTGTTCTTCAAAAAGAGGAAAAAATCTCACCAATTTATGGTAAAGAGGAGGCAAGAGAAGTACCTGTTATTAGTGCATCAACTCAAATAATGCTTAAAGGACTTTTTATGGTACTTGACTATCTTTTTAGGCAAAATAGCAGgtaagtgaagataactagtatgtattttccttttaaaaatagcctaatttggatgctagcatgtgtttaatacatacctattttgggtgagtaaataggagaattgaaaacaagtgttatagatattattatatatttgctcttattgacacagacttagaggaattgaaattagtctgatgcttttttgagacagggacttctctgtcacccaggctgaa…
		Mask => ** /(+3'ss) / **
		DiffOriginal => a
		DiffMutant => t
		Mutant Prediction => agGGACATTTTTCTGCTGTTCTTCAAAAAGAGGAAAAAATCTCACCAATTTATGGTAAAGAGGAGGCAAGAGAAGTACCTGTTATTAGTGCATCAACTCAAATAATGCTTAAAGGACTTTTTATGGTACTTGACTATCTTTTTAGGCAAAATAGCAGgtaagtgaagataactagtatgtattttccttttaaaaatagCCTAATTTGGATGCTAGCATGTGTTTAATACATACCTATTTTGGgtgagtaaataggagaattgaaaacaagtgttatagatattattatatatttgctcttattgacacagacttagaggaattgaaattagtctgatgcttttttgagacagggacttctctgtcacccaggctgaa…
		Mutant Annotated => AGGGACATTTTTCTGCTGTTCTTCAAAAAGAGGAAAAAATCTCACCAATTTATGGTAAAGAGGAGGCAAGAGAAGTACCTGTTATTAGTGCATCAACTCAAATAATGCTTAAAGGACTTTTTATGGTACTTGACTATCTTTTTAGGCAAAATAGCAGgtaagtgaagataactagtatgtattttccttttaaaaatagcctaatttggatgctagcatgtgtttaatacatacctattttgggtgagtaaataggagaattgaaaacaagtgttatagatattattatatatttgctcttattgacacagacttagaggaattgaaattagtctgatgcttttttgagacagggacttctctgtcacccaggctgaag…
		Mask => ** /(+3'ss) / **
	1	Process for sequence MUT165 => IVS26+2T>C(+129):No (369 letters)
		PREDICTION FOR >>>TEST<<<
		EXON LOCATED AT 231 - 301 HAS LOD SCORE -3.73 NORMALIZED 0.70
		GC EXON LOCATED AT 403 - 605 HAS LOD SCORE -19.32 NORMALIZED 0.05
		EXON LOCATED AT 665 - 699 HAS LOD SCORE -2.31 NORMALIZED 0.79
		EXON LOCATED AT 841 - 898 HAS LOD SCORE -0.50 NORMALIZED 0.87
		EXON LOCATED AT 984 - 1028 HAS LOD SCORE -8.34 NORMALIZED 0.33
		EXON LOCATED AT 1048 - 1157 HAS LOD SCORE -9.98 NORMALIZED 0.22
		EXON LOCATED AT 1174 - 1396 HAS LOD SCORE -11.86 NORMALIZED 0.12
		EXON LOCATED AT 1440 - 1467 HAS LOD SCORE -10.01 NORMALIZED 0.22
		EXON LOCATED AT 1664 - 1782 HAS LOD SCORE -9.25 NORMALIZED 0.26
		PREDICTION FOR >>>TEST_MUTANT<<<
		EXON LOCATED AT 231 - 301 HAS LOD SCORE -3.73 NORMALIZED 0.70
		GC EXON LOCATED AT 403 - 605 HAS LOD SCORE -19.32 NORMALIZED 0.05
		EXON LOCATED AT 665 - 699 HAS LOD SCORE -2.31 NORMALIZED 0.79
		EXON LOCATED AT 841 - 898 HAS LOD SCORE -0.50 NORMALIZED 0.87
		GC EXON LOCATED AT 984 - 1028 HAS LOD SCORE -16.17 NORMALIZED 0.12
		EXON LOCATED AT 1048 - 1157 HAS LOD SCORE -9.10 NORMALIZED 0.27
		EXON LOCATED AT 1174 - 1396 HAS LOD SCORE -11.86 NORMALIZED 0.12
		EXON LOCATED AT 1440 - 1467 HAS LOD SCORE -10.01 NORMALIZED 0.22
		EXON LOCATED AT 1664 - 1782 HAS LOD SCORE -9.25 NORMALIZED 0.26
		Original Prediction => gtgagtccaggtctgcgctcccagaggtggatgtgggtcctcctgcacctggtgctggccttcctgtccctgcgctctttgacagCCTCCTGACCTGTAGGACGAGGGATTCCTTGTTCTTCTGCCTGAAgtgagctcttcttccacagTCGCGTCTTCTCTCCTCTCTCTCGAAAAGTGACACATGCTCGTTTGATAAAATTAGAAGAGACAGACATGCAGACATACCACCCAAAGATAACCACTTTTTAGCATTTTGgtatatatccttccagAATTTTATCTGTCATTTGTTTATAATATGCGTGCGTTTGTTTCTTTGTTCATAAAAATGAGATCATATTATACTAAACTGCTGAAATTAATAGTAGA
		Natural Annotated => GTGAGTCCAGGTCTGCGCTCCCAGAGGTGGATGTGGGTCCTCCTGCACCTGGTGCTGGCCTTCCTGTCCCTGCGCTCTTTGACAGCCTCCTGACCTGTAGGACGAGGGATTCCTTGTTCTTCTGCCTGAAgtgagctcttcttccacagtcgcgtcttctctcctctctctcgaaaagtgacacatgctcgtttgataaaattagaagagacagacatgcagacataccacccaaagataaccactttttagcattttggtatatatccttccagaattttatctgtcatttgtttataatatgcgtgcgtttgtttctttgttcataaaaatgagatcatattatactaaactgctgaaattaatagtaGA
		Mask => ** / **
		DiffOriginal => t
		DiffMutant => c
		Mutant Prediction => gtgagtccaggtctgcgctcccagaggtggatgtgggtcctcctgcacctggtgctggccttcctgtccctgcgctctttgacagCCTCCTGACCTGTAGGACGAGGGATTCCTTGTTCTTCTGCCTGAAgcgagctcttcttccacagTCGCGTCTTCTCTCCTCTCTCTCGAAAAGTGACACATGCTCGTTTGATAAAATTAGAAGAGACAGACATGCAGACATACCACCCAAAGATAACCACTTTTTAGCATTTTGgtatatatccttccagAATTTTATCTGTCATTTGTTTATAATATGCGTGCGTTTGTTTCTTTGTTCATAAAAATGAGATCATATTATACTAAACTGCTGAAATTAATAGTAGA
		Mutant Annotated => GTGAGTCCAGGTCTGCGCTCCCAGAGGTGGATGTGGGTCCTCCTGCACCTGGTGCTGGCCTTCCTGTCCCTGCGCTCTTTGACAGCCTCCTGACCTGTAGGACGAGGGATTCCTTGTTCTTCTGCCTGAAgcgagctcttcttccacagtcgcgtcttctctcctctctctcgaaaagtgacacatgctcgtttgataaaattagaagagacagacatgcagacataccacccaaagataaccactttttagcattttggtatatatccttccagaattttatctgtcatttgtttataatatgcgtgcgtttgtttctttgttcataaaaatgagatcatattatactaaactgctgaaattaatagtaGA
		Mask => ** / **
	1	Process for sequence MUT166 => IVS28+83C>G(+83):No (1952 letters)
		PREDICTION FOR >>>TEST<<<
		EXON LOCATED AT 548 - 583 HAS LOD SCORE -15.55 NORMALIZED 0.03
		EXON LOCATED AT 808 - 910 HAS LOD SCORE -12.26 NORMALIZED 0.11
		EXON LOCATED AT 1098 - 1171 HAS LOD SCORE -4.31 NORMALIZED 0.66
		EXON LOCATED AT 1219 - 1341 HAS LOD SCORE -14.72 NORMALIZED 0.05
		GC EXON LOCATED AT 1579 - 1641 HAS LOD SCORE -21.59 NORMALIZED 0.03
		EXON LOCATED AT 2570 - 2662 HAS LOD SCORE -14.78 NORMALIZED 0.05
		EXON LOCATED AT 3294 - 3423 HAS LOD SCORE -15.92 NORMALIZED 0.03
		PREDICTION FOR >>>TEST_MUTANT<<<
		EXON LOCATED AT 548 - 583 HAS LOD SCORE -15.55 NORMALIZED 0.03
		EXON LOCATED AT 808 - 910 HAS LOD SCORE -12.26 NORMALIZED 0.11
		EXON LOCATED AT 1098 - 1254 HAS LOD SCORE -1.85 NORMALIZED 0.81
		EXON LOCATED AT 1302 - 1341 HAS LOD SCORE -17.28 NORMALIZED 0.02
		GC EXON LOCATED AT 1579 - 1641 HAS LOD SCORE -21.59 NORMALIZED 0.03
		EXON LOCATED AT 2570 - 2662 HAS LOD SCORE -14.78 NORMALIZED 0.05
		EXON LOCATED AT 3294 - 3423 HAS LOD SCORE -15.92 NORMALIZED 0.03
		Original Prediction => GGGCTGTTGATGgtctgtttccacctgagcatttgctcagccactcacagtgaaacttgcgcaatgaagaaacggccgggtcactctctgtttcagtttcagttcctcatgttcagattgttctcagaggcccgacagcctctttctgaggaggacgtagccagcctttcctggagacccttgcaccttccttctgcagACTGGCAGAGAGCTGCCCTCTCTCTCTGGACACACAGAACCTTCCGAGAGGTGTTGAAAGAGGAAGATGTTCACgtaggtgaccgttccttctcctgcatcatgccacgtcctgagtctagGGTTTGTGTGTGCTCCTCGGGCAAGAACAGCAGCACGTAGGTGACCGTTCCTTCCC…
		Natural Annotated => GGgctgttgatggtctgtttccacctgagcatttgctcagccactcacagtgaaacttgcgcaatgaagaaacggccgggtcactctctgtttcagTTTCAGTTCCTCATGTTCAGATTGTTCTCAGAGGCCCGACAGCCTCTTTCTGAGGAGGACGTAGCCAGCCTTTCCTGGAGACCCTTGCACCTTCCTTCTGCAGACTGGCAGAGAGCTGCCCTCTCTCTCTGGACACACAGAACCTTCCGAGAGGTGTTGAAAGAGGAAGATGTTCACgtaggtgaccgttccttctcctgcatcatgccacgtcctgagtctagggtttgtgtgtgctcctcgggcaagaacagcagcacgtaggtgaccgttccttcccct…
		Mask => ** / **
		DiffOriginal => c
		DiffMutant => g
		Mutant Prediction => GGGCTGTTGATGgtctgtttccacctgagcatttgctcagccactcacagtgaaacttgcgcaatgaagaaacggccgggtcactctctgtttcagtttcagttcctcatgttcagattgttctcagaggcccgacagcctctttctgaggaggacgtagccagcctttcctggagacccttgcaccttccttctgcagACTGGCAGAGAGCTGCCCTCTCTCTCTGGACACACAGAACCTTCCGAGAGGTGTTGAAAGAGGAAGATGTTCACGTAGGTGACCGTTCCTTCTCCTGCATCATGCCACGTCCTGAGTCTAGGGTTTGTGTGTGCTCCTCGGGCAAGAACAGCAGCAGgtaggtgaccgttccttcccct…
		Mutant Annotated => GGgctgttgatggtctgtttccacctgagcatttgctcagccactcacagtgaaacttgcgcaatgaagaaacggccgggtcactctctgtttcagTTTCAGTTCCTCATGTTCAGATTGTTCTCAGAGGCCCGACAGCCTCTTTCTGAGGAGGACGTAGCCAGCCTTTCCTGGAGACCCTTGCACCTTCCTTCTGCAGACTGGCAGAGAGCTGCCCTCTCTCTCTGGACACACAGAACCTTCCGAGAGGTGTTGAAAGAGGAAGATGTTCACgtaggtgaccgttccttctcctgcatcatgccacgtcctgagtctagggtttgtgtgtgctcctcgggcaagaacagcagcaggtaggtgaccgttccttcccctg…
		Mask => ** / **
	1	Process for sequence MUT168 => E8+142C>T(-18):No (473 letters)
		PREDICTION FOR >>>TEST<<<
		EXON LOCATED AT 225 - 360 HAS LOD SCORE -5.21 NORMALIZED 0.59
		EXON LOCATED AT 523 - 645 HAS LOD SCORE -9.05 NORMALIZED 0.28
		EXON LOCATED AT 754 - 900 HAS LOD SCORE -7.19 NORMALIZED 0.42
		EXON LOCATED AT 1041 - 1192 HAS LOD SCORE -2.68 NORMALIZED 0.77
		EXON LOCATED AT 1493 - 1567 HAS LOD SCORE -3.23 NORMALIZED 0.73
		EXON LOCATED AT 1596 - 1662 HAS LOD SCORE -11.16 NORMALIZED 0.15
		EXON LOCATED AT 1771 - 1794 HAS LOD SCORE -14.32 NORMALIZED 0.05
		EXON LOCATED AT 1895 - 1975 HAS LOD SCORE -8.44 NORMALIZED 0.32
		PREDICTION FOR >>>TEST_MUTANT<<<
		EXON LOCATED AT 225 - 360 HAS LOD SCORE -5.21 NORMALIZED 0.59
		EXON LOCATED AT 523 - 645 HAS LOD SCORE -9.05 NORMALIZED 0.28
		EXON LOCATED AT 754 - 900 HAS LOD SCORE -7.19 NORMALIZED 0.42
		EXON LOCATED AT 1041 - 1192 HAS LOD SCORE -2.68 NORMALIZED 0.77
		EXON LOCATED AT 1493 - 1567 HAS LOD SCORE -3.23 NORMALIZED 0.73
		EXON LOCATED AT 1596 - 1662 HAS LOD SCORE -11.16 NORMALIZED 0.15
		EXON LOCATED AT 1771 - 1794 HAS LOD SCORE -14.32 NORMALIZED 0.05
		EXON LOCATED AT 1895 - 1975 HAS LOD SCORE -8.44 NORMALIZED 0.32
		Original Prediction => AGgtagggaactgccaggtgaagatgtggggtggaggattcctgaggtgcttgtgatggggtgacttgactagtcaagatccaagtataaggaagtatggctcccaaagattatagatacaatttttttctttctcttttagGCCTTGAATGTCCCATGCAGTTCCAAAGCCCCGCAGTTTCTCATTGAGGTAGAATTACTACTGCCACCACCTGACCTAGCCTCACCCCTTCATTGTGGCACTCAGAGCCAGACCAAGCACATACTAGCAAGCAGGTGCCTACAGACGGGGAGgtgaggttccccttgctcacctgagcttctcttcccacttctgatgcctcccctggggtgtgactctgcttttgttcttgtg…
		Natural Annotated => AGgtagggaactgccaggtgaagatgtggggtggaggattcctgaggtgcttgtgatggggtgacttgactagtcaagatccaagtataaggaagtatggctcccaaagattatagatacaatttttttctttctcttttagGCCTTGAATGTCCCATGCAGTTCCAAAGCCCCGCAGTTTCTCATTGAGGTAGAATTACTACTGCCACCACCTGACCTAGCCTCACCCCTTCATTGTGGCACTCAGAGCCAGACCAAGCACATACTAGCAAGCAGGTGCCTACAGACGGGGAGgtgaggttccccttgctcacctgagcttctcttcccacttctgatgcctcccctggggtgtgactctgcttttgttcttgtgac…
		Mask => ** / **
		DiffOriginal => C
		DiffMutant => T
		Mutant Prediction => AGgtagggaactgccaggtgaagatgtggggtggaggattcctgaggtgcttgtgatggggtgacttgactagtcaagatccaagtataaggaagtatggctcccaaagattatagatacaatttttttctttctcttttagGCCTTGAATGTCCCATGCAGTTCCAAAGCCCCGCAGTTTCTCATTGAGGTAGAATTACTACTGCCACCACCTGACCTAGCCTCACCCCTTCATTGTGGCACTCAGAGCCAGACCAAGCACATACTAGCAAGCAGGTGCCTATAGACGGGGAGgtgaggttccccttgctcacctgagcttctcttcccacttctgatgcctcccctggggtgtgactctgcttttgttcttgtgac…
		Mutant Annotated => AGgtagggaactgccaggtgaagatgtggggtggaggattcctgaggtgcttgtgatggggtgacttgactagtcaagatccaagtataaggaagtatggctcccaaagattatagatacaatttttttctttctcttttagGCCTTGAATGTCCCATGCAGTTCCAAAGCCCCGCAGTTTCTCATTGAGGTAGAATTACTACTGCCACCACCTGACCTAGCCTCACCCCTTCATTGTGGCACTCAGAGCCAGACCAAGCACATACTAGCAAGCAGGTGCCTATAGACGGGGAGgtgaggttccccttgctcacctgagcttctcttcccacttctgatgcctcccctggggtgtgactctgcttttgttcttgtgact…
		Mask => ** / **
	1	Process for sequence MUT17 => IVS4+1delG(+3):No (561 letters)
		PREDICTION FOR >>>TEST<<<
		EXON LOCATED AT 207 - 359 HAS LOD SCORE -10.59 NORMALIZED 0.18
		EXON LOCATED AT 393 - 584 HAS LOD SCORE -8.47 NORMALIZED 0.32
		EXON LOCATED AT 681 - 767 HAS LOD SCORE -10.23 NORMALIZED 0.20
		EXON LOCATED AT 864 - 1052 HAS LOD SCORE -5.75 NORMALIZED 0.54
		EXON LOCATED AT 1067 - 1221 HAS LOD SCORE -9.45 NORMALIZED 0.25
		EXON LOCATED AT 1277 - 1419 HAS LOD SCORE -10.60 NORMALIZED 0.18
		GC EXON LOCATED AT 1497 - 1662 HAS LOD SCORE -11.55 NORMALIZED 0.33
		EXON LOCATED AT 1800 - 1920 HAS LOD SCORE -13.29 NORMALIZED 0.08
		PREDICTION FOR >>>TEST_MUTANT<<<
		EXON LOCATED AT 207 - 359 HAS LOD SCORE -10.59 NORMALIZED 0.18
		EXON LOCATED AT 393 - 584 HAS LOD SCORE -8.47 NORMALIZED 0.32
		EXON LOCATED AT 681 - 767 HAS LOD SCORE -10.23 NORMALIZED 0.20
		EXON LOCATED AT 864 - 1052 HAS LOD SCORE -5.75 NORMALIZED 0.54
		EXON LOCATED AT 1276 - 1418 HAS LOD SCORE -10.60 NORMALIZED 0.18
		GC EXON LOCATED AT 1496 - 1661 HAS LOD SCORE -11.55 NORMALIZED 0.33
		EXON LOCATED AT 1799 - 1919 HAS LOD SCORE -13.29 NORMALIZED 0.08
		Original Prediction => TCCCAGGTCTAACCGTTACCTTGATTCTGCTGAGAATCTGATTTACTGAAAATGTTTTTCTTGTGCTTATAGAATGACAATAGAGAACGGCAGGAGCACAACGACAGACGGAGCCTTGGCCACCCTGAGCCATTATCTAATGGACGACCCCAGGgtaactcccggcagGTGGTGGAGCAAGATGAGGAAGAAGATGAGGAGCTGACATTGAAATATGGCGCCAAGCATGTGATCATGCTCTTTGTCCCTGTGACTCTCTGCATGGTGGTGGTCGTGGCTACCATTAAGTCAGTCAGCTTTTATACCCGGAAGGATGGGCAGCTgtacgtatgagttttgttttattattctcaaagccagtgtggcttttctttac…
		Natural Annotated => TCccaggtctaaccgttaccttgattctgctgagaatctgatttactgaaaatgtttttcttgtgcttatagAATGACAATAGAGAACGGCAGGAGCACAACGACAGACGGAGCCTTGGCCACCCTGAGCCATTATCTAATGGACGACCCCAGGGTAACTCCCGGCAGGTGGTGGAGCAAGATGAGGAAGAAGATGAGGAGCTGACATTGAAATATGGCGCCAAGCATGTGATCATGCTCTTTGTCCCTGTGACTCTCTGCATGGTGGTGGTCGTGGCTACCATTAAGTCAGTCAGCTTTTATACCCGGAAGGATGGGCAGCTgtacgtatgagttttgttttattattctcaaagccagtgtggcttttctttacag…
		Mask => ** / **
		DiffOriginal => g
		DiffMutant =>
		Mutant Prediction => TCCCAGGTCTAACCGTTACCTTGATTCTGCTGAGAATCTGATTTACTGAAAATGTTTTTCTTGTGCTTATAGAATGACAATAGAGAACGGCAGGAGCACAACGACAGACGGAGCCTTGGCCACCCTGAGCCATTATCTAATGGACGACCCCAGGgtaactcccggcaggtggtggagcaagatgaggaagaagatgaggagctgacattgaaatatggcgccaagcatgtgatcatgctctttgtccctgtgactctctgcatggtggtggtcgtggctaccattaagtcagtcagcttttatacccggaaggatgggcagcttacgtatgagttttgttttattattctcaaagccagtgtggcttttctttacagC…
		Mutant Annotated => TCccaggtctaaccgttaccttgattctgctgagaatctgatttactgaaaatgtttttcttgtgcttatagAATGACAATAGAGAACGGCAGGAGCACAACGACAGACGGAGCCTTGGCCACCCTGAGCCATTATCTAATGGACGACCCCAGGGTAACTCCCGGCAGGTGGTGGAGCAAGATGAGGAAGAAGATGAGGAGCTGACATTGAAATATGGCGCCAAGCATGTGATCATGCTCTTTGTCCCTGTGACTCTCTGCATGGTGGTGGTCGTGGCTACCATTAAGTCAGTCAGCTTTTATACCCGGAAGGATGGGCAGCTtacgtatgagttttgttttattattctcaaagccagtgtggcttttctttacagca…
		Mask => ** / **
		Process for sequence MUT170 => IVS9+5G>A(-9):Yes (1106 letters)
		Process for sequence MUT171 => IVS9+4C>T(-9):Yes (1106 letters)
		Process for sequence MUT172 => IVS9+6T>A(-9):Yes (1106 letters)
	1	Process for sequence MUT173 => IVS10+56C>T(+54):No (336 letters)
		PREDICTION FOR >>>TEST<<<
		EXON LOCATED AT 253 - 385 HAS LOD SCORE -2.81 NORMALIZED 0.76
		EXON LOCATED AT 489 - 572 HAS LOD SCORE -11.51 NORMALIZED 0.14
		GC EXON LOCATED AT 634 - 658 HAS LOD SCORE -24.27 NORMALIZED 0.01
		EXON LOCATED AT 775 - 834 HAS LOD SCORE -10.32 NORMALIZED 0.20
		EXON LOCATED AT 901 - 1055 HAS LOD SCORE -5.95 NORMALIZED 0.53
		EXON LOCATED AT 1056 - 1099 HAS LOD SCORE -13.38 NORMALIZED 0.07
		EXON LOCATED AT 1143 - 1217 HAS LOD SCORE -12.28 NORMALIZED 0.11
		EXON LOCATED AT 1258 - 1632 HAS LOD SCORE -10.09 NORMALIZED 0.21
		EXON LOCATED AT 1860 - 1889 HAS LOD SCORE -9.34 NORMALIZED 0.26
		PREDICTION FOR >>>TEST_MUTANT<<<
		EXON LOCATED AT 253 - 385 HAS LOD SCORE -2.81 NORMALIZED 0.76
		EXON LOCATED AT 489 - 572 HAS LOD SCORE -11.51 NORMALIZED 0.14
		GC EXON LOCATED AT 634 - 658 HAS LOD SCORE -24.27 NORMALIZED 0.01
		EXON LOCATED AT 775 - 834 HAS LOD SCORE -10.32 NORMALIZED 0.20
		EXON LOCATED AT 901 - 1055 HAS LOD SCORE -8.15 NORMALIZED 0.34
		EXON LOCATED AT 1056 - 1109 HAS LOD SCORE -9.34 NORMALIZED 0.26
		EXON LOCATED AT 1143 - 1217 HAS LOD SCORE -12.73 NORMALIZED 0.09
		EXON LOCATED AT 1258 - 1632 HAS LOD SCORE -9.71 NORMALIZED 0.23
		EXON LOCATED AT 1860 - 1889 HAS LOD SCORE -9.34 NORMALIZED 0.26
		Original Prediction => agGGGCTCCCACAGGATCAGAGGCTGGGGCCAACTGGAACCATTGGCAGCTGCACGCTCATTACTACCCTCCGCTCCTGCGCTCTGCCACTGTCCGGAAATTCATGGTTGGCTACGAAATGCTTGCTCAGGCTCAGAGGGACCTCACCCCTGAGCAGGTCAGGACTCAGAACAGTCTGGCGTCTCCAGACTCTCACATGCAgtatgtgcaggcacctgatacttctgttgcccttgtgctccagTCATTGCACAAGGCAGAAAACAGCTCTGGCAGGAAGGGACTGCCAAAGTTAGGAGCCCTAGGGCCTGGAAGGAGAgtatggtcctcagatccccc
		Natural Annotated => AGGGGCTCCCACAGGATCAGAGGCTGGGGCCAACTGGAACCATTGGCAGCTGCACGCTCATTACTACCCTCCGCTCCTGCGCTCTGCCACTGTCCGGAAATTCATGGTTGGCTACGAAATGCTTGCTCAGGCTCAGAGGGACCTCACCCCTGAGCAGgtcaggactcagaacagtctggcgtctccagactctcacatgcagtatgtgcaggcacctgatacttctgttgcccttgtgctccagtcattgcacaaggcagaaaacagctctggcaggaagggactgccaaagttaggagccctagggcctggaaggagagtatggtcctcagatcccCC
		Mask => ** / **
		DiffOriginal => c
		DiffMutant => t
		Mutant Prediction => agGGGCTCCCACAGGATCAGAGGCTGGGGCCAACTGGAACCATTGGCAGCTGCACGCTCATTACTACCCTCCGCTCCTGCGCTCTGCCACTGTCCGGAAATTCATGGTTGGCTACGAAATGCTTGCTCAGGCTCAGAGGGACCTCACCCCTGAGCAGGTCAGGACTCAGAACAGTCTGGCGTCTCCAGACTCTCACATGCAGTATGTGCAGgtacctgatacttctgttgcccttgtgctccagTCATTGCACAAGGCAGAAAACAGCTCTGGCAGGAAGGGACTGCCAAAGTTAGGAGCCCTAGGGCCTGGAAGGAGAgtatggtcctcagatccccc
		Mutant Annotated => AGGGGCTCCCACAGGATCAGAGGCTGGGGCCAACTGGAACCATTGGCAGCTGCACGCTCATTACTACCCTCCGCTCCTGCGCTCTGCCACTGTCCGGAAATTCATGGTTGGCTACGAAATGCTTGCTCAGGCTCAGAGGGACCTCACCCCTGAGCAGgtcaggactcagaacagtctggcgtctccagactctcacatgcagtatgtgcaggtacctgatacttctgttgcccttgtgctccagtcattgcacaaggcagaaaacagctctggcaggaagggactgccaaagttaggagccctagggcctggaaggagagtatggtcctcagatcccCC
		Mask => ** / **
1		Process for sequence MUT174 => IVS9+2_10delTTTGTATGGT(+57):No (2476 letters)
		PREDICTION FOR >>>TEST<<<
		EXON LOCATED AT 271 - 351 HAS LOD SCORE -11.94 NORMALIZED 0.12
		EXON LOCATED AT 674 - 737 HAS LOD SCORE -12.60 NORMALIZED 0.10
		EXON LOCATED AT 930 - 1112 HAS LOD SCORE -4.13 NORMALIZED 0.67
		EXON LOCATED AT 2338 - 2440 HAS LOD SCORE -10.89 NORMALIZED 0.17
		EXON LOCATED AT 2946 - 2968 HAS LOD SCORE -14.67 NORMALIZED 0.05
		EXON LOCATED AT 3132 - 3200 HAS LOD SCORE -8.27 NORMALIZED 0.34
		EXON LOCATED AT 3223 - 3376 HAS LOD SCORE -4.23 NORMALIZED 0.66
		EXON LOCATED AT 3556 - 3777 HAS LOD SCORE -10.04 NORMALIZED 0.21
		PREDICTION FOR >>>TEST_MUTANT<<<
		EXON LOCATED AT 271 - 351 HAS LOD SCORE -11.94 NORMALIZED 0.12
		EXON LOCATED AT 674 - 737 HAS LOD SCORE -12.60 NORMALIZED 0.10
		EXON LOCATED AT 930 - 1169 HAS LOD SCORE -9.84 NORMALIZED 0.23
		EXON LOCATED AT 2328 - 2430 HAS LOD SCORE -10.89 NORMALIZED 0.17
		EXON LOCATED AT 2936 - 2958 HAS LOD SCORE -14.67 NORMALIZED 0.05
		EXON LOCATED AT 3122 - 3190 HAS LOD SCORE -8.27 NORMALIZED 0.34
		EXON LOCATED AT 3213 - 3366 HAS LOD SCORE -4.23 NORMALIZED 0.66
		EXON LOCATED AT 3546 - 3767 HAS LOD SCORE -10.04 NORMALIZED 0.21
		Original Prediction => tttgtaaatgacacatctctttgctctgcagTACAAGGGTCAGGTGCCTGAGAACGAGGCTAACGTCGTAATCACCACACTGAAAGTGACTGATGCTGATGCCCCCAATACCCCAGCGTGGGAGGCTGTATACACCATATTGAATGATGATGGTGGACAATTTGTCGTCACCACAAATCCAGTGAACAACGATGGCATTTTGAAAACAGCAAAGgtttgtatggtacctggcaagatgcagaaactggcatcctcacagctgttcatacccttgtcccctggtatcttcttagaagtagattcgctttggcagggggacagggtgactttcccagattgtagtggaccatgtgggatttgcagtggctcttcctgc…
		Natural Annotated => TTtgtaaatgacacatctctttgctctgcagTACAAGGGTCAGGTGCCTGAGAACGAGGCTAACGTCGTAATCACCACACTGAAAGTGACTGATGCTGATGCCCCCAATACCCCAGCGTGGGAGGCTGTATACACCATATTGAATGATGATGGTGGACAATTTGTCGTCACCACAAATCCAGTGAACAACGATGGCATTTTGAAAACAGCAAAGgtttgtatggtacctggcaagatgcagaaactggcatcctcacagctgttcatacccttgtcccctggtatcttcttagaagtagattcgctttggcagggggacagggtgactttcccagattgtagtggaccatgtgggatttgcagtggctcttcctgctc…
		Mask => ** / **
		DiffOriginal => tttgtatggt
		DiffMutant =>
		Mutant Prediction => tttgtaaatgacacatctctttgctctgcagTACAAGGGTCAGGTGCCTGAGAACGAGGCTAACGTCGTAATCACCACACTGAAAGTGACTGATGCTGATGCCCCCAATACCCCAGCGTGGGAGGCTGTATACACCATATTGAATGATGATGGTGGACAATTTGTCGTCACCACAAATCCAGTGAACAACGATGGCATTTTGAAAACAGCAAAGGACCTGGCAAGATGCAGAAACTGGCATCCTCACAGCTGTTCATACCCTTGTCCCCTGgtatcttcttagaagtagattcgctttggcagggggacagggtgactttcccagattgtagtggaccatgtgggatttgcagtggctcttcctgctcatgtaagaaa…
		Mutant Annotated => TTtgtaaatgacacatctctttgctctgcagTACAAGGGTCAGGTGCCTGAGAACGAGGCTAACGTCGTAATCACCACACTGAAAGTGACTGATGCTGATGCCCCCAATACCCCAGCGTGGGAGGCTGTATACACCATATTGAATGATGATGGTGGACAATTTGTCGTCACCACAAATCCAGTGAACAACGATGGCATTTTGAAAACAGCAAAGgacctggcaagatgcagaaactggcatcctcacagctgttcatacccttgtcccctggtatcttcttagaagtagattcgctttggcagggggacagggtgactttcccagattgtagtggaccatgtgggatttgcagtggctcttcctgctcatgtaagaaat…
		Mask => ** / **
1		Process for sequence MUT175 => E6+162A>G(-12):No (374 letters)
		PREDICTION FOR >>>TEST<<<
		GC EXON LOCATED AT 570 - 584 HAS LOD SCORE -17.44 NORMALIZED 0.09
		EXON LOCATED AT 657 - 790 HAS LOD SCORE -5.65 NORMALIZED 0.55
		EXON LOCATED AT 1001 - 1173 HAS LOD SCORE -7.92 NORMALIZED 0.36
		EXON LOCATED AT 1311 - 1656 HAS LOD SCORE -16.77 NORMALIZED 0.02
		EXON LOCATED AT 1897 - 1966 HAS LOD SCORE -5.02 NORMALIZED 0.60
		PREDICTION FOR >>>TEST_MUTANT<<<
		GC EXON LOCATED AT 570 - 584 HAS LOD SCORE -17.44 NORMALIZED 0.09
		EXON LOCATED AT 657 - 790 HAS LOD SCORE -5.65 NORMALIZED 0.55
		EXON LOCATED AT 1001 - 1161 HAS LOD SCORE -8.77 NORMALIZED 0.30
		EXON LOCATED AT 1311 - 1656 HAS LOD SCORE -16.46 NORMALIZED 0.02
		EXON LOCATED AT 1897 - 1966 HAS LOD SCORE -5.02 NORMALIZED 0.60
		Original Prediction => gggggtgggagggtggaggctaatggctgaaccggatgcactggttgggctagtatgtgttccaactctgggtgcttctctcttcactacctttgtctctagATACCCCTGATTCACCGAGCCCTGCAGTTGGCCCAGCGTCCCGTTTCACTCCTTGCCAGCCCCTGGACATCACCCACTTGGCTCAAGACCAATGGAGCGGTGAATGGGAAGGGGTCACTCAAGGGACAGCCCGGAGACATCTACCACCAGACCTGGGCCAGATACTTTGTGAAgtaagggatcagcaaggatgtgggatcaggactggcctcccatttagccatgctgatctgtgtcccaaccctcaacctagttccacttccagatctgcctgt
		Natural Annotated => GGgggtgggagggtggaggctaatggctgaaccggatgcactggttgggctagtatgtgttccaactctgggtgcttctctcttcactacctttgtctctagATACCCCTGATTCACCGAGCCCTGCAGTTGGCCCAGCGTCCCGTTTCACTCCTTGCCAGCCCCTGGACATCACCCACTTGGCTCAAGACCAATGGAGCGGTGAATGGGAAGGGGTCACTCAAGGGACAGCCCGGAGACATCTACCACCAGACCTGGGCCAGATACTTTGTGAAgtaagggatcagcaaggatgtgggatcaggactggcctcccatttagccatgctgatctgtgtcccaaccctcaacctagttccacttccagatctgcctGT
		Mask => ** / **
		DiffOriginal => A
		DiffMutant => G
		Mutant Prediction => gggggtgggagggtggaggctaatggctgaaccggatgcactggttgggctagtatgtgttccaactctgggtgcttctctcttcactacctttgtctctagATACCCCTGATTCACCGAGCCCTGCAGTTGGCCCAGCGTCCCGTTTCACTCCTTGCCAGCCCCTGGACATCACCCACTTGGCTCAAGACCAATGGAGCGGTGAATGGGAAGGGGTCACTCAAGGGACAGCCCGGAGACATCTACCACCAGACCTGGGCCAGgtactttgtgaagtaagggatcagcaaggatgtgggatcaggactggcctcccatttagccatgctgatctgtgtcccaaccctcaacctagttccacttccagatctgcctgt
		Mutant Annotated => GGgggtgggagggtggaggctaatggctgaaccggatgcactggttgggctagtatgtgttccaactctgggtgcttctctcttcactacctttgtctctagATACCCCTGATTCACCGAGCCCTGCAGTTGGCCCAGCGTCCCGTTTCACTCCTTGCCAGCCCCTGGACATCACCCACTTGGCTCAAGACCAATGGAGCGGTGAATGGGAAGGGGTCACTCAAGGGACAGCCCGGAGACATCTACCACCAGACCTGGGCCAGGTACTTTGTGAAgtaagggatcagcaaggatgtgggatcaggactggcctcccatttagccatgctgatctgtgtcccaaccctcaacctagttccacttccagatctgcctGT
		Mask => ** / **
	1	Process for sequence MUT176 => E15+100G>A(+100):No (341 letters)
		PREDICTION FOR >>>TEST<<<
		EXON LOCATED AT 258 - 357 HAS LOD SCORE -16.40 NORMALIZED 0.03
		EXON LOCATED AT 901 - 1000 HAS LOD SCORE -6.76 NORMALIZED 0.46
		EXON LOCATED AT 1037 - 1104 HAS LOD SCORE -16.00 NORMALIZED 0.03
		GC EXON LOCATED AT 1126 - 1196 HAS LOD SCORE -18.86 NORMALIZED 0.06
		EXON LOCATED AT 1235 - 1302 HAS LOD SCORE -10.66 NORMALIZED 0.18
		EXON LOCATED AT 1353 - 1440 HAS LOD SCORE -9.32 NORMALIZED 0.26
		GC EXON LOCATED AT 1465 - 1563 HAS LOD SCORE -15.47 NORMALIZED 0.14
		EXON LOCATED AT 1706 - 1859 HAS LOD SCORE -9.37 NORMALIZED 0.26
		PREDICTION FOR >>>TEST_MUTANT<<<
		EXON LOCATED AT 258 - 357 HAS LOD SCORE -16.40 NORMALIZED 0.03
		EXON LOCATED AT 854 - 902 HAS LOD SCORE -9.68 NORMALIZED 0.24
		EXON LOCATED AT 927 - 1104 HAS LOD SCORE -13.41 NORMALIZED 0.07
		GC EXON LOCATED AT 1126 - 1196 HAS LOD SCORE -18.86 NORMALIZED 0.06
		EXON LOCATED AT 1235 - 1302 HAS LOD SCORE -10.66 NORMALIZED 0.18
		EXON LOCATED AT 1353 - 1440 HAS LOD SCORE -9.32 NORMALIZED 0.26
		GC EXON LOCATED AT 1465 - 1563 HAS LOD SCORE -15.47 NORMALIZED 0.14
		EXON LOCATED AT 1706 - 1859 HAS LOD SCORE -9.37 NORMALIZED 0.26
		Original Prediction => agAGGTAAATTGGGGCTCCTCGGTACAGGCTGGCTCCTACAACCTGGCCCTCAGCTACTCGGTGGGCCTCAATGAGGTGGAAGACCACATCAAGAACTACCGgtgagcagagctgctgggacccacctgggaccccagGGCCAGTGATGGCTCCACCCTGGGAGTTTCCAAGCCTAGACCTGTCACCTGACCCAGGCAGACCCAGGgtatgtgcagcctccactcagAGAGGGAACAGACATGGAGGAGCCACCCAGCCACCACAAGACAGGGGTGGACATATCCTGATGGGGACCAAgcaagtcaaggggcctctccatgccttggtttccacagTGGAAACG
		Natural Annotated => AGAGGTAAATTGGGGCTCCTCGGTACAGGCTGGCTCCTACAACCTGGCCCTCAGCTACTCGGTGGGCCTCAATGAGGTGGAAGACCACATCAAGAACTACCGgtgagcagagctgctgggacccacctgggaccccagggccagtgatggctccaccctgggagtttccaagcctagacctgtcacctgacccaggcagacccagggtatgtgcagcctccactcagagagggaacagacatggaggagccacccagccaccacaagacaggggtggacatatcctgatggggaccaagcaagtcaaggggcctctccatgccttggtttccacagtggaaaCG
		Mask => ** / **
		DiffOriginal => G
		DiffMutant => A
		Mutant Prediction => AGAGgtaaattggggctcctcggtacagGCTGGCTCCTACAACCTGGCCCTCAGCTACTCGGTGGGCCTCAATGAGGTGGAAGACCACATCAAGAACTACCAGTGAGCAGAGCTGCTGGGACCCACCTGGGACCCCAGGGCCAGTGATGGCTCCACCCTGGGAGTTTCCAAGCCTAGACCTGTCACCTGACCCAGGCAGACCCAGGgtatgtgcagcctccactcagAGAGGGAACAGACATGGAGGAGCCACCCAGCCACCACAAGACAGGGGTGGACATATCCTGATGGGGACCAAgcaagtcaaggggcctctccatgccttggtttccacagTGGAAACG
		Mutant Annotated => AGAGGTAAATTGGGGCTCCTCGGTACAGGCTGGCTCCTACAACCTGGCCCTCAGCTACTCGGTGGGCCTCAATGAGGTGGAAGACCACATCAAGAACTACCAgtgagcagagctgctgggacccacctgggaccccagggccagtgatggctccaccctgggagtttccaagcctagacctgtcacctgacccaggcagacccagggtatgtgcagcctccactcagagagggaacagacatggaggagccacccagccaccacaagacaggggtggacatatcctgatggggaccaagcaagtcaaggggcctctccatgccttggtttccacagtggaaaCG
		Mask => ** / **
	1	Process for sequence MUT177 => E1+220G>A(+7):No (371 letters)
		PREDICTION FOR >>>TEST<<<
		EXON LOCATED AT 218 - 239 HAS LOD SCORE -13.90 NORMALIZED 0.06
		EXON LOCATED AT 327 - 444 HAS LOD SCORE -3.40 NORMALIZED 0.72
		GC EXON LOCATED AT 748 - 871 HAS LOD SCORE -21.72 NORMALIZED 0.03
		EXON LOCATED AT 1113 - 1170 HAS LOD SCORE -7.65 NORMALIZED 0.38
		EXON LOCATED AT 1262 - 1346 HAS LOD SCORE -15.88 NORMALIZED 0.03
		PREDICTION FOR >>>TEST_MUTANT<<<
		EXON LOCATED AT 218 - 239 HAS LOD SCORE -13.90 NORMALIZED 0.06
		EXON LOCATED AT 327 - 444 HAS LOD SCORE -3.40 NORMALIZED 0.72
		GC EXON LOCATED AT 748 - 871 HAS LOD SCORE -21.72 NORMALIZED 0.03
		EXON LOCATED AT 1113 - 1273 HAS LOD SCORE -11.51 NORMALIZED 0.14
		EXON LOCATED AT 1296 - 1346 HAS LOD SCORE -15.76 NORMALIZED 0.03
		Original Prediction => aagaaaagacttcctgtggaggaatctgaagggaaggaggaggagctggcccattcctgcctgggaggttgtggaagaaggaagatggccagagctttgtgtccactgcaagccctctggcttctggagtgggtgctgctgctcttgggaccttgtgctgcccctccagcctgggccttgaacctggacccagtgcagctcaccttctatgcagGCCCCAATGGCAGCCAGTTTGGATTTTCACTGGACTTCCACAAGGACAGCCATGGGAGgtgagccgtaagggaagttggggtattgggagagagcaggacccctccccatcactgcttctgggggcttcgagtttcccatttgcgatagCAGTTGAGCAA
		Natural Annotated => AAgaaaagacttcctgtggaggaatctgaagggaaggaggaggagctggcccATTCCTGCCTGGGAGGTTGTGGAAGAAGGAAGATGGCCAGAGCTTTGTGTCCACTGCAAGCCCTCTGGCTTCTGGAGTGGGTGCTGCTGCTCTTGGGACCTTGTGCTGCCCCTCCAGCCTGGGCCTTGAACCTGGACCCAGTGCAGCTCACCTTCTATGCAGGCCCCAATGGCAGCCAGTTTGGATTTTCACTGGACTTCCACAAGGACAGCCATGGGAGgtgagccgtaagggaagttggggtattgggagagagcaggacccctccccatcactgcttctgggggcttcgagtttcccatttgcgatagcagttgagcAA
		Mask => ** / **
		DiffOriginal => G
		DiffMutant => A
		Mutant Prediction => aagaaaagacttcctgtggaggaatctgaagggaaggaggaggagctggcccattcctgcctgggaggttgtggaagaaggaagatggccagagctttgtgtccactgcaagccctctggcttctggagtgggtgctgctgctcttgggaccttgtgctgcccctccagcctgggccttgaacctggacccagtgcagctcaccttctatgcagGCCCCAATGGCAGCCAGTTTGGATTTTCACTGGACTTCCACAAGGACAGCCATGGGAAGTGAGCCGTAAGGGAAGTTGGGGTATTGGGAGAGAGCAGGACCCCTCCCCATCACTGCTTCTGGGGGCTTCGAGTTTCCCATTTGCGATAGCAGTTGAGCAA
		Mutant Annotated => AAgaaaagacttcctgtggaggaatctgaagggaaggaggaggagctggcccATTCCTGCCTGGGAGGTTGTGGAAGAAGGAAGATGGCCAGAGCTTTGTGTCCACTGCAAGCCCTCTGGCTTCTGGAGTGGGTGCTGCTGCTCTTGGGACCTTGTGCTGCCCCTCCAGCCTGGGCCTTGAACCTGGACCCAGTGCAGCTCACCTTCTATGCAGGCCCCAATGGCAGCCAGTTTGGATTTTCACTGGACTTCCACAAGGACAGCCATGGGAAgtgagccgtaagggaagttggggtattgggagagagcaggacccctccccatcactgcttctgggggcttcgagtttcccatttgcgatagcagttgagcAA
		Mask => ** / **
	1	Process for sequence MUT178 => IVS10+5G>T(+38):No (783 letters)
		PREDICTION FOR >>>TEST<<<
		EXON LOCATED AT 339 - 507 HAS LOD SCORE -7.92 NORMALIZED 0.36
		EXON LOCATED AT 744 - 887 HAS LOD SCORE -8.97 NORMALIZED 0.28
		EXON LOCATED AT 892 - 905 HAS LOD SCORE -16.94 NORMALIZED 0.02
		EXON LOCATED AT 1040 - 1189 HAS LOD SCORE -6.20 NORMALIZED 0.50
		EXON LOCATED AT 1244 - 1300 HAS LOD SCORE -13.26 NORMALIZED 0.08
		GC EXON LOCATED AT 1361 - 1423 HAS LOD SCORE -14.33 NORMALIZED 0.18
		EXON LOCATED AT 1896 - 2000 HAS LOD SCORE -9.18 NORMALIZED 0.27
		EXON LOCATED AT 2210 - 2310 HAS LOD SCORE -7.43 NORMALIZED 0.40
		PREDICTION FOR >>>TEST_MUTANT<<<
		EXON LOCATED AT 339 - 507 HAS LOD SCORE -7.92 NORMALIZED 0.36
		EXON LOCATED AT 744 - 887 HAS LOD SCORE -8.97 NORMALIZED 0.28
		EXON LOCATED AT 892 - 905 HAS LOD SCORE -16.94 NORMALIZED 0.02
		EXON LOCATED AT 1040 - 1189 HAS LOD SCORE -5.68 NORMALIZED 0.55
		EXON LOCATED AT 1244 - 1300 HAS LOD SCORE -12.85 NORMALIZED 0.09
		GC EXON LOCATED AT 1361 - 1423 HAS LOD SCORE -14.33 NORMALIZED 0.18
		EXON LOCATED AT 1896 - 2000 HAS LOD SCORE -9.18 NORMALIZED 0.27
		EXON LOCATED AT 2210 - 2310 HAS LOD SCORE -7.43 NORMALIZED 0.40
		Original Prediction => CTGGGTGgtgagccaattccctgccaacctggaggatcattatctgtgtggttgggagagcaggatggtcgtgtgtagcctgctgccatgggagtggagctctcgccagcgggtccaccttcctgggctgtgtgttttcagGCCATGGCCAGTGCAGCTGTGGGGACTGCCTGTGTGACTCCGACTGGACCGGCTACTACTGCAACTGTACCACGCGTACTGACACCTGCATGTCCAGCAATGGGCTGCTGTGCAGCGGCCGCGGCAAGTGTGAATGTGGCAGCTGTGTCTgtatccagccgggctcctatggggacacctgtgagaagtgccccacctgcccagATGCCTGCACCTTTAAGAAGTGAGTGTGGAG…
		Natural Annotated => CTgggtggtgagccaattccctgccaacctggaggatcattatctgtgtggttgggagagcaggatggtcgtgtgtagcctgctgccatgggagtggagctctcgccagcgggtccaccttcctgggctgtgtgttttcagGCCATGGCCAGTGCAGCTGTGGGGACTGCCTGTGTGACTCCGACTGGACCGGCTACTACTGCAACTGTACCACGCGTACTGACACCTGCATGTCCAGCAATGGGCTGCTGTGCAGCGGCCGCGGCAAGTGTGAATGTGGCAGCTGTGTCTGTATCCAGCCGGGCTCCTATGGGGACACCTGTGAGAAGTGCCCCACCTGCCCAGATGCCTGCACCTTTAAGAAgtgagtgtggagtc…
		Mask => ** / **
		DiffOriginal => g
		DiffMutant => t
		Mutant Prediction => CTGGGTGgtgagccaattccctgccaacctggaggatcattatctgtgtggttgggagagcaggatggtcgtgtgtagcctgctgccatgggagtggagctctcgccagcgggtccaccttcctgggctgtgtgttttcagGCCATGGCCAGTGCAGCTGTGGGGACTGCCTGTGTGACTCCGACTGGACCGGCTACTACTGCAACTGTACCACGCGTACTGACACCTGCATGTCCAGCAATGGGCTGCTGTGCAGCGGCCGCGGCAAGTGTGAATGTGGCAGCTGTGTCTgtatccagccgggctcctatggggacacctgtgagaagtgccccacctgcccagATGCCTGCACCTTTAAGAAGTGATTGTGGAGTC…
		Mutant Annotated => CTgggtggtgagccaattccctgccaacctggaggatcattatctgtgtggttgggagagcaggatggtcgtgtgtagcctgctgccatgggagtggagctctcgccagcgggtccaccttcctgggctgtgtgttttcagGCCATGGCCAGTGCAGCTGTGGGGACTGCCTGTGTGACTCCGACTGGACCGGCTACTACTGCAACTGTACCACGCGTACTGACACCTGCATGTCCAGCAATGGGCTGCTGTGCAGCGGCCGCGGCAAGTGTGAATGTGGCAGCTGTGTCTGTATCCAGCCGGGCTCCTATGGGGACACCTGTGAGAAGTGCCCCACCTGCCCAGATGCCTGCACCTTTAAGAAgtgattgtggagtct…
		Mask => ** / **
	1	Process for sequence MUT179 => IVS15+1G>A(-8):No (345 letters)
		PREDICTION FOR >>>TEST<<<
		GC EXON LOCATED AT 246 - 304 HAS LOD SCORE -24.31 NORMALIZED 0.01
		EXON LOCATED AT 309 - 342 HAS LOD SCORE -13.10 NORMALIZED 0.08
		EXON LOCATED AT 485 - 553 HAS LOD SCORE -7.12 NORMALIZED 0.43
		EXON LOCATED AT 583 - 634 HAS LOD SCORE -14.11 NORMALIZED 0.06
		EXON LOCATED AT 635 - 946 HAS LOD SCORE -5.22 NORMALIZED 0.59
		EXON LOCATED AT 1141 - 1300 HAS LOD SCORE -8.12 NORMALIZED 0.35
		GC EXON LOCATED AT 1393 - 1469 HAS LOD SCORE -12.80 NORMALIZED 0.26
		EXON LOCATED AT 1470 - 1635 HAS LOD SCORE -9.89 NORMALIZED 0.22
		EXON LOCATED AT 1732 - 1857 HAS LOD SCORE -2.93 NORMALIZED 0.75
		PREDICTION FOR >>>TEST_MUTANT<<<
		GC EXON LOCATED AT 246 - 304 HAS LOD SCORE -24.31 NORMALIZED 0.01
		EXON LOCATED AT 309 - 342 HAS LOD SCORE -13.10 NORMALIZED 0.08
		EXON LOCATED AT 485 - 553 HAS LOD SCORE -7.12 NORMALIZED 0.43
		EXON LOCATED AT 583 - 634 HAS LOD SCORE -14.11 NORMALIZED 0.06
		EXON LOCATED AT 635 - 946 HAS LOD SCORE -5.22 NORMALIZED 0.59
		EXON LOCATED AT 1141 - 1300 HAS LOD SCORE -7.63 NORMALIZED 0.39
		GC EXON LOCATED AT 1393 - 1469 HAS LOD SCORE -12.80 NORMALIZED 0.26
		EXON LOCATED AT 1470 - 1635 HAS LOD SCORE -9.89 NORMALIZED 0.22
		EXON LOCATED AT 1732 - 1857 HAS LOD SCORE -2.93 NORMALIZED 0.75
		Original Prediction => AGACCTGATCGTGGGAGCTTACGGGGCCAACCAGGTGGCTGTGTACAGgtgagcactggctccaggggcgggatggggaaggtcctgtgccatcaagaggaggccaggccaggaggagccacaatggcaagcctaccccatcaccctatcccatcagagctcagccagtggtgaaggcctctgtccagctactggtgcaagattcactgaatcctgctgtgaagagctgtgtcctacctcagACCAAGACACCCGTGAGCTGGTGAGGAGGCAGAGGGCATGGGCCTTAAAGGATCTGGGACCTCAGAAAGGCTCCAACCCCTGAGCCCCACTTACGTCTTTGCAGCT
		Natural Annotated => AGACCTGATCGTGGGAGCTTACGGGGCCAACCAGGTGGCTGTGTACAGgtgagcactggctccaggggcgggatggggaaggtcctgtgccatcaagaggaggccaggccaggaggagccacaatggcaagcctaccccatcaccctatcccatcagAGCTCAGCCAGTGGTGAAGGCCTCTGTCCAGCTACTGGTGCAAGATTCACTGAATCCTGCTGTGAAGAGCTGTGTCCTACCTCAGACCAAGACACCCGTGAGCTGgtgaggaggcagagggcatgggccttaaaggatctgggacctcagaaaggctccaacccctgagccccacttacgtctttgcagCT
		Mask => ** / **
		DiffOriginal => g
		DiffMutant => a
		Mutant Prediction => AGACCTGATCGTGGGAGCTTACGGGGCCAACCAGGTGGCTGTGTACAGgtgagcactggctccaggggcgggatggggaaggtcctgtgccatcaagaggaggccaggccaggaggagccacaatggcaagcctaccccatcaccctatcccatcagagctcagccagtggtgaaggcctctgtccagctactggtgcaagattcactgaatcctgctgtgaagagctgtgtcctacctcagACCAAGACACCCGTGAGCTGATGAGGAGGCAGAGGGCATGGGCCTTAAAGGATCTGGGACCTCAGAAAGGCTCCAACCCCTGAGCCCCACTTACGTCTTTGCAGCT
		Mutant Annotated => AGACCTGATCGTGGGAGCTTACGGGGCCAACCAGGTGGCTGTGTACAGgtgagcactggctccaggggcgggatggggaaggtcctgtgccatcaagaggaggccaggccaggaggagccacaatggcaagcctaccccatcaccctatcccatcagAGCTCAGCCAGTGGTGAAGGCCTCTGTCCAGCTACTGGTGCAAGATTCACTGAATCCTGCTGTGAAGAGCTGTGTCCTACCTCAGACCAAGACACCCGTGAGCTGatgaggaggcagagggcatgggccttaaaggatctgggacctcagaaaggctccaacccctgagccccacttacgtctttgcagCT
		Mask => ** / **
	1	Process for sequence MUT18 => IVS4+1delG(-169):No (1641 letters)
		PREDICTION FOR >>>TEST<<<
		EXON LOCATED AT 327 - 479 HAS LOD SCORE -10.59 NORMALIZED 0.18
		EXON LOCATED AT 513 - 704 HAS LOD SCORE -8.47 NORMALIZED 0.32
		EXON LOCATED AT 801 - 887 HAS LOD SCORE -10.23 NORMALIZED 0.20
		EXON LOCATED AT 984 - 1172 HAS LOD SCORE -5.75 NORMALIZED 0.54
		EXON LOCATED AT 1187 - 1341 HAS LOD SCORE -9.45 NORMALIZED 0.25
		EXON LOCATED AT 1397 - 1539 HAS LOD SCORE -10.60 NORMALIZED 0.18
		GC EXON LOCATED AT 1617 - 1782 HAS LOD SCORE -11.55 NORMALIZED 0.33
		EXON LOCATED AT 1920 - 2040 HAS LOD SCORE -13.29 NORMALIZED 0.08
		EXON LOCATED AT 2232 - 2346 HAS LOD SCORE -13.46 NORMALIZED 0.07
		EXON LOCATED AT 2513 - 2653 HAS LOD SCORE -8.51 NORMALIZED 0.32
		EXON LOCATED AT 2969 - 3053 HAS LOD SCORE -8.53 NORMALIZED 0.32
		EXON LOCATED AT 3123 - 3180 HAS LOD SCORE -9.59 NORMALIZED 0.24
		PREDICTION FOR >>>TEST_MUTANT<<<
		EXON LOCATED AT 327 - 479 HAS LOD SCORE -10.59 NORMALIZED 0.18
		EXON LOCATED AT 513 - 704 HAS LOD SCORE -8.47 NORMALIZED 0.32
		EXON LOCATED AT 801 - 887 HAS LOD SCORE -10.23 NORMALIZED 0.20
		EXON LOCATED AT 984 - 1172 HAS LOD SCORE -5.75 NORMALIZED 0.54
		EXON LOCATED AT 1396 - 1538 HAS LOD SCORE -10.60 NORMALIZED 0.18
		GC EXON LOCATED AT 1616 - 1781 HAS LOD SCORE -11.55 NORMALIZED 0.33
		EXON LOCATED AT 1919 - 2039 HAS LOD SCORE -13.29 NORMALIZED 0.08
		EXON LOCATED AT 2231 - 2345 HAS LOD SCORE -13.46 NORMALIZED 0.07
		EXON LOCATED AT 2512 - 2652 HAS LOD SCORE -8.51 NORMALIZED 0.32
		EXON LOCATED AT 2968 - 3052 HAS LOD SCORE -8.53 NORMALIZED 0.32
		EXON LOCATED AT 3122 - 3179 HAS LOD SCORE -9.59 NORMALIZED 0.24
		Original Prediction => gacctgaatgccttcagtgaacaatgatagataatctagacttttaaactgcatacttcctgtacattgttttttcttgcttcagGTTTTTAGAACTCATAGTGACGGGTCTGTTGTTAATCCCAGGTCTAACCGTTACCTTGATTCTGCTGAGAATCTGATTTACTGAAAATGTTTTTCTTGTGCTTATAGAATGACAATAGAGAACGGCAGGAGCACAACGACAGACGGAGCCTTGGCCACCCTGAGCCATTATCTAATGGACGACCCCAGGgtaactcccggcagGTGGTGGAGCAAGATGAGGAAGAAGATGAGGAGCTGACATTGAAATATGGCGCCAAGCATGTGATCATGCTCTTTGTCCCTGTGACTC…
		Natural Annotated => GAcctgaatgccttcagtgaacaatgatagataatctagacttttaaactgcatacttcctgtacattgttttttcttgcttcaggtttttagaactcatagtgacgggtctgttgttaatcccaggtctaaccgttaccttgattctgctgagaatctgatttactgaaaatgtttttcttgtgcttatagAATGACAATAGAGAACGGCAGGAGCACAACGACAGACGGAGCCTTGGCCACCCTGAGCCATTATCTAATGGACGACCCCAGGGTAACTCCCGGCAGGTGGTGGAGCAAGATGAGGAAGAAGATGAGGAGCTGACATTGAAATATGGCGCCAAGCATGTGATCATGCTCTTTGTCCCTGTGACTCTC…
		Mask => ** / **
		DiffOriginal => g
		DiffMutant =>
		Mutant Prediction => gacctgaatgccttcagtgaacaatgatagataatctagacttttaaactgcatacttcctgtacattgttttttcttgcttcagGTTTTTAGAACTCATAGTGACGGGTCTGTTGTTAATCCCAGGTCTAACCGTTACCTTGATTCTGCTGAGAATCTGATTTACTGAAAATGTTTTTCTTGTGCTTATAGAATGACAATAGAGAACGGCAGGAGCACAACGACAGACGGAGCCTTGGCCACCCTGAGCCATTATCTAATGGACGACCCCAGGgtaactcccggcaggtggtggagcaagatgaggaagaagatgaggagctgacattgaaatatggcgccaagcatgtgatcatgctctttgtccctgtgactctc…
		Mutant Annotated => GAcctgaatgccttcagtgaacaatgatagataatctagacttttaaactgcatacttcctgtacattgttttttcttgcttcaggtttttagaactcatagtgacgggtctgttgttaatcccaggtctaaccgttaccttgattctgctgagaatctgatttactgaaaatgtttttcttgtgcttatagAATGACAATAGAGAACGGCAGGAGCACAACGACAGACGGAGCCTTGGCCACCCTGAGCCATTATCTAATGGACGACCCCAGGGTAACTCCCGGCAGGTGGTGGAGCAAGATGAGGAAGAAGATGAGGAGCTGACATTGAAATATGGCGCCAAGCATGTGATCATGCTCTTTGTCCCTGTGACTCTCT…
		Mask => ** / **
1		Process for sequence MUT180 => E11+125C>T(-100):No (1203 letters)
		PREDICTION FOR >>>TEST<<<
		EXON LOCATED AT 369 - 473 HAS LOD SCORE -10.60 NORMALIZED 0.18
		EXON LOCATED AT 699 - 867 HAS LOD SCORE -7.92 NORMALIZED 0.36
		EXON LOCATED AT 1104 - 1247 HAS LOD SCORE -8.97 NORMALIZED 0.28
		EXON LOCATED AT 1252 - 1265 HAS LOD SCORE -16.94 NORMALIZED 0.02
		EXON LOCATED AT 1400 - 1549 HAS LOD SCORE -6.20 NORMALIZED 0.50
		EXON LOCATED AT 1604 - 1660 HAS LOD SCORE -13.26 NORMALIZED 0.08
		GC EXON LOCATED AT 1721 - 1783 HAS LOD SCORE -14.33 NORMALIZED 0.18
		EXON LOCATED AT 2256 - 2360 HAS LOD SCORE -9.18 NORMALIZED 0.27
		EXON LOCATED AT 2570 - 2670 HAS LOD SCORE -7.43 NORMALIZED 0.40
		PREDICTION FOR >>>TEST_MUTANT<<<
		EXON LOCATED AT 369 - 473 HAS LOD SCORE -10.60 NORMALIZED 0.18
		EXON LOCATED AT 699 - 867 HAS LOD SCORE -7.92 NORMALIZED 0.36
		EXON LOCATED AT 1104 - 1247 HAS LOD SCORE -8.97 NORMALIZED 0.28
		EXON LOCATED AT 1252 - 1265 HAS LOD SCORE -16.94 NORMALIZED 0.02
		EXON LOCATED AT 1400 - 1522 HAS LOD SCORE -3.96 NORMALIZED 0.68
		EXON LOCATED AT 1604 - 1660 HAS LOD SCORE -11.42 NORMALIZED 0.14
		GC EXON LOCATED AT 1721 - 1783 HAS LOD SCORE -14.33 NORMALIZED 0.18
		EXON LOCATED AT 2256 - 2360 HAS LOD SCORE -9.18 NORMALIZED 0.27
		EXON LOCATED AT 2570 - 2670 HAS LOD SCORE -7.43 NORMALIZED 0.40
		Original Prediction => aaagggagagagttttggggcctgtgaggccttttgccatcatcaagtcacaccgtcaaggctactgagtgccctgtgtaggttcagggctgtggctttgtgctgtgtcagccaaactagaagggctaaagagcttgcttctagttcttagactagaaggaactaagtcttctaagcctcctaccctttctcttgcctttctcagAAGGCAGAGGTATTCAGAAAAGGGCAAGAGAGAGGGCAAGAGGCCCAGGAGACTTAGTTCCTGAGAATCTTTTGCTCTACAGTGGCTCCGAGCAAGTCCTGCCATACCTTGGGACCCCTAGAAAACTGAGTTTGTCCCTGCTGGgtagGACTCCCCTGGGTGgtgagccaa…
		Natural Annotated => AAagggagagagttttggggcctgtgaggccttttgccatcatcaagtcacaccgtcaaggctactgagtgccctgtgtaggttcagggctgtggctttgtgctgtgtcagccaaactagaagggctaaagagcttgcttctagttcttagactagaaggaactaagtcttctaagcctcctaccctttctcttgcctttctcagaaggcagaggtattcagaaaagggcaagagagagggcaagaggcccaggagacttagttcctgagaatcttttgctctacagtggctccgagcaagtcctgccataccttgggacccctagaaaactgagtttgtccctgctgggtaggactcccctgggtggtgagccaatt…
		Mask => ** / **
		DiffOriginal => C
		DiffMutant => T
		Mutant Prediction => aaagggagagagttttggggcctgtgaggccttttgccatcatcaagtcacaccgtcaaggctactgagtgccctgtgtaggttcagggctgtggctttgtgctgtgtcagccaaactagaagggctaaagagcttgcttctagttcttagactagaaggaactaagtcttctaagcctcctaccctttctcttgcctttctcagAAGGCAGAGGTATTCAGAAAAGGGCAAGAGAGAGGGCAAGAGGCCCAGGAGACTTAGTTCCTGAGAATCTTTTGCTCTACAGTGGCTCCGAGCAAGTCCTGCCATACCTTGGGACCCCTAGAAAACTGAGTTTGTCCCTGCTGGgtagGACTCCCCTGGGTGgtgagccaatt…
		Mutant Annotated => AAagggagagagttttggggcctgtgaggccttttgccatcatcaagtcacaccgtcaaggctactgagtgccctgtgtaggttcagggctgtggctttgtgctgtgtcagccaaactagaagggctaaagagcttgcttctagttcttagactagaaggaactaagtcttctaagcctcctaccctttctcttgcctttctcagaaggcagaggtattcagaaaagggcaagagagagggcaagaggcccaggagacttagttcctgagaatcttttgctctacagtggctccgagcaagtcctgccataccttgggacccctagaaaactgagtttgtccctgctgggtaggactcccctgggtggtgagccaattc…
		Mask => ** / **
	1	Process for sequence MUT181 => E2+293G>C(+126):No (1014 letters)
		PREDICTION FOR >>>TEST<<<
		EXON LOCATED AT 291 - 382 HAS LOD SCORE -10.80 NORMALIZED 0.17
		EXON LOCATED AT 521 - 780 HAS LOD SCORE -6.72 NORMALIZED 0.46
		EXON LOCATED AT 868 - 1123 HAS LOD SCORE 12.73 NORMALIZED 0.99
		GC EXON LOCATED AT 1253 - 1398 HAS LOD SCORE -18.56 NORMALIZED 0.07
		EXON LOCATED AT 1509 - 1700 HAS LOD SCORE -11.62 NORMALIZED 0.13
		EXON LOCATED AT 1786 - 1859 HAS LOD SCORE -16.10 NORMALIZED 0.03
		GC EXON LOCATED AT 1933 - 2012 HAS LOD SCORE -24.04 NORMALIZED 0.01
		EXON LOCATED AT 2164 - 2265 HAS LOD SCORE -11.53 NORMALIZED 0.14
		EXON LOCATED AT 2289 - 2313 HAS LOD SCORE -8.30 NORMALIZED 0.33
		EXON LOCATED AT 2355 - 2453 HAS LOD SCORE -10.27 NORMALIZED 0.20
		EXON LOCATED AT 2485 - 2580 HAS LOD SCORE -10.04 NORMALIZED 0.21
		PREDICTION FOR >>>TEST_MUTANT<<<
		EXON LOCATED AT 291 - 382 HAS LOD SCORE -10.80 NORMALIZED 0.17
		EXON LOCATED AT 521 - 780 HAS LOD SCORE -6.72 NORMALIZED 0.46
		EXON LOCATED AT 868 - 1123 HAS LOD SCORE 10.54 NORMALIZED 0.99
		GC EXON LOCATED AT 1253 - 1398 HAS LOD SCORE -18.56 NORMALIZED 0.07
		EXON LOCATED AT 1509 - 1700 HAS LOD SCORE -11.62 NORMALIZED 0.13
		EXON LOCATED AT 1786 - 1859 HAS LOD SCORE -16.10 NORMALIZED 0.03
		GC EXON LOCATED AT 1933 - 2012 HAS LOD SCORE -24.04 NORMALIZED 0.01
		EXON LOCATED AT 2164 - 2265 HAS LOD SCORE -11.53 NORMALIZED 0.14
		EXON LOCATED AT 2289 - 2313 HAS LOD SCORE -8.30 NORMALIZED 0.33
		EXON LOCATED AT 2355 - 2453 HAS LOD SCORE -10.27 NORMALIZED 0.20
		EXON LOCATED AT 2485 - 2580 HAS LOD SCORE -10.04 NORMALIZED 0.21
		Original Prediction => ATGGCGGCGGCGGCGTCAGCATCAGCGGCCTCCTGCCCGTATCTATCGTGGCGGCGACGGGACCCGCCTCCCTGGGCGCCGGAGTCATGTGACCCACACAATGGCTGAGTGGCTACTCTCGGCTTCCTGGCAACGCCGAGCGAAAGCTATGACTGCGGCCGCGGGTTCGGCGGGCCGCGCCGCGGTGCCCTTGCTGCTGTGTGCGCTGCTGGCGCCCGGCGGCGCgtacgtgctcgacgactccgacgggctgggccgggagttcgacggcatcggcgcggtcagcggcggcggggtgagcggcaagctgcggggatacgcggggggcggcaagagcccgccccgtggggccagCCCCACAAGCCCCCGCGGCGTT…
		Natural Annotated => ATGGCGGCGGCGGCGTCAGCATCAGCGGCCTCCTGCCCGTATCTATCGTGGCGGCGACGGGACCCGCCTCCCTGGGCGCCGGAGTCATGTGACCCACACAATGGCTGAGTGGCTACTCTCGGCTTCCTGGCAACGCCGAGCGAAAGCTATGACTGCGGCCGCGGGTTCGGCGGGCCGCGCCGCGGTGCCCTTGCTGCTGTGTGCGCTGCTGGCGCCCGGCGGCGCGTACGTGCTCGACGACTCCGACGGGCTGGGCCGGGAGTTCGACGGCATCGGCGCGGTCAGCGGCGGCGGGgtgagcggcaagctgcggggatacgcggggggcggcaagagcccgccccgtggggccagccccacaagcccccgcggcgttgc…
		Mask => ** / **
		DiffOriginal => G
		DiffMutant => C
		Mutant Prediction => ATGGCGGCGGCGGCGTCAGCATCAGCGGCCTCCTGCCCGTATCTATCGTGGCGGCGACGGGACCCGCCTCCCTGGGCGCCGGAGTCATGTGACCCACACAATGGCTGAGTGGCTACTCTCGGCTTCCTGGCAACGCCGAGCGAAAGCTATGACTGCGGCCGCGGGTTCGGCGGGCCGCGCCGCGGTGCCCTTGCTGCTGTGTGCGCTGCTGGCGCCCGGCGGCGCgtacgtgctcgacgactccgacgggctgggccgggagttcgacggcatcggcgcggtcagcggcggcggcgtgagcggcaagctgcggggatacgcggggggcggcaagagcccgccccgtggggccagCCCCACAAGCCCCCGCGGCGTTGC…
		Mutant Annotated => ATGGCGGCGGCGGCGTCAGCATCAGCGGCCTCCTGCCCGTATCTATCGTGGCGGCGACGGGACCCGCCTCCCTGGGCGCCGGAGTCATGTGACCCACACAATGGCTGAGTGGCTACTCTCGGCTTCCTGGCAACGCCGAGCGAAAGCTATGACTGCGGCCGCGGGTTCGGCGGGCCGCGCCGCGGTGCCCTTGCTGCTGTGTGCGCTGCTGGCGCCCGGCGGCGCGTACGTGCTCGACGACTCCGACGGGCTGGGCCGGGAGTTCGACGGCATCGGCGCGGTCAGCGGCGGCGGCgtgagcggcaagctgcggggatacgcggggggcggcaagagcccgccccgtggggccagccccacaagcccccgcggcgttgcc…
		Mask => ** / **
		Process for sequence MUT182 => Not_determined(- ):No (1041 letters)
1		Process for sequence MUT183 => IVS18+2T>A(-21):No (576 letters)
		PREDICTION FOR >>>TEST<<<
		EXON LOCATED AT 208 - 390 HAS LOD SCORE -10.78 NORMALIZED 0.17
		EXON LOCATED AT 434 - 540 HAS LOD SCORE 3.57 NORMALIZED 0.96
		EXON LOCATED AT 541 - 808 HAS LOD SCORE -7.27 NORMALIZED 0.42
		EXON LOCATED AT 984 - 1148 HAS LOD SCORE -0.74 NORMALIZED 0.86
		GC EXON LOCATED AT 1254 - 1262 HAS LOD SCORE -22.22 NORMALIZED 0.02
		EXON LOCATED AT 1444 - 1506 HAS LOD SCORE -5.68 NORMALIZED 0.55
		EXON LOCATED AT 1584 - 1855 HAS LOD SCORE -8.62 NORMALIZED 0.31
		GC EXON LOCATED AT 2063 - 2155 HAS LOD SCORE -8.32 NORMALIZED 0.57
		PREDICTION FOR >>>TEST_MUTANT<<<
		EXON LOCATED AT 208 - 390 HAS LOD SCORE -10.78 NORMALIZED 0.17
		EXON LOCATED AT 434 - 540 HAS LOD SCORE 3.57 NORMALIZED 0.96
		EXON LOCATED AT 541 - 808 HAS LOD SCORE -7.27 NORMALIZED 0.42
		EXON LOCATED AT 984 - 1127 HAS LOD SCORE -5.25 NORMALIZED 0.58
		GC EXON LOCATED AT 1145 - 1262 HAS LOD SCORE -21.53 NORMALIZED 0.03
		EXON LOCATED AT 1444 - 1506 HAS LOD SCORE -5.68 NORMALIZED 0.55
		EXON LOCATED AT 1584 - 1855 HAS LOD SCORE -8.62 NORMALIZED 0.31
		GC EXON LOCATED AT 2063 - 2155 HAS LOD SCORE -8.32 NORMALIZED 0.57
		Original Prediction => gtaccagcctagcattcccgggccctggaggcctccacctccaccagggtggggatgatgacatcacgtgtccttccctttccagGGCCCTGGCCTCACAACCACAGAGTCCCGCCAGCAGCCCATGGCCCTGGCTGTGGCCCTGACCAAGGGTGGGGAGGCCCGAGGGGAGCTGTTCTGGGACGATGGAGAGAGCCTGGAAGTGCTGGAGCGAGGGGCCTACACACAGGTCATCTTCCTGGCCAGGAATgtgagtcctggggctgctcaggctggtgggcaggggccggctcggggttgagaaggggtgaggggacctgggcttgggggtcccacgatggctacctgccactagGACACTCTAgcaggtggcctg…
		Natural Annotated => GTaccagcctagcattcccgggccctggaggcctccacctccaccagggtggggatgatgacatcacgtgtccttccctttccagGGCCCTGGCCTCACAACCACAGAGTCCCGCCAGCAGCCCATGGCCCTGGCTGTGGCCCTGACCAAGGGTGGGGAGGCCCGAGGGGAGCTGTTCTGGGACGATGGAGAGAGCCTGGAAGTGCTGGAGCGAGGGGCCTACACACAGGTCATCTTCCTGGCCAGGAATgtgagtcctggggctgctcaggctggtgggcaggggccggctcggggttgagaaggggtgaggggacctgggcttgggggtcccacgatggctacctgccactaggacactctagcaggtggcctggg…
		Mask => ** / **
		DiffOriginal => t
		DiffMutant => a
		Mutant Prediction => gtaccagcctagcattcccgggccctggaggcctccacctccaccagggtggggatgatgacatcacgtgtccttccctttccagGGCCCTGGCCTCACAACCACAGAGTCCCGCCAGCAGCCCATGGCCCTGGCTGTGGCCCTGACCAAGGGTGGGGAGGCCCGAGGGGAGCTGTTCTGGGACGATGGAGAGAGCCTGGAAGTGCTGGAGCGAGGGGCCTACACACAGgtcatcttcctggccagGAATGAGAGTCCTGGGGCTGCTCAGGCTGGTGGGCAGGGGCCGGCTCGGGGTTGAGAAGGGGTGAGGGGACCTGGGCTTGGGGGTCCCACGATGGCTACCTGCCACTAGGACACTCTAgcaggtggcctggg…
		Mutant Annotated => GTaccagcctagcattcccgggccctggaggcctccacctccaccagggtggggatgatgacatcacgtgtccttccctttccagGGCCCTGGCCTCACAACCACAGAGTCCCGCCAGCAGCCCATGGCCCTGGCTGTGGCCCTGACCAAGGGTGGGGAGGCCCGAGGGGAGCTGTTCTGGGACGATGGAGAGAGCCTGGAAGTGCTGGAGCGAGGGGCCTACACACAGGTCATCTTCCTGGCCAGGAATgagagtcctggggctgctcaggctggtgggcaggggccggctcggggttgagaaggggtgaggggacctgggcttgggggtcccacgatggctacctgccactaggacactctagcaggtggcctgggg…
		Mask => ** / **
	1	Process for sequence MUT184 => E7+105C>T(-63):No (707 letters)
		PREDICTION FOR >>>TEST<<<
		EXON LOCATED AT 399 - 447 HAS LOD SCORE -10.33 NORMALIZED 0.20
		EXON LOCATED AT 527 - 584 HAS LOD SCORE -4.28 NORMALIZED 0.66
		GC EXON LOCATED AT 648 - 904 HAS LOD SCORE -22.27 NORMALIZED 0.02
		EXON LOCATED AT 1141 - 1306 HAS LOD SCORE -6.07 NORMALIZED 0.52
		EXON LOCATED AT 1514 - 1630 HAS LOD SCORE -16.99 NORMALIZED 0.02
		EXON LOCATED AT 2057 - 2140 HAS LOD SCORE -12.68 NORMALIZED 0.09
		PREDICTION FOR >>>TEST_MUTANT<<<
		EXON LOCATED AT 399 - 447 HAS LOD SCORE -10.33 NORMALIZED 0.20
		EXON LOCATED AT 527 - 584 HAS LOD SCORE -4.28 NORMALIZED 0.66
		GC EXON LOCATED AT 648 - 904 HAS LOD SCORE -22.27 NORMALIZED 0.02
		EXON LOCATED AT 1141 - 1243 HAS LOD SCORE -4.19 NORMALIZED 0.67
		EXON LOCATED AT 1282 - 1306 HAS LOD SCORE -12.91 NORMALIZED 0.09
		EXON LOCATED AT 1514 - 1630 HAS LOD SCORE -16.99 NORMALIZED 0.02
		EXON LOCATED AT 2057 - 2140 HAS LOD SCORE -12.68 NORMALIZED 0.09
		Original Prediction => CTTTAAgcaagtctatcatatctttgggtttatgccaaactaaatttgtgaactattatccatttacaaaatgattatttacatcaatcttcctttaaataacaaatgctcacaatgcattttaaaatattacctactttataaaaatccattctgaataaaaatgggagaatacctgtagtgttcattgcattgagttgttgactctttggccaatatgcgtttatattttgtcttgaaagATGGACCCTATATTGACAACATCAGTTCCAGTGTACTCATTGAAAGTGGATAAGGAATATGAAGTGCGTGTGAGATCCAAACAACGAAACTCTGGAAATTATGGCGAGTTCAGTGAGGTGCTCTATGTAACACT…
		Natural Annotated => CTttaagcaagtctatcatatctttgggtttatgccaaactaaatttgtgaactattatccatttacaaaatgattatttacatcaatcttcctttaaataacaaatgctcacaatgcattttaaaatattacctactttataaaaatccattctgaataaaaatgggagaatacctgtagtgttcattgcattgagttgttgactctttggccaatatgcgtttatattttgtcttgaaagATGGACCCTATATTGACAACATCAGTTCCAGTGTACTCATTGAAAGTGGATAAGGAATATGAAGTGCGTGTGAGATCCAAACAACGAAACTCTGGAAATTATGGCGAGTTCAGTGAGGTGCTCTATGTAACACTTC…
		Mask => ** / **
		DiffOriginal => C
		DiffMutant => T
		Mutant Prediction => CTTTAAgcaagtctatcatatctttgggtttatgccaaactaaatttgtgaactattatccatttacaaaatgattatttacatcaatcttcctttaaataacaaatgctcacaatgcattttaaaatattacctactttataaaaatccattctgaataaaaatgggagaatacctgtagtgttcattgcattgagttgttgactctttggccaatatgcgtttatattttgtcttgaaagATGGACCCTATATTGACAACATCAGTTCCAGTGTACTCATTGAAAGTGGATAAGGAATATGAAGTGCGTGTGAGATCCAAACAACGAAACTCTGGAAATTATGgtgagttcagtgaggtgctctatgtaacacttc…
		Mutant Annotated => CTttaagcaagtctatcatatctttgggtttatgccaaactaaatttgtgaactattatccatttacaaaatgattatttacatcaatcttcctttaaataacaaatgctcacaatgcattttaaaatattacctactttataaaaatccattctgaataaaaatgggagaatacctgtagtgttcattgcattgagttgttgactctttggccaatatgcgtttatattttgtcttgaaagATGGACCCTATATTGACAACATCAGTTCCAGTGTACTCATTGAAAGTGGATAAGGAATATGAAGTGCGTGTGAGATCCAAACAACGAAACTCTGGAAATTATGGTGAGTTCAGTGAGGTGCTCTATGTAACACTTCC…
		Mask => ** / **
	1	Process for sequence MUT185 => E6+155A>G(-24):No (540 letters)
		PREDICTION FOR >>>TEST<<<
		EXON LOCATED AT 374 - 508 HAS LOD SCORE -9.78 NORMALIZED 0.23
		EXON LOCATED AT 544 - 615 HAS LOD SCORE -4.30 NORMALIZED 0.66
		EXON LOCATED AT 639 - 707 HAS LOD SCORE -8.76 NORMALIZED 0.30
		EXON LOCATED AT 738 - 863 HAS LOD SCORE -8.53 NORMALIZED 0.32
		EXON LOCATED AT 1081 - 1157 HAS LOD SCORE -13.10 NORMALIZED 0.08
		EXON LOCATED AT 1332 - 1408 HAS LOD SCORE -13.89 NORMALIZED 0.06
		EXON LOCATED AT 1636 - 1795 HAS LOD SCORE -14.85 NORMALIZED 0.04
		EXON LOCATED AT 1835 - 1992 HAS LOD SCORE -11.45 NORMALIZED 0.14
		PREDICTION FOR >>>TEST_MUTANT<<<
		EXON LOCATED AT 374 - 508 HAS LOD SCORE -9.78 NORMALIZED 0.23
		EXON LOCATED AT 544 - 615 HAS LOD SCORE -4.30 NORMALIZED 0.66
		EXON LOCATED AT 639 - 707 HAS LOD SCORE -8.76 NORMALIZED 0.30
		EXON LOCATED AT 738 - 863 HAS LOD SCORE -8.53 NORMALIZED 0.32
		EXON LOCATED AT 1081 - 1157 HAS LOD SCORE -13.48 NORMALIZED 0.07
		EXON LOCATED AT 1332 - 1408 HAS LOD SCORE -13.09 NORMALIZED 0.08
		EXON LOCATED AT 1636 - 1795 HAS LOD SCORE -14.85 NORMALIZED 0.04
		EXON LOCATED AT 1835 - 1992 HAS LOD SCORE -11.45 NORMALIZED 0.14
		Original Prediction => cttgagttaaaaaaaaaagttactctcttataaagtgaaagttataataagaaaaatattggaagaaataagagcatgaatgatcaaaaatgtagaaagtaatttggtcttctgagaagaatgccttccattaatattaaattgtgtctgtctgtgtactaatgctctgttgaattgcacagTGCAACCAGATCCACCCATTGCCCTCAACTGGACTTTACTGAACGTCAGTTTAACTGGGATTCATGCAGATATCCAAgtgagatgggaagcaccacgcaatgcagatattcagaaaggatggatggttctggagtatgaacttcaatacaaagaagtaaatgaaactaaatggaaaatggtaagatgttgctac…
		Natural Annotated => CTtgagttaaaaaaaaaagttactctcttataaagtgaaagttataataagaaaaatattggaagaaataagagcatgaatgatcaaaaatgtagaaagtaatttggtcttctgagaagaatgccttccattaatattaaattgtgtctgtctgtgtactaatgctctgttgaattgcacagTGCAACCAGATCCACCCATTGCCCTCAACTGGACTTTACTGAACGTCAGTTTAACTGGGATTCATGCAGATATCCAAGTGAGATGGGAAGCACCACGCAATGCAGATATTCAGAAAGGATGGATGGTTCTGGAGTATGAACTTCAATACAAAGAAGTAAATGAAACTAAATGGAAAATGgtaagatgttgctacac…
		Mask => ** / **
		DiffOriginal => A
		DiffMutant => G
		Mutant Prediction => cttgagttaaaaaaaaaagttactctcttataaagtgaaagttataataagaaaaatattggaagaaataagagcatgaatgatcaaaaatgtagaaagtaatttggtcttctgagaagaatgccttccattaatattaaattgtgtctgtctgtgtactaatgctctgttgaattgcacagTGCAACCAGATCCACCCATTGCCCTCAACTGGACTTTACTGAACGTCAGTTTAACTGGGATTCATGCAGATATCCAAgtgagatgggaagcaccacgcaatgcagatattcagaaaggatggatggttctggagtatgaacttcaatacaaagaggtaaatgaaactaaatggaaaatggtaagatgttgctacac…
		Mutant Annotated => CTtgagttaaaaaaaaaagttactctcttataaagtgaaagttataataagaaaaatattggaagaaataagagcatgaatgatcaaaaatgtagaaagtaatttggtcttctgagaagaatgccttccattaatattaaattgtgtctgtctgtgtactaatgctctgttgaattgcacagTGCAACCAGATCCACCCATTGCCCTCAACTGGACTTTACTGAACGTCAGTTTAACTGGGATTCATGCAGATATCCAAGTGAGATGGGAAGCACCACGCAATGCAGATATTCAGAAAGGATGGATGGTTCTGGAGTATGAACTTCAATACAAAGAGGTAAATGAAACTAAATGGAAAATGgtaagatgttgctacacc…
		Mask => ** / **
1		Process for sequence MUT186 => IVS6+792A>G(- ):No (841 letters)
		PREDICTION FOR >>>TEST<<<
		EXON LOCATED AT 280 - 348 HAS LOD SCORE -8.76 NORMALIZED 0.30
		EXON LOCATED AT 379 - 504 HAS LOD SCORE -8.53 NORMALIZED 0.32
		EXON LOCATED AT 722 - 798 HAS LOD SCORE -13.10 NORMALIZED 0.08
		EXON LOCATED AT 973 - 1049 HAS LOD SCORE -13.89 NORMALIZED 0.06
		EXON LOCATED AT 1277 - 1436 HAS LOD SCORE -14.85 NORMALIZED 0.04
		EXON LOCATED AT 1476 - 1633 HAS LOD SCORE -11.45 NORMALIZED 0.14
		EXON LOCATED AT 1810 - 1911 HAS LOD SCORE -10.17 NORMALIZED 0.21
		GC EXON LOCATED AT 1912 - 1937 HAS LOD SCORE -23.90 NORMALIZED 0.01
		EXON LOCATED AT 2124 - 2331 HAS LOD SCORE -15.36 NORMALIZED 0.04
		PREDICTION FOR >>>TEST_MUTANT<<<
		EXON LOCATED AT 280 - 348 HAS LOD SCORE -8.76 NORMALIZED 0.30
		EXON LOCATED AT 379 - 504 HAS LOD SCORE -8.53 NORMALIZED 0.32
		EXON LOCATED AT 722 - 798 HAS LOD SCORE -13.10 NORMALIZED 0.08
		EXON LOCATED AT 973 - 1049 HAS LOD SCORE -13.89 NORMALIZED 0.06
		EXON LOCATED AT 1277 - 1436 HAS LOD SCORE -14.85 NORMALIZED 0.04
		EXON LOCATED AT 1585 - 1692 HAS LOD SCORE -8.42 NORMALIZED 0.32
		EXON LOCATED AT 1810 - 1911 HAS LOD SCORE -9.23 NORMALIZED 0.27
		GC EXON LOCATED AT 1912 - 1937 HAS LOD SCORE -23.90 NORMALIZED 0.01
		EXON LOCATED AT 2124 - 2331 HAS LOD SCORE -15.36 NORMALIZED 0.04
		Original Prediction => tggtaagatgttgctacaccttacactttgacttttctttctatttcaacaaactctctctcatttatcattagACTTTCCTTTGACCTAATACCACATGTTCATGCTGTATGCTCCATAATTTCTTAATTGAGAAAACATTATTTAACCGgtaaaatattgtcttgaaattctgtaagacaggagatgcttatgtatatatggaggcctgtggaaggaaaggaaaactatttctccattcattcttgctgtccagtttaactttagagcaaaattatagactggccacttagctgtctttggggatgtggataaaaatgggaaagtttgtgatccagtcaacagtgactatggccaaatattttcccatgatttc…
		Natural Annotated => TGgtaagatgttgctacaccttacactttgacttttctttctatttcaacaaactctctctcatttatcattagactttcctttgacctaataccacatgttcatgctgtatgctccataatttcttaattgagaaaacattatttaaccggtaaaatattgtcttgaaattctgtaagacaggagatgcttatgtatatatggaggcctgtggaaggaaaggaaaactatttctccattcattcttgctgtccagtttaactttagagcaaaattatagactggccacttagctgtctttggggatgtggataaaaatgggaaagtttgtgatccagtcaacagtgactatggccaaatattttcccatgatttcag…
		Mask => ** / **
		DiffOriginal => A
		DiffMutant => G
		Mutant Prediction => tggtaagatgttgctacaccttacactttgacttttctttctatttcaacaaactctctctcatttatcattagACTTTCCTTTGACCTAATACCACATGTTCATGCTGTATGCTCCATAATTTCTTAATTGAGAAAACATTATTTAACCGgtaaaatattgtcttgaaattctgtaagacaggagatgcttatgtatatatggaggcctgtggaaggaaaggaaaactatttctccattcattcttgctgtccagtttaactttagagcaaaattatagactggccacttagctgtctttggggatgtggataaaaatgggaaagtttgtgatccagtcaacagtgactatggccaaatattttcccatgatttcag…
		Mutant Annotated => TGgtaagatgttgctacaccttacactttgacttttctttctatttcaacaaactctctctcatttatcattagactttcctttgacctaataccacatgttcatgctgtatgctccataatttcttaattgagaaaacattatttaaccggtaaaatattgtcttgaaattctgtaagacaggagatgcttatgtatatatggaggcctgtggaaggaaaggaaaactatttctccattcattcttgctgtccagtttaactttagagcaaaattatagactggccacttagctgtctttggggatgtggataaaaatgggaaagtttgtgatccagtcaacagtgactatggccaaatattttcccatgatttcagt…
		Mask => ** / **
	1	Process for sequence MUT187 => IVS1+1567A>G(- ):No (2177 letters)
		PREDICTION FOR >>>TEST<<<
		EXON LOCATED AT 263 - 363 HAS LOD SCORE -11.04 NORMALIZED 0.16
		GC EXON LOCATED AT 522 - 614 HAS LOD SCORE -21.23 NORMALIZED 0.03
		EXON LOCATED AT 764 - 925 HAS LOD SCORE -8.63 NORMALIZED 0.31
		EXON LOCATED AT 1049 - 1192 HAS LOD SCORE -2.64 NORMALIZED 0.77
		EXON LOCATED AT 1251 - 1342 HAS LOD SCORE -12.18 NORMALIZED 0.11
		GC EXON LOCATED AT 1403 - 1559 HAS LOD SCORE -15.05 NORMALIZED 0.16
		EXON LOCATED AT 1797 - 1880 HAS LOD SCORE -14.04 NORMALIZED 0.06
		EXON LOCATED AT 2354 - 2498 HAS LOD SCORE -14.85 NORMALIZED 0.04
		EXON LOCATED AT 2590 - 2712 HAS LOD SCORE -14.55 NORMALIZED 0.05
		EXON LOCATED AT 3034 - 3146 HAS LOD SCORE -10.12 NORMALIZED 0.21
		GC EXON LOCATED AT 3177 - 3274 HAS LOD SCORE -19.37 NORMALIZED 0.05
		EXON LOCATED AT 3454 - 3502 HAS LOD SCORE -11.19 NORMALIZED 0.15
		PREDICTION FOR >>>TEST_MUTANT<<<
		EXON LOCATED AT 263 - 363 HAS LOD SCORE -11.04 NORMALIZED 0.16
		GC EXON LOCATED AT 522 - 614 HAS LOD SCORE -21.23 NORMALIZED 0.03
		EXON LOCATED AT 764 - 925 HAS LOD SCORE -8.63 NORMALIZED 0.31
		EXON LOCATED AT 1049 - 1192 HAS LOD SCORE -2.64 NORMALIZED 0.77
		EXON LOCATED AT 1251 - 1342 HAS LOD SCORE -12.18 NORMALIZED 0.11
		GC EXON LOCATED AT 1403 - 1559 HAS LOD SCORE -15.05 NORMALIZED 0.16
		EXON LOCATED AT 1797 - 1880 HAS LOD SCORE -14.04 NORMALIZED 0.06
		EXON LOCATED AT 2354 - 2498 HAS LOD SCORE -14.85 NORMALIZED 0.04
		EXON LOCATED AT 2590 - 2780 HAS LOD SCORE -8.42 NORMALIZED 0.32
		EXON LOCATED AT 3034 - 3146 HAS LOD SCORE -10.12 NORMALIZED 0.21
		GC EXON LOCATED AT 3177 - 3274 HAS LOD SCORE -19.37 NORMALIZED 0.05
		EXON LOCATED AT 3454 - 3502 HAS LOD SCORE -11.19 NORMALIZED 0.15
		Original Prediction => CTGCTTAGTGCTGAGCACATCCAGTGGgtaaagttccttaaaatgctctgcaaagaaattgggacttttcattaaatcagaaattttacttttttcccctcctgggagctaaagatattttagagaagaattaaccttttgcttctccagTTGAACATTTGTAGCAATAAGTCATGCAAATAGAGCTCTCCACCTGCTTCTTTCTGTGCCTTTTGCGATTCTGCTTTAGTGCCACCAGAAGATACTACCTGGGTGCAGTGGAACTGTCATGGGACTATATGCAAAGTGATCTCGgtgagctgcctgtggacgcaaggtaaaggcatgtcctgtagggtctgatcggggccagGATTGTGGGGATGTAAGTCTGCTT…
		Natural Annotated => CTGCTTAGTGCTGAGCACATCCAGTGGGTAAAGTTCCTTAAAATGCTCTGCAAAGAAATTGGGACTTTTCATTAAATCAGAAATTTTACTTTTTTCCCCTCCTGGGAGCTAAAGATATTTTAGAGAAGAATTAACCTTTTGCTTCTCCAGTTGAACATTTGTAGCAATAAGTCATGCAAATAGAGCTCTCCACCTGCTTCTTTCTGTGCCTTTTGCGATTCTGCTTTAGTGCCACCAGAAGATACTACCTGGGTGCAGTGGAACTGTCATGGGACTATATGCAAAGTGATCTCGGTGAGCTGCCTGTGGACGCAAGgtaaaggcatgtcctgtagggtctgatcggggccaggattgtggggatgtaagtctgcttgg…
		Mask => ** /(+3'ss) / **
		DiffOriginal => a
		DiffMutant => g
		Mutant Prediction => CTGCTTAGTGCTGAGCACATCCAGTGGgtaaagttccttaaaatgctctgcaaagaaattgggacttttcattaaatcagaaattttacttttttcccctcctgggagctaaagatattttagagaagaattaaccttttgcttctccagTTGAACATTTGTAGCAATAAGTCATGCAAATAGAGCTCTCCACCTGCTTCTTTCTGTGCCTTTTGCGATTCTGCTTTAGTGCCACCAGAAGATACTACCTGGGTGCAGTGGAACTGTCATGGGACTATATGCAAAGTGATCTCGgtgagctgcctgtggacgcaaggtaaaggcatgtcctgtagggtctgatcggggccagGATTGTGGGGATGTAAGTCTGCTTGG…
[truncated: 7,286 more rows]

## Sheet: Acceptors SpliceScanII
OK?	Not OK?
		Process for sequence MUT101 => IVS3-2A>G(-52):Yes (881 letters)
		Process for sequence MUT102 => IVS3-2A>G(+107):No (515 letters)
1		Process for sequence MUT103 => IVS3-2A>G(-1):No (759 letters)
		PREDICTION FOR >>>TEST<<<
		GC EXON LOCATED AT 231 - 308 HAS LOD SCORE -12.07 NORMALIZED 0.30
		EXON LOCATED AT 415 - 517 HAS LOD SCORE -7.37 NORMALIZED 0.41
		EXON LOCATED AT 518 - 572 HAS LOD SCORE -12.73 NORMALIZED 0.09
		EXON LOCATED AT 720 - 782 HAS LOD SCORE -8.13 NORMALIZED 0.35
		EXON LOCATED AT 1034 - 1176 HAS LOD SCORE -11.14 NORMALIZED 0.15
		EXON LOCATED AT 1591 - 1642 HAS LOD SCORE -5.65 NORMALIZED 0.55
		EXON LOCATED AT 1730 - 1783 HAS LOD SCORE -10.04 NORMALIZED 0.21
		GC EXON LOCATED AT 1804 - 2008 HAS LOD SCORE -23.31 NORMALIZED 0.02
		EXON LOCATED AT 2173 - 2274 HAS LOD SCORE -16.93 NORMALIZED 0.02
		EXON LOCATED AT 2311 - 2325 HAS LOD SCORE -17.48 NORMALIZED 0.02
		PREDICTION FOR >>>TEST_MUTANT<<<
		GC EXON LOCATED AT 231 - 308 HAS LOD SCORE -12.07 NORMALIZED 0.30
		EXON LOCATED AT 415 - 517 HAS LOD SCORE -7.37 NORMALIZED 0.41
		EXON LOCATED AT 518 - 572 HAS LOD SCORE -12.73 NORMALIZED 0.09
		EXON LOCATED AT 720 - 782 HAS LOD SCORE -8.13 NORMALIZED 0.35
		EXON LOCATED AT 1034 - 1176 HAS LOD SCORE -11.14 NORMALIZED 0.15
		EXON LOCATED AT 1553 - 1642 HAS LOD SCORE -3.37 NORMALIZED 0.72
		EXON LOCATED AT 1730 - 1783 HAS LOD SCORE -10.04 NORMALIZED 0.21
		GC EXON LOCATED AT 1804 - 2008 HAS LOD SCORE -23.31 NORMALIZED 0.02
		EXON LOCATED AT 2173 - 2274 HAS LOD SCORE -16.93 NORMALIZED 0.02
		EXON LOCATED AT 2311 - 2325 HAS LOD SCORE -17.48 NORMALIZED 0.02
		Original Prediction => ctcacaggcctcactggctcctagaagtcctccctgccagtcctcacctgactcacaataacctctgtgcttggaggatcccccacttggcacttcgatgcttttgaaagctggaagtccttccttggtttccagTGCTGTTATACTGTCTTCACAAATAAACTATAAACTACTAAGCTTAAGGGTGGGTTTCTGCTTCATGAATGAGCACTTGAACTTGGAATTCTAAAACAAGGTTTTGAGTCCTGGCTCCCTTATCTAATATCTGGTTAGCATAGgtaagtcacataccttccctgagcctccctctcctgcccccatcggctccctgatggtgctgatgcctctgctgcctccttcatagggtgagagatag…
		Natural Annotated => CTcacaggcctcactggctcctagaagtcctccctgccagtcctcacctgactcacaataacctctgtgcttggaggatcccccacttggcacttcgatgcttttgaaagctggaagtccttccttggtttccagtgctgttatactgtcttcacaaataaactataaactactaagcttaagggtgggtttctgcttcatgaatgagcacttgaacttggaattctaaaacaaggttttgagtcctggctcccttatctaatatctggttagcataggtaagtcacataccttccctgagcctccctctcctgcccccatcggctccctgatggtgctgatgcctctgctgcctccttcatagggtgagagataggt…
		Mask => ** / **
		DiffOriginal => a
		DiffMutant => g
		Mutant Prediction => ctcacaggcctcactggctcctagaagtcctccctgccagtcctcacctgactcacaataacctctgtgcttggaggatcccccacttggcacttcgatgcttttgaaagctggaagtccttccttggtttccagTGCTGTTATACTGTCTTCACAAATAAACTATAAACTACTAAGCTTAAGGGTGGGTTTCTGCTTCATGAATGAGCACTTGAACTTGGAATTCTAAAACAAGGTTTTGAGTCCTGGCTCCCTTATCTAATATCTGGTTAGCATAGgtaagtcacataccttccctgagcctccctctcctgcccccatcggctccctgatggtgctgatgcctctgctgcctccttcatagggtgagagataggt…
		Mutant Annotated => CTcacaggcctcactggctcctagaagtcctccctgccagtcctcacctgactcacaataacctctgtgcttggaggatcccccacttggcacttcgatgcttttgaaagctggaagtccttccttggtttccagtgctgttatactgtcttcacaaataaactataaactactaagcttaagggtgggtttctgcttcatgaatgagcacttgaacttggaattctaaaacaaggttttgagtcctggctcccttatctaatatctggttagcataggtaagtcacataccttccctgagcctccctctcctgcccccatcggctccctgatggtgctgatgcctctgctgcctccttcatagggtgagagataggtt…
		Mask => ** / **
	1	Process for sequence MUT104 => IVS3-2A>G(+33):No (453 letters)
		PREDICTION FOR >>>TEST<<<
		EXON LOCATED AT 485 - 628 HAS LOD SCORE -12.26 NORMALIZED 0.11
		EXON LOCATED AT 877 - 986 HAS LOD SCORE -7.77 NORMALIZED 0.38
		EXON LOCATED AT 1014 - 1344 HAS LOD SCORE -4.63 NORMALIZED 0.63
		EXON LOCATED AT 1345 - 1536 HAS LOD SCORE -14.24 NORMALIZED 0.05
		EXON LOCATED AT 1919 - 2033 HAS LOD SCORE -11.91 NORMALIZED 0.12
		PREDICTION FOR >>>TEST_MUTANT<<<
		EXON LOCATED AT 485 - 628 HAS LOD SCORE -12.26 NORMALIZED 0.11
		EXON LOCATED AT 877 - 986 HAS LOD SCORE -7.77 NORMALIZED 0.38
		EXON LOCATED AT 1014 - 1344 HAS LOD SCORE -4.63 NORMALIZED 0.63
		EXON LOCATED AT 1345 - 1536 HAS LOD SCORE -14.24 NORMALIZED 0.05
		EXON LOCATED AT 1919 - 2033 HAS LOD SCORE -11.91 NORMALIZED 0.12
		Original Prediction => TAAAAAAACACTGGAGTCTCCAGATTAGTTCTATGTGGGTTCATGCTTCCCAGATGCCATCGGACTGTGTGTTCTCCTCTTGTCCTTGgtcagttccctctcccatccctcacagGGACTGGTCTTGACACTCTCTGGGTTTTACTGAATGTTACATGTTTATGTTGAAGAGATTGCTGATGTTAGACGTTAGGATTTATTTGGCAGTGCAAGAGTTTGTGTTTCTCTTTCTTTGAGGATCTCTATATTGTTATTAATGGTGGTGTTGAGGAAACCACGGAGCTCCTGAAGCAGCGATTTGACCACATTTTCTATACGGGAAACACTGCGGTTGGCAAAATTGTCATGGAAGCTGCTGCCAAGCATCTGACCCCTG…
		Natural Annotated => TAaaaaaacactggagtctccagattagttctatgtgggttcatgcttcccagatgccatcggactgtgtgttctcctcttgtccttggtcagttccctctcccatccctcacagggactggtcttgacactctctgggttttactgaatgttacatgtttatgttgaagagattgctgatgttagacgttaggatttatttggcagtgcaagagtttgtgtttctctttctttgagGATCTCTATATTGTTATTAATGGTGGTGTTGAGGAAACCACGGAGCTCCTGAAGCAGCGATTTGACCACATTTTCTATACGGGAAACACTGCGGTTGGCAAAATTGTCATGGAAGCTGCTGCCAAGCATCTGACCCCTGTG…
		Mask => ** / **
		DiffOriginal => a
		DiffMutant => g
		Mutant Prediction => TAAAAAAACACTGGAGTCTCCAGATTAGTTCTATGTGGGTTCATGCTTCCCAGATGCCATCGGACTGTGTGTTCTCCTCTTGTCCTTGgtcagttccctctcccatccctcacagGGACTGGTCTTGACACTCTCTGGGTTTTACTGAATGTTACATGTTTATGTTGAAGAGATTGCTGATGTTAGACGTTAGGATTTATTTGGCAGTGCAAGAGTTTGTGTTTCTCTTTCTTTGGGGATCTCTATATTGTTATTAATGGTGGTGTTGAGGAAACCACGGAGCTCCTGAAGCAGCGATTTGACCACATTTTCTATACGGGAAACACTGCGGTTGGCAAAATTGTCATGGAAGCTGCTGCCAAGCATCTGACCCCTGTG…
		Mutant Annotated => TAaaaaaacactggagtctccagattagttctatgtgggttcatgcttcccagatgccatcggactgtgtgttctcctcttgtccttggtcagttccctctcccatccctcacagggactggtcttgacactctctgggttttactgaatgttacatgtttatgttgaagagattgctgatgttagacgttaggatttatttggcagtgcaagagtttgtgtttctctttctttgggGATCTCTATATTGTTATTAATGGTGGTGTTGAGGAAACCACGGAGCTCCTGAAGCAGCGATTTGACCACATTTTCTATACGGGAAACACTGCGGTTGGCAAAATTGTCATGGAAGCTGCTGCCAAGCATCTGACCCCTGTGA…
		Mask => ** / **
	1	Process for sequence MUT108 => IVS32-12A>G(-11):No (302 letters)
		PREDICTION FOR >>>TEST<<<
		EXON LOCATED AT 327 - 501 HAS LOD SCORE -6.02 NORMALIZED 0.52
		EXON LOCATED AT 821 - 951 HAS LOD SCORE -8.61 NORMALIZED 0.31
		EXON LOCATED AT 953 - 1020 HAS LOD SCORE -15.67 NORMALIZED 0.03
		EXON LOCATED AT 1126 - 1185 HAS LOD SCORE -7.46 NORMALIZED 0.40
		EXON LOCATED AT 1222 - 1480 HAS LOD SCORE -15.90 NORMALIZED 0.03
		EXON LOCATED AT 1727 - 1768 HAS LOD SCORE -13.82 NORMALIZED 0.06
		PREDICTION FOR >>>TEST_MUTANT<<<
		EXON LOCATED AT 327 - 501 HAS LOD SCORE -6.02 NORMALIZED 0.52
		EXON LOCATED AT 821 - 951 HAS LOD SCORE -8.15 NORMALIZED 0.34
		EXON LOCATED AT 1010 - 1020 HAS LOD SCORE -14.94 NORMALIZED 0.04
		EXON LOCATED AT 1126 - 1185 HAS LOD SCORE -7.46 NORMALIZED 0.40
		EXON LOCATED AT 1222 - 1480 HAS LOD SCORE -15.90 NORMALIZED 0.03
		EXON LOCATED AT 1727 - 1768 HAS LOD SCORE -13.82 NORMALIZED 0.06
		Original Prediction => GTAATTAGAACATTTAATCTGATCTAGGTTAATAGATTTTATCATTTATTACAgTAAGTTTTGTTGGCTTACTTTAAAATTATTTCTCTCCTTATAATTTTTTCTTTTTAAATTATATTTAGgtattggacttgttgaaatacttagtgatagataacaaggataatgaaaacctctatatcacgattaagcttttagatccttttcctgaccatgttgtttttaagGATTTGCGTATTACTCAGCAAAAAATCAAATACAGTAGAGGACCCTTTTCACTCTTGGAGgtaataaaaatttcatca
		Natural Annotated => GTaattagaacatttaatctgatctaggttaatagattttatcatttattacagtaagttttgttggcttactttaaaattatttctctccttataattttttctttttaaattatatttagGTATTGGACTTGTTGAAATACTTAGTGATAGATAACAAGGATAATGAAAACCTCTATATCACGATTAAGCTTTTAGATCCTTTTCCTGACCATGTTGTTTTTAAGGATTTGCGTATTACTCAGCAAAAAATCAAATACAGTAGAGGACCCTTTTCACTCTTGGAGgtaataaaaatttcatCA
		Mask => ** / **
		DiffOriginal => a
		DiffMutant => g
		Mutant Prediction => GTAATTAGAACATTTAATCTGATCTAGGTTAATAGATTTTATCATTTATTACAgtaagttttgttggcttactttaaaattatttctctccttataattttttctttttagATTATATTTAGgtattggacttgttgaaatacttagtgatagataacaaggataatgaaaacctctatatcacgattaagcttttagatccttttcctgaccatgttgtttttaagGATTTGCGTATTACTCAGCAAAAAATCAAATACAGTAGAGGACCCTTTTCACTCTTGGAGgtaataaaaatttcatca
		Mutant Annotated => GTaattagaacatttaatctgatctaggttaatagattttatcatttattacagtaagttttgttggcttactttaaaattatttctctccttataattttttctttttagattatatttagGTATTGGACTTGTTGAAATACTTAGTGATAGATAACAAGGATAATGAAAACCTCTATATCACGATTAAGCTTTTAGATCCTTTTCCTGACCATGTTGTTTTTAAGGATTTGCGTATTACTCAGCAAAAAATCAAATACAGTAGAGGACCCTTTTCACTCTTGGAGgtaataaaaatttcatCA
		Mask => ** / **
		Process for sequence MUT11 => IVS9-1G>A(-1):Yes (481 letters)
	1	Process for sequence MUT110 => IVS3-1G>C(+19):No (398 letters)
		PREDICTION FOR >>>TEST<<<
		EXON LOCATED AT 398 - 456 HAS LOD SCORE -14.78 NORMALIZED 0.05
		EXON LOCATED AT 542 - 606 HAS LOD SCORE -4.38 NORMALIZED 0.65
		EXON LOCATED AT 660 - 761 HAS LOD SCORE -1.17 NORMALIZED 0.85
		EXON LOCATED AT 879 - 900 HAS LOD SCORE -3.61 NORMALIZED 0.71
		EXON LOCATED AT 1010 - 1088 HAS LOD SCORE -8.00 NORMALIZED 0.36
		EXON LOCATED AT 1214 - 1288 HAS LOD SCORE -4.01 NORMALIZED 0.68
		PREDICTION FOR >>>TEST_MUTANT<<<
		EXON LOCATED AT 398 - 456 HAS LOD SCORE -14.78 NORMALIZED 0.05
		EXON LOCATED AT 542 - 606 HAS LOD SCORE -4.38 NORMALIZED 0.65
		EXON LOCATED AT 660 - 761 HAS LOD SCORE -1.17 NORMALIZED 0.85
		EXON LOCATED AT 879 - 900 HAS LOD SCORE -4.21 NORMALIZED 0.67
		EXON LOCATED AT 1214 - 1288 HAS LOD SCORE -4.01 NORMALIZED 0.68
		Original Prediction => TGgtaaggacaagggttgggctggggacctggagggctggggacctggagggctggggggctggggggctgaggacctggtcctctgactgctcttttcacccatctacagTCCCCCTTGCCGTCCCAAGCAATGGATGATTTGATGCTGTCCCCGGACGATATTGAACAATGGTTCACTGAAGACCCAGgtccagatgaagctcccagaatgccagaggctgctccccccgtggcccctgcaccagcagctcctacaccggcggcccctgcaccagccccctcctggcccctgtcatcttctgtcccttcccagAAAACCTACCAGGGCAGCTACGGTTTCCGTCTGGGCTTCTTGCATTCTGGGACAGCCAAGT…
		Natural Annotated => TGgtaaggacaagggttgggctggggacctggagggctggggacctggagggctggggggctggggggctgaggacctggtcctctgactgctcttttcacccatctacagTCCCCCTTGCCGTCCCAAGCAATGGATGATTTGATGCTGTCCCCGGACGATATTGAACAATGGTTCACTGAAGACCCAGGTCCAGATGAAGCTCCCAGAATGCCAGAGGCTGCTCCCCCCGTGGCCCCTGCACCAGCAGCTCCTACACCGGCGGCCCCTGCACCAGCCCCCTCCTGGCCCCTGTCATCTTCTGTCCCTTCCCAGAAAACCTACCAGGGCAGCTACGGTTTCCGTCTGGGCTTCTTGCATTCTGGGACAGCCAAGTCT…
		Mask => ** / **
		DiffOriginal => g
		DiffMutant => c
		Mutant Prediction => TGgtaaggacaagggttgggctggggacctggagggctggggacctggagggctggggggctggggggctgaggacctggtcctctgactgctcttttcacccatctacactcccccttgccgtcccaagcaatggatgatttgatgctgtccccggacgatattgaacaatggttcactgaagacccaggtccagatgaagctcccagaatgccagaggctgctccccccgtggcccctgcaccagcagctcctacaccggcggcccctgcaccagccccctcctggcccctgtcatcttctgtcccttcccagAAAACCTACCAGGGCAGCTACGGTTTCCGTCTGGGCTTCTTGCATTCTGGGACAGCCAAGTCT…
		Mutant Annotated => TGgtaaggacaagggttgggctggggacctggagggctggggacctggagggctggggggctggggggctgaggacctggtcctctgactgctcttttcacccatctacacTCCCCCTTGCCGTCCCAAGCAATGGATGATTTGATGCTGTCCCCGGACGATATTGAACAATGGTTCACTGAAGACCCAGGTCCAGATGAAGCTCCCAGAATGCCAGAGGCTGCTCCCCCCGTGGCCCCTGCACCAGCAGCTCCTACACCGGCGGCCCCTGCACCAGCCCCCTCCTGGCCCCTGTCATCTTCTGTCCCTTCCCAGAAAACCTACCAGGGCAGCTACGGTTTCCGTCTGGGCTTCTTGCATTCTGGGACAGCCAAGTCTG…
		Mask => ** / **
	1	Process for sequence MUT114 => IVS3-1G>A(+19):No (438 letters)
		PREDICTION FOR >>>TEST<<<
		EXON LOCATED AT 437 - 495 HAS LOD SCORE -14.78 NORMALIZED 0.05
		EXON LOCATED AT 581 - 645 HAS LOD SCORE -4.38 NORMALIZED 0.65
		EXON LOCATED AT 699 - 800 HAS LOD SCORE -1.17 NORMALIZED 0.85
		EXON LOCATED AT 918 - 939 HAS LOD SCORE -3.61 NORMALIZED 0.71
		EXON LOCATED AT 1049 - 1127 HAS LOD SCORE -8.00 NORMALIZED 0.36
		EXON LOCATED AT 1253 - 1327 HAS LOD SCORE -4.01 NORMALIZED 0.68
		PREDICTION FOR >>>TEST_MUTANT<<<
		EXON LOCATED AT 437 - 495 HAS LOD SCORE -14.78 NORMALIZED 0.05
		EXON LOCATED AT 581 - 645 HAS LOD SCORE -4.38 NORMALIZED 0.65
		EXON LOCATED AT 699 - 800 HAS LOD SCORE -1.17 NORMALIZED 0.85
		EXON LOCATED AT 918 - 939 HAS LOD SCORE -4.21 NORMALIZED 0.67
		EXON LOCATED AT 1253 - 1327 HAS LOD SCORE -4.01 NORMALIZED 0.68
		Original Prediction => ttctgctcttgtctttcagACTTCCTGAAAACAACGTTCTGgtaaggacaagggttgggctggggacctggagggctggggacctggagggctggggggctggggggctgaggacctggtcctctgactgctcttttcacccatctacagTCCCCCTTGCCGTCCCAAGCAATGGATGATTTGATGCTGTCCCCGGACGATATTGAACAATGGTTCACTGAAGACCCAGgtccagatgaagctcccagaatgccagaggctgctccccccgtggcccctgcaccagcagctcctacaccggcggcccctgcaccagccccctcctggcccctgtcatcttctgtcccttcccagAAAACCTACCAGGGCAGCTACG…
		Natural Annotated => TTctgctcttgtctttcagACTTCCTGAAAACAACGTTCTGgtaaggacaagggttgggctggggacctggagggctggggacctggagggctggggggctggggggctgaggacctggtcctctgactgctcttttcacccatctacagTCCCCCTTGCCGTCCCAAGCAATGGATGATTTGATGCTGTCCCCGGACGATATTGAACAATGGTTCACTGAAGACCCAGGTCCAGATGAAGCTCCCAGAATGCCAGAGGCTGCTCCCCCCGTGGCCCCTGCACCAGCAGCTCCTACACCGGCGGCCCCTGCACCAGCCCCCTCCTGGCCCCTGTCATCTTCTGTCCCTTCCCAGAAAACCTACCAGGGCAGCTACGGT…
		Mask => ** / **
		DiffOriginal => g
		DiffMutant => a
		Mutant Prediction => ttctgctcttgtctttcagACTTCCTGAAAACAACGTTCTGgtaaggacaagggttgggctggggacctggagggctggggacctggagggctggggggctggggggctgaggacctggtcctctgactgctcttttcacccatctacaatcccccttgccgtcccaagcaatggatgatttgatgctgtccccggacgatattgaacaatggttcactgaagacccaggtccagatgaagctcccagaatgccagaggctgctccccccgtggcccctgcaccagcagctcctacaccggcggcccctgcaccagccccctcctggcccctgtcatcttctgtcccttcccagAAAACCTACCAGGGCAGCTACGGT…
		Mutant Annotated => TTctgctcttgtctttcagACTTCCTGAAAACAACGTTCTGgtaaggacaagggttgggctggggacctggagggctggggacctggagggctggggggctggggggctgaggacctggtcctctgactgctcttttcacccatctacaaTCCCCCTTGCCGTCCCAAGCAATGGATGATTTGATGCTGTCCCCGGACGATATTGAACAATGGTTCACTGAAGACCCAGGTCCAGATGAAGCTCCCAGAATGCCAGAGGCTGCTCCCCCCGTGGCCCCTGCACCAGCAGCTCCTACACCGGCGGCCCCTGCACCAGCCCCCTCCTGGCCCCTGTCATCTTCTGTCCCTTCCCAGAAAACCTACCAGGGCAGCTACGGTT…
		Mask => ** / **
	1	Process for sequence MUT115 => IVS3-166A>G(-165):No (2555 letters)
		PREDICTION FOR >>>TEST<<<
		EXON LOCATED AT 590 - 720 HAS LOD SCORE -16.10 NORMALIZED 0.03
		EXON LOCATED AT 818 - 907 HAS LOD SCORE -4.12 NORMALIZED 0.67
		GC EXON LOCATED AT 967 - 1112 HAS LOD SCORE -17.75 NORMALIZED 0.08
		EXON LOCATED AT 1362 - 1485 HAS LOD SCORE -9.09 NORMALIZED 0.27
		EXON LOCATED AT 1609 - 1799 HAS LOD SCORE -13.07 NORMALIZED 0.08
		GC EXON LOCATED AT 1845 - 1868 HAS LOD SCORE -21.82 NORMALIZED 0.03
		EXON LOCATED AT 2381 - 2400 HAS LOD SCORE -7.54 NORMALIZED 0.39
		EXON LOCATED AT 2816 - 2858 HAS LOD SCORE -15.03 NORMALIZED 0.04
		EXON LOCATED AT 3035 - 3089 HAS LOD SCORE -11.42 NORMALIZED 0.14
		EXON LOCATED AT 3291 - 3431 HAS LOD SCORE -14.06 NORMALIZED 0.06
		EXON LOCATED AT 3526 - 3783 HAS LOD SCORE -14.64 NORMALIZED 0.05
		EXON LOCATED AT 3848 - 3878 HAS LOD SCORE -13.68 NORMALIZED 0.07
		EXON LOCATED AT 3933 - 4052 HAS LOD SCORE -11.18 NORMALIZED 0.15
		PREDICTION FOR >>>TEST_MUTANT<<<
		EXON LOCATED AT 590 - 720 HAS LOD SCORE -16.10 NORMALIZED 0.03
		EXON LOCATED AT 818 - 907 HAS LOD SCORE -4.12 NORMALIZED 0.67
		GC EXON LOCATED AT 967 - 1112 HAS LOD SCORE -17.75 NORMALIZED 0.08
		EXON LOCATED AT 1362 - 1485 HAS LOD SCORE -9.09 NORMALIZED 0.27
		EXON LOCATED AT 1609 - 1799 HAS LOD SCORE -13.07 NORMALIZED 0.08
		GC EXON LOCATED AT 1845 - 1868 HAS LOD SCORE -21.82 NORMALIZED 0.03
		EXON LOCATED AT 2381 - 2400 HAS LOD SCORE -7.54 NORMALIZED 0.39
		EXON LOCATED AT 2816 - 2858 HAS LOD SCORE -15.03 NORMALIZED 0.04
		EXON LOCATED AT 3035 - 3089 HAS LOD SCORE -10.48 NORMALIZED 0.19
		EXON LOCATED AT 3145 - 3212 HAS LOD SCORE -14.46 NORMALIZED 0.05
		EXON LOCATED AT 3213 - 3431 HAS LOD SCORE -7.56 NORMALIZED 0.39
		EXON LOCATED AT 3526 - 3783 HAS LOD SCORE -14.64 NORMALIZED 0.05
		EXON LOCATED AT 3848 - 3878 HAS LOD SCORE -13.68 NORMALIZED 0.07
		EXON LOCATED AT 3933 - 4052 HAS LOD SCORE -11.18 NORMALIZED 0.15
		Original Prediction => GAACACTTGgtaagaattccattgttccatgtgtctaagatgcttacgagcgtttgctgcattggtagTTGCTAGTGAGTAAAGCACTGGAAGCTGCAGAGTCAAGCTAATGCCTAGTTATCTGTTGTTTATGATGAGACAGGGAAAATGGTGTGAATCCTTCCAGCTTGTGAACACAGTGGCCCATTCATTTTCCAACTGGCTTCTTTTATGGgcaagtaataatcaaatataaatgatacttaattatgcagtagctgttgataaaggcataatcattggccgtatgcacacagtattgtgaggcctttttaagtattagatggcagccttggtttctttcttttttaaaaattgtgattaaataacactaaaa…
		Natural Annotated => GAACACTTGgtaagaattccattgttccatgtgtctaagatgcttacgagcgtttgctgcattggtagttgctagtgagtaaagcactggaagctgcagagtcaagctaatgcctagttatctgttgtttatgatgagacagggaaaatggtgtgaatccttccagcttgtgaacacagtggcccattcattttccaactggcttcttttatgggcaagtaataatcaaatataaatgatacttaattatgcagtagctgttgataaaggcataatcattggccgtatgcacacagtattgtgaggcctttttaagtattagatggcagccttggtttctttcttttttaaaaattgtgattaaataacactaaaatt…
		Mask => ** / **
		DiffOriginal => a
		DiffMutant => g
		Mutant Prediction => GAACACTTGgtaagaattccattgttccatgtgtctaagatgcttacgagcgtttgctgcattggtagTTGCTAGTGAGTAAAGCACTGGAAGCTGCAGAGTCAAGCTAATGCCTAGTTATCTGTTGTTTATGATGAGACAGGGAAAATGGTGTGAATCCTTCCAGCTTGTGAACACAGTGGCCCATTCATTTTCCAACTGGCTTCTTTTATGGgcaagtaataatcaaatataaatgatacttaattatgcagtagctgttgataaaggcataatcattggccgtatgcacacagtattgtgaggcctttttaagtattagatggcagccttggtttctttcttttttaaaaattgtgattaaataacactaaaatt…
		Mutant Annotated => GAACACTTGgtaagaattccattgttccatgtgtctaagatgcttacgagcgtttgctgcattggtagttgctagtgagtaaagcactggaagctgcagagtcaagctaatgcctagttatctgttgtttatgatgagacagggaaaatggtgtgaatccttccagcttgtgaacacagtggcccattcattttccaactggcttcttttatgggcaagtaataatcaaatataaatgatacttaattatgcagtagctgttgataaaggcataatcattggccgtatgcacacagtattgtgaggcctttttaagtattagatggcagccttggtttctttcttttttaaaaattgtgattaaataacactaaaattt…
		Mask => ** / **
1		Process for sequence MUT116 => IVS31-5A>G(-4):No (423 letters)
		PREDICTION FOR >>>TEST<<<
		EXON LOCATED AT 606 - 700 HAS LOD SCORE -15.74 NORMALIZED 0.03
		EXON LOCATED AT 919 - 954 HAS LOD SCORE -9.15 NORMALIZED 0.27
		EXON LOCATED AT 1062 - 1202 HAS LOD SCORE -4.07 NORMALIZED 0.68
		EXON LOCATED AT 1364 - 1556 HAS LOD SCORE -7.72 NORMALIZED 0.38
		EXON LOCATED AT 1573 - 1643 HAS LOD SCORE -5.45 NORMALIZED 0.57
		PREDICTION FOR >>>TEST_MUTANT<<<
		EXON LOCATED AT 606 - 700 HAS LOD SCORE -15.74 NORMALIZED 0.03
		EXON LOCATED AT 919 - 954 HAS LOD SCORE -9.08 NORMALIZED 0.28
		EXON LOCATED AT 1058 - 1202 HAS LOD SCORE -6.25 NORMALIZED 0.50
		EXON LOCATED AT 1364 - 1556 HAS LOD SCORE -7.72 NORMALIZED 0.38
		EXON LOCATED AT 1573 - 1643 HAS LOD SCORE -5.45 NORMALIZED 0.57
		Original Prediction => taaattgtatttactgacagGCCTGTAAATAAAATCTAGTATTTTTGAGGCCTCAGgtaaaatagaattttcatattgattaggctgttccaatgaatattttttaattaaaaattaaattggtagagtgattaaaaacatgttattttccttcttcaactagATTACAGATCTGCTTGATGTTGTACTAGACAGTTTCATCAAAACCAGTGCAACAGGTGGCTTGGGATCAATAAAAGCTGAGGTGATGGCAGATACTGCTGTAGCTTTGGCTTCTGGAAATGTGAAATTGGTTTCAAGCAAGgtaatcacttttcttttgccttctgtactatagcatatctgttttatcatcaggaggttttttgttttgtaa…
		Natural Annotated => TAaattgtatttactgacaggcctgtaaataaaatctagtatttttgaggcctcaggtaaaatagaattttcatattgattaggctgttccaatgaatattttttaattaaaaattaaattggtagagtgattaaaaacatgttattttccttcttcaactagATTACAGATCTGCTTGATGTTGTACTAGACAGTTTCATCAAAACCAGTGCAACAGGTGGCTTGGGATCAATAAAAGCTGAGGTGATGGCAGATACTGCTGTAGCTTTGGCTTCTGGAAATGTGAAATTGGTTTCAAGCAAGgtaatcacttttcttttgccttctgtactatagcatatctgttttatcatcaggaggttttttgttttgtaatt…
		Mask => ** / **
		DiffOriginal => a
		DiffMutant => g
		Mutant Prediction => taaattgtatttactgacagGCCTGTAAATAAAATCTAGTATTTTTGAGGCCTCAGgtaaaatagaattttcatattgattaggctgttccaatgaatattttttaattaaaaattaaattggtagagtgattaaaaacatgttattttccttcttcagCTAGATTACAGATCTGCTTGATGTTGTACTAGACAGTTTCATCAAAACCAGTGCAACAGGTGGCTTGGGATCAATAAAAGCTGAGGTGATGGCAGATACTGCTGTAGCTTTGGCTTCTGGAAATGTGAAATTGGTTTCAAGCAAGgtaatcacttttcttttgccttctgtactatagcatatctgttttatcatcaggaggttttttgttttgtaatt…
		Mutant Annotated => TAaattgtatttactgacaggcctgtaaataaaatctagtatttttgaggcctcaggtaaaatagaattttcatattgattaggctgttccaatgaatattttttaattaaaaattaaattggtagagtgattaaaaacatgttattttccttcttcagctagATTACAGATCTGCTTGATGTTGTACTAGACAGTTTCATCAAAACCAGTGCAACAGGTGGCTTGGGATCAATAAAAGCTGAGGTGATGGCAGATACTGCTGTAGCTTTGGCTTCTGGAAATGTGAAATTGGTTTCAAGCAAGgtaatcacttttcttttgccttctgtactatagcatatctgttttatcatcaggaggttttttgttttgtaatta…
		Mask => ** / **
	1	Process for sequence MUT118 => IVS3-12A>G(-11):No (483 letters)
		PREDICTION FOR >>>TEST<<<
		EXON LOCATED AT 784 - 924 HAS LOD SCORE -12.19 NORMALIZED 0.11
		EXON LOCATED AT 1209 - 1410 HAS LOD SCORE -12.54 NORMALIZED 0.10
		EXON LOCATED AT 1462 - 1650 HAS LOD SCORE -9.60 NORMALIZED 0.24
		GC EXON LOCATED AT 1989 - 2046 HAS LOD SCORE -24.31 NORMALIZED 0.01
		PREDICTION FOR >>>TEST_MUTANT<<<
		EXON LOCATED AT 784 - 924 HAS LOD SCORE -12.19 NORMALIZED 0.11
		EXON LOCATED AT 1462 - 1650 HAS LOD SCORE -9.60 NORMALIZED 0.24
		GC EXON LOCATED AT 1989 - 2046 HAS LOD SCORE -24.31 NORMALIZED 0.01
		Original Prediction => CTTCTAGTTACACTGGTCCTCTTGCTgtaagctctctttgcaaaatacacccctgccctagagccttttcccttgctgttccctttgctaggaatgtttttttctctagataatgtaacttaccagaataagtaaaagataaagtatttttctgttagaattcttatgttgctaatttaaccatgagagttgcaggaaaaagtattttatatgtcctttttgctgtgtgtgcccctaagttgctgggctatttgcaaacttagcttatttaaaataactaatttatataatggacttaatctgttttcagAGATGCTGATGATAAACACAAGCTTATAACCAAAACAGAGGCAAAACAAGAATATCTTCTGAAAGA…
		Natural Annotated => CTtctagttacactggtcctcttgctgtaagctctctttgcaaaatacacccctgccctagagccttttcccttgctgttccctttgctaggaatgtttttttctctagataatgtaacttaccagaataagtaaaagataaagtatttttctgttagaattcttatgttgctaatttaaccatgagagttgcaggaaaaagtattttatatgtcctttttgctgtgtgtgcccctaagttgctgggctatttgcaaacttagcttatttaaaataactaatttatataatggacttaatctgttttcagAGATGCTGATGATAAACACAAGCTTATAACCAAAACAGAGGCAAAACAAGAATATCTTCTGAAAGACT…
		Mask => ** / **
		DiffOriginal => a
		DiffMutant => g
		Mutant Prediction => CTTCTAGTTACACTGGTCCTCTTGCTgtaagctctctttgcaaaatacacccctgccctagagccttttcccttgctgttccctttgctaggaatgtttttttctctagataatgtaacttaccagaataagtaaaagataaagtatttttctgttagaattcttatgttgctaatttaaccatgagagttgcaggaaaaagtattttatatgtcctttttgctgtgtgtgcccctaagttgctgggctatttgcaaacttagcttatttaaaataactaatttatataatggacttagtctgttttcagagatgctgatgataaacacaagcttataaccaaaacagaggcaaaacaagaatatcttctgaaagact…
		Mutant Annotated => CTtctagttacactggtcctcttgctgtaagctctctttgcaaaatacacccctgccctagagccttttcccttgctgttccctttgctaggaatgtttttttctctagataatgtaacttaccagaataagtaaaagataaagtatttttctgttagaattcttatgttgctaatttaaccatgagagttgcaggaaaaagtattttatatgtcctttttgctgtgtgtgcccctaagttgctgggctatttgcaaacttagcttatttaaaataactaatttatataatggacttagtctgttttcagAGATGCTGATGATAAACACAAGCTTATAACCAAAACAGAGGCAAAACAAGAATATCTTCTGAAAGACTG…
		Mask => ** / **
	1	Process for sequence MUT119 => IVS31-1G>T(+9):No (464 letters)
		PREDICTION FOR >>>TEST<<<
		EXON LOCATED AT 289 - 360 HAS LOD SCORE -2.88 NORMALIZED 0.76
		EXON LOCATED AT 558 - 628 HAS LOD SCORE -11.98 NORMALIZED 0.12
		GC EXON LOCATED AT 872 - 913 HAS LOD SCORE -21.77 NORMALIZED 0.03
		EXON LOCATED AT 949 - 1023 HAS LOD SCORE -13.88 NORMALIZED 0.06
		EXON LOCATED AT 1062 - 1116 HAS LOD SCORE -13.44 NORMALIZED 0.07
		EXON LOCATED AT 1238 - 1352 HAS LOD SCORE -5.50 NORMALIZED 0.56
		GC EXON LOCATED AT 1833 - 1936 HAS LOD SCORE -16.31 NORMALIZED 0.11
		EXON LOCATED AT 1989 - 2025 HAS LOD SCORE -10.61 NORMALIZED 0.18
		PREDICTION FOR >>>TEST_MUTANT<<<
		EXON LOCATED AT 289 - 360 HAS LOD SCORE -2.88 NORMALIZED 0.76
		EXON LOCATED AT 558 - 628 HAS LOD SCORE -11.98 NORMALIZED 0.12
		GC EXON LOCATED AT 872 - 913 HAS LOD SCORE -21.77 NORMALIZED 0.03
		EXON LOCATED AT 949 - 1023 HAS LOD SCORE -13.88 NORMALIZED 0.06
		EXON LOCATED AT 1062 - 1116 HAS LOD SCORE -13.44 NORMALIZED 0.07
		EXON LOCATED AT 1238 - 1352 HAS LOD SCORE -4.70 NORMALIZED 0.63
		GC EXON LOCATED AT 1833 - 1936 HAS LOD SCORE -16.31 NORMALIZED 0.11
		EXON LOCATED AT 1989 - 2025 HAS LOD SCORE -10.61 NORMALIZED 0.18
		Original Prediction => AGCTGTGTGGTCAAGgcgggtgggcattcatcgggggcctctgagagtagGGGCCTCCTCAGCCTCCTTTGGCGGGTGCCCAGACAGGAGCCATAGAGGGGGAACCTGGGGCAGCATTGGGATCCgtgagtgttgagcattccggatttgtggctctcctcagATTCCAAAAGGGTCTGTGAACCCAGATAGGCTCAGCACCATTGCCTGAGAAAGTGgtgggtcgcttcactgcaaagcccgaagaactgctctccatccagagctgagaggtccaaggatgctggctgccccggcatgagacgtgtccttctgtacccactgacccctccactgcagTGTCCACCGGTTTCTGCAGGTGTGGGTGTGGCTACCA…
		Natural Annotated => AGctgtgtggtcaaggcgggtgggcattcatcgggggcctctgagagtaggggcctcctcagcctcctttggcgggtgcccagacaggagccatagagggggaacctggggcagcattgggatccgtgagtgttgagcattccggatttgtggctctcctcagattccaaaagggtctgtgaacccagataggctcagcaccattgcctgagaaagtggtgggtcgcttcactgcaaagcccgaagaactgctctccatccagagctgagaggtccaaggatgctggctgccccggcatgagacgtgtccttctgtacccactgacccctccactgcagtgtccaccggtttctgcaggtgtgggtgtggctaccagg…
		Mask => ** / / / **
		DiffOriginal => g
		DiffMutant => t
		Mutant Prediction => AGCTGTGTGGTCAAGgcgggtgggcattcatcgggggcctctgagagtagGGGCCTCCTCAGCCTCCTTTGGCGGGTGCCCAGACAGGAGCCATAGAGGGGGAACCTGGGGCAGCATTGGGATCCgtgagtgttgagcattccggatttgtggctctcctcagATTCCAAAAGGGTCTGTGAACCCAGATAGGCTCAGCACCATTGCCTGAGAAAGTGgtgggtcgcttcactgcaaagcccgaagaactgctctccatccagagctgagaggtccaaggatgctggctgccccggcatgagacgtgtccttctgtacccactgacccctccactgcagTGTCCACCGGTTTCTGCAGGTGTGGGTGTGGCTACCAGG…
		Mutant Annotated => AGctgtgtggtcaaggcgggtgggcattcatcgggggcctctgagagtaggggcctcctcagcctcctttggcgggtgcccagacaggagccatagagggggaacctggggcagcattgggatccgtgagtgttgagcattccggatttgtggctctcctcagattccaaaagggtctgtgaacccagataggctcagcaccattgcctgagaaagtggtgggtcgcttcactgcaaagcccgaagaactgctctccatccagagctgagaggtccaaggatgctggctgccccggcatgagacgtgtccttctgtacccactgacccctccactgcagtgtccaccggtttctgcaggtgtgggtgtggctaccaggg…
		Mask => ** / / / **
		Process for sequence MUT12 => IVS9-1G>A(-330):Yes (481 letters)
	1	Process for sequence MUT120 => IVS31-1G>T(-69):No (464 letters)
		PREDICTION FOR >>>TEST<<<
		EXON LOCATED AT 289 - 360 HAS LOD SCORE -2.88 NORMALIZED 0.76
		EXON LOCATED AT 558 - 628 HAS LOD SCORE -11.98 NORMALIZED 0.12
		GC EXON LOCATED AT 872 - 913 HAS LOD SCORE -21.77 NORMALIZED 0.03
		EXON LOCATED AT 949 - 1023 HAS LOD SCORE -13.88 NORMALIZED 0.06
		EXON LOCATED AT 1062 - 1116 HAS LOD SCORE -13.44 NORMALIZED 0.07
		EXON LOCATED AT 1238 - 1352 HAS LOD SCORE -5.50 NORMALIZED 0.56
		GC EXON LOCATED AT 1833 - 1936 HAS LOD SCORE -16.31 NORMALIZED 0.11
		EXON LOCATED AT 1989 - 2025 HAS LOD SCORE -10.61 NORMALIZED 0.18
		PREDICTION FOR >>>TEST_MUTANT<<<
		EXON LOCATED AT 289 - 360 HAS LOD SCORE -2.88 NORMALIZED 0.76
		EXON LOCATED AT 558 - 628 HAS LOD SCORE -11.98 NORMALIZED 0.12
		GC EXON LOCATED AT 872 - 913 HAS LOD SCORE -21.77 NORMALIZED 0.03
		EXON LOCATED AT 949 - 1023 HAS LOD SCORE -13.88 NORMALIZED 0.06
		EXON LOCATED AT 1062 - 1116 HAS LOD SCORE -13.44 NORMALIZED 0.07
		EXON LOCATED AT 1238 - 1352 HAS LOD SCORE -4.70 NORMALIZED 0.63
		GC EXON LOCATED AT 1833 - 1936 HAS LOD SCORE -16.31 NORMALIZED 0.11
		EXON LOCATED AT 1989 - 2025 HAS LOD SCORE -10.61 NORMALIZED 0.18
		Original Prediction => AGCTGTGTGGTCAAGgcgggtgggcattcatcgggggcctctgagagtagGGGCCTCCTCAGCCTCCTTTGGCGGGTGCCCAGACAGGAGCCATAGAGGGGGAACCTGGGGCAGCATTGGGATCCgtgagtgttgagcattccggatttgtggctctcctcagATTCCAAAAGGGTCTGTGAACCCAGATAGGCTCAGCACCATTGCCTGAGAAAGTGgtgggtcgcttcactgcaaagcccgaagaactgctctccatccagagctgagaggtccaaggatgctggctgccccggcatgagacgtgtccttctgtacccactgacccctccactgcagTGTCCACCGGTTTCTGCAGGTGTGGGTGTGGCTACCA…
		Natural Annotated => AGctgtgtggtcaaggcgggtgggcattcatcgggggcctctgagagtaggggcctcctcagcctcctttggcgggtgcccagacaggagccatagagggggaacctggggcagcattgggatccgtgagtgttgagcattccggatttgtggctctcctcagattccaaaagggtctgtgaacccagataggctcagcaccattgcctgagaaagtggtgggtcgcttcactgcaaagcccgaagaactgctctccatccagagctgagaggtccaaggatgctggctgccccggcatgagacgtgtccttctgtacccactgacccctccactgcagtgtccaccggtttctgcaggtgtgggtgtggctaccagg…
		Mask => ** / / / **
		DiffOriginal => g
		DiffMutant => t
		Mutant Prediction => AGCTGTGTGGTCAAGgcgggtgggcattcatcgggggcctctgagagtagGGGCCTCCTCAGCCTCCTTTGGCGGGTGCCCAGACAGGAGCCATAGAGGGGGAACCTGGGGCAGCATTGGGATCCgtgagtgttgagcattccggatttgtggctctcctcagATTCCAAAAGGGTCTGTGAACCCAGATAGGCTCAGCACCATTGCCTGAGAAAGTGgtgggtcgcttcactgcaaagcccgaagaactgctctccatccagagctgagaggtccaaggatgctggctgccccggcatgagacgtgtccttctgtacccactgacccctccactgcagTGTCCACCGGTTTCTGCAGGTGTGGGTGTGGCTACCAGG…
		Mutant Annotated => AGctgtgtggtcaaggcgggtgggcattcatcgggggcctctgagagtaggggcctcctcagcctcctttggcgggtgcccagacaggagccatagagggggaacctggggcagcattgggatccgtgagtgttgagcattccggatttgtggctctcctcagattccaaaagggtctgtgaacccagataggctcagcaccattgcctgagaaagtggtgggtcgcttcactgcaaagcccgaagaactgctctccatccagagctgagaggtccaaggatgctggctgccccggcatgagacgtgtccttctgtacccactgacccctccactgcagtgtccaccggtttctgcaggtgtgggtgtggctaccaggg…
		Mask => ** / / / **
	1	Process for sequence MUT121 => IVS31-1G>T(-264):No (464 letters)
		PREDICTION FOR >>>TEST<<<
		EXON LOCATED AT 289 - 360 HAS LOD SCORE -2.88 NORMALIZED 0.76
		EXON LOCATED AT 558 - 628 HAS LOD SCORE -11.98 NORMALIZED 0.12
		GC EXON LOCATED AT 872 - 913 HAS LOD SCORE -21.77 NORMALIZED 0.03
		EXON LOCATED AT 949 - 1023 HAS LOD SCORE -13.88 NORMALIZED 0.06
		EXON LOCATED AT 1062 - 1116 HAS LOD SCORE -13.44 NORMALIZED 0.07
		EXON LOCATED AT 1238 - 1352 HAS LOD SCORE -5.50 NORMALIZED 0.56
		GC EXON LOCATED AT 1833 - 1936 HAS LOD SCORE -16.31 NORMALIZED 0.11
		EXON LOCATED AT 1989 - 2025 HAS LOD SCORE -10.61 NORMALIZED 0.18
		PREDICTION FOR >>>TEST_MUTANT<<<
		EXON LOCATED AT 289 - 360 HAS LOD SCORE -2.88 NORMALIZED 0.76
		EXON LOCATED AT 558 - 628 HAS LOD SCORE -11.98 NORMALIZED 0.12
		GC EXON LOCATED AT 872 - 913 HAS LOD SCORE -21.77 NORMALIZED 0.03
		EXON LOCATED AT 949 - 1023 HAS LOD SCORE -13.88 NORMALIZED 0.06
		EXON LOCATED AT 1062 - 1116 HAS LOD SCORE -13.44 NORMALIZED 0.07
		EXON LOCATED AT 1238 - 1352 HAS LOD SCORE -4.70 NORMALIZED 0.63
		GC EXON LOCATED AT 1833 - 1936 HAS LOD SCORE -16.31 NORMALIZED 0.11
		EXON LOCATED AT 1989 - 2025 HAS LOD SCORE -10.61 NORMALIZED 0.18
		Original Prediction => AGCTGTGTGGTCAAGgcgggtgggcattcatcgggggcctctgagagtagGGGCCTCCTCAGCCTCCTTTGGCGGGTGCCCAGACAGGAGCCATAGAGGGGGAACCTGGGGCAGCATTGGGATCCgtgagtgttgagcattccggatttgtggctctcctcagATTCCAAAAGGGTCTGTGAACCCAGATAGGCTCAGCACCATTGCCTGAGAAAGTGgtgggtcgcttcactgcaaagcccgaagaactgctctccatccagagctgagaggtccaaggatgctggctgccccggcatgagacgtgtccttctgtacccactgacccctccactgcagTGTCCACCGGTTTCTGCAGGTGTGGGTGTGGCTACCA…
		Natural Annotated => AGctgtgtggtcaaggcgggtgggcattcatcgggggcctctgagagtaggggcctcctcagcctcctttggcgggtgcccagacaggagccatagagggggaacctggggcagcattgggatccgtgagtgttgagcattccggatttgtggctctcctcagattccaaaagggtctgtgaacccagataggctcagcaccattgcctgagaaagtggtgggtcgcttcactgcaaagcccgaagaactgctctccatccagagctgagaggtccaaggatgctggctgccccggcatgagacgtgtccttctgtacccactgacccctccactgcagtgtccaccggtttctgcaggtgtgggtgtggctaccagg…
		Mask => ** / / / **
		DiffOriginal => g
		DiffMutant => t
		Mutant Prediction => AGCTGTGTGGTCAAGgcgggtgggcattcatcgggggcctctgagagtagGGGCCTCCTCAGCCTCCTTTGGCGGGTGCCCAGACAGGAGCCATAGAGGGGGAACCTGGGGCAGCATTGGGATCCgtgagtgttgagcattccggatttgtggctctcctcagATTCCAAAAGGGTCTGTGAACCCAGATAGGCTCAGCACCATTGCCTGAGAAAGTGgtgggtcgcttcactgcaaagcccgaagaactgctctccatccagagctgagaggtccaaggatgctggctgccccggcatgagacgtgtccttctgtacccactgacccctccactgcagTGTCCACCGGTTTCTGCAGGTGTGGGTGTGGCTACCAGG…
		Mutant Annotated => AGctgtgtggtcaaggcgggtgggcattcatcgggggcctctgagagtaggggcctcctcagcctcctttggcgggtgcccagacaggagccatagagggggaacctggggcagcattgggatccgtgagtgttgagcattccggatttgtggctctcctcagattccaaaagggtctgtgaacccagataggctcagcaccattgcctgagaaagtggtgggtcgcttcactgcaaagcccgaagaactgctctccatccagagctgagaggtccaaggatgctggctgccccggcatgagacgtgtccttctgtacccactgacccctccactgcagtgtccaccggtttctgcaggtgtgggtgtggctaccaggg…
		Mask => ** / / / **
1		Process for sequence MUT122 => IVS3-11C>G(-10):No (438 letters)
		PREDICTION FOR >>>TEST<<<
		EXON LOCATED AT 437 - 495 HAS LOD SCORE -14.78 NORMALIZED 0.05
		EXON LOCATED AT 581 - 645 HAS LOD SCORE -4.38 NORMALIZED 0.65
		EXON LOCATED AT 699 - 800 HAS LOD SCORE -1.17 NORMALIZED 0.85
		EXON LOCATED AT 918 - 939 HAS LOD SCORE -3.61 NORMALIZED 0.71
		EXON LOCATED AT 1049 - 1127 HAS LOD SCORE -8.00 NORMALIZED 0.36
		EXON LOCATED AT 1253 - 1327 HAS LOD SCORE -4.01 NORMALIZED 0.68
		PREDICTION FOR >>>TEST_MUTANT<<<
		EXON LOCATED AT 437 - 495 HAS LOD SCORE -14.78 NORMALIZED 0.05
		EXON LOCATED AT 581 - 645 HAS LOD SCORE -4.38 NORMALIZED 0.65
		EXON LOCATED AT 699 - 800 HAS LOD SCORE -1.17 NORMALIZED 0.85
		EXON LOCATED AT 918 - 939 HAS LOD SCORE -3.61 NORMALIZED 0.71
		EXON LOCATED AT 1039 - 1127 HAS LOD SCORE -7.52 NORMALIZED 0.39
		EXON LOCATED AT 1253 - 1327 HAS LOD SCORE -4.01 NORMALIZED 0.68
		Original Prediction => ttctgctcttgtctttcagACTTCCTGAAAACAACGTTCTGgtaaggacaagggttgggctggggacctggagggctggggacctggagggctggggggctggggggctgaggacctggtcctctgactgctcttttcacccatctacagTCCCCCTTGCCGTCCCAAGCAATGGATGATTTGATGCTGTCCCCGGACGATATTGAACAATGGTTCACTGAAGACCCAGgtccagatgaagctcccagaatgccagaggctgctccccccgtggcccctgcaccagcagctcctacaccggcggcccctgcaccagccccctcctggcccctgtcatcttctgtcccttcccagAAAACCTACCAGGGCAGCTACG…
		Natural Annotated => TTctgctcttgtctttcagACTTCCTGAAAACAACGTTCTGgtaaggacaagggttgggctggggacctggagggctggggacctggagggctggggggctggggggctgaggacctggtcctctgactgctcttttcacccatctacagTCCCCCTTGCCGTCCCAAGCAATGGATGATTTGATGCTGTCCCCGGACGATATTGAACAATGGTTCACTGAAGACCCAGGTCCAGATGAAGCTCCCAGAATGCCAGAGGCTGCTCCCCCCGTGGCCCCTGCACCAGCAGCTCCTACACCGGCGGCCCCTGCACCAGCCCCCTCCTGGCCCCTGTCATCTTCTGTCCCTTCCCAGAAAACCTACCAGGGCAGCTACGGT…
		Mask => ** / **
		DiffOriginal => c
		DiffMutant => g
		Mutant Prediction => ttctgctcttgtctttcagACTTCCTGAAAACAACGTTCTGgtaaggacaagggttgggctggggacctggagggctggggacctggagggctggggggctggggggctgaggacctggtcctctgactgctcttttcagCCATCTACAGTCCCCCTTGCCGTCCCAAGCAATGGATGATTTGATGCTGTCCCCGGACGATATTGAACAATGGTTCACTGAAGACCCAGgtccagatgaagctcccagaatgccagaggctgctccccccgtggcccctgcaccagcagctcctacaccggcggcccctgcaccagccccctcctggcccctgtcatcttctgtcccttcccagAAAACCTACCAGGGCAGCTACGGT…
		Mutant Annotated => TTctgctcttgtctttcagACTTCCTGAAAACAACGTTCTGgtaaggacaagggttgggctggggacctggagggctggggacctggagggctggggggctggggggctgaggacctggtcctctgactgctcttttcagccatctacagTCCCCCTTGCCGTCCCAAGCAATGGATGATTTGATGCTGTCCCCGGACGATATTGAACAATGGTTCACTGAAGACCCAGGTCCAGATGAAGCTCCCAGAATGCCAGAGGCTGCTCCCCCCGTGGCCCCTGCACCAGCAGCTCCTACACCGGCGGCCCCTGCACCAGCCCCCTCCTGGCCCCTGTCATCTTCTGTCCCTTCCCAGAAAACCTACCAGGGCAGCTACGGTT…
		Mask => ** / **
1		Process for sequence MUT124 => IVS3-10A>G(-9):No (455 letters)
		PREDICTION FOR >>>TEST<<<
		EXON LOCATED AT 319 - 474 HAS LOD SCORE -8.72 NORMALIZED 0.30
		GC EXON LOCATED AT 650 - 831 HAS LOD SCORE -19.42 NORMALIZED 0.05
		EXON LOCATED AT 906 - 979 HAS LOD SCORE -18.04 NORMALIZED 0.01
		EXON LOCATED AT 1266 - 1343 HAS LOD SCORE -6.05 NORMALIZED 0.52
		EXON LOCATED AT 1390 - 1652 HAS LOD SCORE -16.11 NORMALIZED 0.03
		EXON LOCATED AT 1724 - 1832 HAS LOD SCORE -5.25 NORMALIZED 0.58
		EXON LOCATED AT 1966 - 2046 HAS LOD SCORE -13.58 NORMALIZED 0.07
		PREDICTION FOR >>>TEST_MUTANT<<<
		EXON LOCATED AT 319 - 474 HAS LOD SCORE -8.72 NORMALIZED 0.30
		GC EXON LOCATED AT 650 - 831 HAS LOD SCORE -19.42 NORMALIZED 0.05
		EXON LOCATED AT 906 - 979 HAS LOD SCORE -18.04 NORMALIZED 0.01
		EXON LOCATED AT 1257 - 1343 HAS LOD SCORE -10.08 NORMALIZED 0.21
		EXON LOCATED AT 1390 - 1652 HAS LOD SCORE -16.11 NORMALIZED 0.03
		EXON LOCATED AT 1724 - 1832 HAS LOD SCORE -5.25 NORMALIZED 0.58
		EXON LOCATED AT 1966 - 2046 HAS LOD SCORE -13.58 NORMALIZED 0.07
		Original Prediction => gacccagCAAGCTTTTTTAGATGACTAACTTTCTAATCTGCTTTGACATTTCTTCGTGGGGCTGCAAACAGTGATTTGTTGgtaggttttaaaatatgtataatttgttttagtgaagaaggtttggaagtatactgtagaattctgtgaaagcagaatggagtcttatctgtaaggaataagtctggaggaatggacaagatcaacttttcatttctcagacaccttgttgagatggataggaattatttgatgttttgacatagtaaattagttgttctgcctctcattgttatgtaacaagagataaaatgcaatgttgaacttgatggtcttttgctttctaaacacttttcaatgtttttagGTGTATAGT…
		Natural Annotated => GAcccagcaagcttttttagatgactaactttctaatctgctttgacatttcttcgtggggctgcaaacagtgatttgttggtaggttttaaaatatgtataatttgttttagtgaagaaggtttggaagtatactgtagaattctgtgaaagcagaatggagtcttatctgtaaggaataagtctggaggaatggacaagatcaacttttcatttctcagacaccttgttgagatggataggaattatttgatgttttgacatagtaaattagttgttctgcctctcattgttatgtaacaagagataaaatgcaatgttgaacttgatggtcttttgctttctaaacacttttcaatgtttttagGTGTATAGTGT…
		Mask => ** / **
		DiffOriginal => a
		DiffMutant => g
		Mutant Prediction => gacccagCAAGCTTTTTTAGATGACTAACTTTCTAATCTGCTTTGACATTTCTTCGTGGGGCTGCAAACAGTGATTTGTTGgtaggttttaaaatatgtataatttgttttagtgaagaaggtttggaagtatactgtagaattctgtgaaagcagaatggagtcttatctgtaaggaataagtctggaggaatggacaagatcaacttttcatttctcagacaccttgttgagatggataggaattatttgatgttttgacatagtaaattagttgttctgcctctcattgttatgtaacaagagataaaatgcaatgttgaacttgatggtcttttgctttctaaacacttttcagTGTTTTTAGGTGTATAGTGT…
		Mutant Annotated => GAcccagcaagcttttttagatgactaactttctaatctgctttgacatttcttcgtggggctgcaaacagtgatttgttggtaggttttaaaatatgtataatttgttttagtgaagaaggtttggaagtatactgtagaattctgtgaaagcagaatggagtcttatctgtaaggaataagtctggaggaatggacaagatcaacttttcatttctcagacaccttgttgagatggataggaattatttgatgttttgacatagtaaattagttgttctgcctctcattgttatgtaacaagagataaaatgcaatgttgaacttgatggtcttttgctttctaaacacttttcagtgtttttagGTGTATAGTGTT…
		Mask => ** / **
	1	Process for sequence MUT125 => IVS30-99C>T(-70):No (1046 letters)
		PREDICTION FOR >>>TEST<<<
		EXON LOCATED AT 244 - 281 HAS LOD SCORE -12.00 NORMALIZED 0.12
		EXON LOCATED AT 406 - 520 HAS LOD SCORE -9.11 NORMALIZED 0.27
		EXON LOCATED AT 540 - 730 HAS LOD SCORE -14.82 NORMALIZED 0.04
		EXON LOCATED AT 841 - 984 HAS LOD SCORE -5.54 NORMALIZED 0.56
		EXON LOCATED AT 1518 - 1671 HAS LOD SCORE -16.62 NORMALIZED 0.02
		EXON LOCATED AT 1812 - 1915 HAS LOD SCORE -2.39 NORMALIZED 0.79
		EXON LOCATED AT 2020 - 2154 HAS LOD SCORE -13.50 NORMALIZED 0.07
		GC EXON LOCATED AT 2261 - 2423 HAS LOD SCORE -9.00 NORMALIZED 0.52
		PREDICTION FOR >>>TEST_MUTANT<<<
		EXON LOCATED AT 244 - 281 HAS LOD SCORE -12.00 NORMALIZED 0.12
		EXON LOCATED AT 406 - 520 HAS LOD SCORE -9.11 NORMALIZED 0.27
		EXON LOCATED AT 540 - 730 HAS LOD SCORE -14.82 NORMALIZED 0.04
		EXON LOCATED AT 841 - 984 HAS LOD SCORE -5.54 NORMALIZED 0.56
		EXON LOCATED AT 1518 - 1671 HAS LOD SCORE -16.62 NORMALIZED 0.02
		EXON LOCATED AT 1812 - 1915 HAS LOD SCORE -2.39 NORMALIZED 0.79
		EXON LOCATED AT 2020 - 2154 HAS LOD SCORE -13.50 NORMALIZED 0.07
		GC EXON LOCATED AT 2261 - 2423 HAS LOD SCORE -9.00 NORMALIZED 0.52
		Original Prediction => TGAGGTCAGATGACAAAAGTTCCTTAGACAGTCTGGAGGCTTTGATGAAGAAACGGGACGATTTGGACAAAGCAATCACTGCCCAGgtaataatgactagtaaaggaattaaaataataatccgtagtaataataacagaaatcctacacatttgtctggttttataatttataaacattttgatttactttttttttttttgagatggagtctcattctgtcacccaggctggagtgcagtggtgtgatctcggctgactgcaacctctgcctcccgggttcaagtgattctcctacctcagcctcctgagtagctgggattacagacacccaccaccatgcccagctaatttttgtacttttagcagaaacagg…
		Natural Annotated => TGAGGTCAGATGACAAAAGTTCCTTAGACAGTCTGGAGGCTTTGATGAAGAAACGGGACGATTTGGACAAAGCAATCACTGCCCAGgtaataatgactagtaaaggaattaaaataataatccgtagtaataataacagaaatcctacacatttgtctggttttataatttataaacattttgatttactttttttttttttgagatggagtctcattctgtcacccaggctggagtgcagtggtgtgatctcggctgactgcaacctctgcctcccgggttcaagtgattctcctacctcagcctcctgagtagctgggattacagacacccaccaccatgcccagctaatttttgtacttttagcagaaacaggat…
		Mask => ** / **
		DiffOriginal => c
		DiffMutant => t
		Mutant Prediction => TGAGGTCAGATGACAAAAGTTCCTTAGACAGTCTGGAGGCTTTGATGAAGAAACGGGACGATTTGGACAAAGCAATCACTGCCCAGgtaataatgactagtaaaggaattaaaataataatccgtagtaataataacagaaatcctacacatttgtctggttttataatttataaacattttgatttactttttttttttttgagatggagtctcattctgtcacccaggctggagtgcagtggtgtgatctcggctgactgcaacctctgcctcccgggttcaagtgattctcctacctcagcctcctgagtagctgggattacagacacccaccaccatgcccagctaatttttgtacttttagcagaaacaggat…
		Mutant Annotated => TGAGGTCAGATGACAAAAGTTCCTTAGACAGTCTGGAGGCTTTGATGAAGAAACGGGACGATTTGGACAAAGCAATCACTGCCCAGgtaataatgactagtaaaggaattaaaataataatccgtagtaataataacagaaatcctacacatttgtctggttttataatttataaacattttgatttactttttttttttttgagatggagtctcattctgtcacccaggctggagtgcagtggtgtgatctcggctgactgcaacctctgcctcccgggttcaagtgattctcctacctcagcctcctgagtagctgggattacagacacccaccaccatgcccagctaatttttgtacttttagcagaaacaggatt…
		Mask => ** / **
1		Process for sequence MUT126 => IVS30-279A>G(+278):No (620 letters)
		PREDICTION FOR >>>TEST<<<
		EXON LOCATED AT 250 - 393 HAS LOD SCORE -18.70 NORMALIZED 0.01
		EXON LOCATED AT 1226 - 1292 HAS LOD SCORE -12.22 NORMALIZED 0.11
		EXON LOCATED AT 1385 - 1399 HAS LOD SCORE -18.23 NORMALIZED 0.01
		EXON LOCATED AT 1400 - 1593 HAS LOD SCORE -6.75 NORMALIZED 0.46
		GC EXON LOCATED AT 1623 - 1661 HAS LOD SCORE -23.25 NORMALIZED 0.02
		EXON LOCATED AT 2031 - 2117 HAS LOD SCORE -15.71 NORMALIZED 0.03
		PREDICTION FOR >>>TEST_MUTANT<<<
		EXON LOCATED AT 250 - 393 HAS LOD SCORE -18.70 NORMALIZED 0.01
		EXON LOCATED AT 1122 - 1292 HAS LOD SCORE -11.95 NORMALIZED 0.12
		EXON LOCATED AT 1385 - 1399 HAS LOD SCORE -18.23 NORMALIZED 0.01
		EXON LOCATED AT 1400 - 1593 HAS LOD SCORE -6.75 NORMALIZED 0.46
		GC EXON LOCATED AT 1623 - 1661 HAS LOD SCORE -23.25 NORMALIZED 0.02
		EXON LOCATED AT 2031 - 2117 HAS LOD SCORE -15.71 NORMALIZED 0.03
		Original Prediction => aaaatattcagagcctactgcatgtatagcataatccccgtttttgcgggggagtgggagtgggttatacctgtgtacacacacataaatgtacattaactctacataaatttgaaagcctgaggagagatgagatgatacaccaatgttaatacagttttcattttgtggtgatgctttccttttaccaaactttctatgattaccacatttccttttataatgagaataaaacaactttttaacaagaaaggactaaaatggaggaaaataagacaaaacttttcaaaaattggcttactggcttttaaaattactttcttcaagGACTGTTCTTTCTTCGCCTCTACAAAAATATATTTGCCAAGTGTCTTTT…
		Natural Annotated => AAaatattcagagcctactgcatgtatagcataatccccgtttttgcgggggagtgggagtgggttatacctgtgtacacacacataaatgtacattaactctacataaatttgaaagcctgaggagagatgagatgatacaccaatgttaatacagttttcattttgtggtgatgctttccttttaccaaactttctatgattaccacatttccttttataaTGAGAATAAAACAACTTTTTAACAAGAAAGGACTAAAATGGAGGAAAATAAGACAAAACTTTTCAAAAATTGGCTTACTGGCTTTTAAAATTACTTTCTTCAAGGACTGTTCTTTCTTCGCCTCTACAAAAATATATTTGCCAAGTGTCTTTTCT…
		Mask => ** / / **
		DiffOriginal => a
		DiffMutant => g
		Mutant Prediction => aaaatattcagagcctactgcatgtatagcataatccccgtttttgcgggggagtgggagtgggttatacctgtgtacacacacataaatgtacattaactctacataaatttgaaagcctgaggagagatgagatgatacaccaatgttaatacagttttcattttgtggtgatgctttccttttaccaaactttctatgattaccacatttccttttatagTGAGAATAAAACAACTTTTTAACAAGAAAGGACTAAAATGGAGGAAAATAAGACAAAACTTTTCAAAAATTGGCTTACTGGCTTTTAAAATTACTTTCTTCAAGGACTGTTCTTTCTTCGCCTCTACAAAAATATATTTGCCAAGTGTCTTTTCT…
		Mutant Annotated => AAaatattcagagcctactgcatgtatagcataatccccgtttttgcgggggagtgggagtgggttatacctgtgtacacacacataaatgtacattaactctacataaatttgaaagcctgaggagagatgagatgatacaccaatgttaatacagttttcattttgtggtgatgctttccttttaccaaactttctatgattaccacatttccttttatagTGAGAATAAAACAACTTTTTAACAAGAAAGGACTAAAATGGAGGAAAATAAGACAAAACTTTTCAAAAATTGGCTTACTGGCTTTTAAAATTACTTTCTTCAAGGACTGTTCTTTCTTCGCCTCTACAAAAATATATTTGCCAAGTGTCTTTTCTC…
		Mask => ** / / **
		Process for sequence MUT127 => IVS3+1G>C(+44):No (251 letters)
		Process for sequence MUT129 => IVS29-5269A>G(-5268):No (5072 letters)
		Process for sequence MUT130 => IVS29-1G>A(+1):No (290 letters)
	1	Process for sequence MUT132 => IVS27b-2A>T(+293):No (623 letters)
		PREDICTION FOR >>>TEST<<<
		EXON LOCATED AT 583 - 698 HAS LOD SCORE -11.65 NORMALIZED 0.13
		GC EXON LOCATED AT 737 - 796 HAS LOD SCORE -22.16 NORMALIZED 0.02
		EXON LOCATED AT 1081 - 1349 HAS LOD SCORE -10.99 NORMALIZED 0.16
		EXON LOCATED AT 1446 - 1513 HAS LOD SCORE -10.66 NORMALIZED 0.18
		EXON LOCATED AT 2008 - 2130 HAS LOD SCORE -18.61 NORMALIZED 0.01
		PREDICTION FOR >>>TEST_MUTANT<<<
		EXON LOCATED AT 583 - 698 HAS LOD SCORE -11.65 NORMALIZED 0.13
		GC EXON LOCATED AT 737 - 796 HAS LOD SCORE -22.16 NORMALIZED 0.02
		EXON LOCATED AT 988 - 1103 HAS LOD SCORE -14.18 NORMALIZED 0.06
		GC EXON LOCATED AT 1173 - 1359 HAS LOD SCORE -24.53 NORMALIZED 0.01
		EXON LOCATED AT 1446 - 1513 HAS LOD SCORE -10.66 NORMALIZED 0.18
		EXON LOCATED AT 2008 - 2130 HAS LOD SCORE -18.61 NORMALIZED 0.01
		Original Prediction => tcttagccttatttctcagtgtccaaaaaacaactgatttaaaaaatgaatccagactttgaagaattgttttatattattctctctagaaaatgaatcataaaataaaattgattagtggcatctgtatatttattttaaacactgctaataatctttgtcttttttgtcattttccttagGTTCAAAACTGGTCAAATCAATGGTGATTTGCTGATATACCATGTCTTACTGACTTTAAAGCCATATTATGCAAAGCCATATGAAATTGTAGTGGACCTTACCCATACCGGGCCTAGCAATCGCTTTAAAACAGACTTTCTCTCTAAGTGGTTTGTTGTTTTTCCTGGCTTTGCTTACGACAACGTCTCCGCAG…
		Natural Annotated => TCTtagccttatttctcagtgtccaaaaaacaactgatttaaaaaatgaatccagactttgaagaattgttttatattattctctctagaaaatgaatcataaaataaaattgattagtggcatctgtatatttattttaaacactgctaataatctttgtcttttttgtcattttccttagGTTCAAAACTGGTCAAATCAATGGTGATTTGCTGATATACCATGTCTTACTGACTTTAAAGCCATATTATGCAAAGCCATATGAAATTGTAGTGGACCTTACCCATACCGGGCCTAGCAATCGCTTTAAAACAGACTTTCTCTCTAAGTGGTTTGTTGTTTTTCCTGGCTTTGCTTACGACAACGTCTCCGCAGTC…
		Mask => ** / **
		DiffOriginal => a
		DiffMutant => t
		Mutant Prediction => tcttagccttatttctcagtgtccaaaaaacaactgatttaaaaaatgaatccagactttgaagaattgttttatattattctctctagAAAATGAATCATAAAATAAAATTGATTAGTGGCATCTGTATATTTATTTTAAACACTGCTAATAATCTTTGTCTTTTTTGTCATTTTCCTTTGGTTCAAAACTGGTCAAATCAATGgtgatttgctgatataccatgtcttactgactttaaagccatattatgcaaagccatatgaaattgtagTGGACCTTACCCATACCGGGCCTAGCAATCGCTTTAAAACAGACTTTCTCTCTAAGTGGTTTGTTGTTTTTCCTGGCTTTGCTTACGACAACGTCTCCGCAGTC…
		Mutant Annotated => TCTtagccttatttctcagtgtccaaaaaacaactgatttaaaaaatgaatccagactttgaagaattgttttatattattctctctagaaaatgaatcataaaataaaattgattagtggcatctgtatatttattttaaacactgctaataatctttgtcttttttgtcattttcctttgGTTCAAAACTGGTCAAATCAATGGTGATTTGCTGATATACCATGTCTTACTGACTTTAAAGCCATATTATGCAAAGCCATATGAAATTGTAGTGGACCTTACCCATACCGGGCCTAGCAATCGCTTTAAAACAGACTTTCTCTCTAAGTGGTTTGTTGTTTTTCCTGGCTTTGCTTACGACAACGTCTCCGCAGTCT…
		Mask => ** / **
1		Process for sequence MUT137 => IVS26-1G>T(+4):No (997 letters)
		PREDICTION FOR >>>TEST<<<
		GC EXON LOCATED AT 312 - 355 HAS LOD SCORE -12.07 NORMALIZED 0.30
		EXON LOCATED AT 494 - 568 HAS LOD SCORE -12.63 NORMALIZED 0.10
		EXON LOCATED AT 674 - 784 HAS LOD SCORE -12.48 NORMALIZED 0.10
		EXON LOCATED AT 906 - 999 HAS LOD SCORE -6.55 NORMALIZED 0.48
		EXON LOCATED AT 1780 - 1890 HAS LOD SCORE -10.94 NORMALIZED 0.16
		PREDICTION FOR >>>TEST_MUTANT<<<
		GC EXON LOCATED AT 312 - 355 HAS LOD SCORE -12.07 NORMALIZED 0.30
		EXON LOCATED AT 494 - 568 HAS LOD SCORE -12.63 NORMALIZED 0.10
		EXON LOCATED AT 674 - 784 HAS LOD SCORE -12.48 NORMALIZED 0.10
		EXON LOCATED AT 906 - 999 HAS LOD SCORE -6.55 NORMALIZED 0.48
		EXON LOCATED AT 1784 - 1890 HAS LOD SCORE -10.63 NORMALIZED 0.18
		Original Prediction => atttcagTTGGAATGCAATGATGTGGTCTTGTTTTGGCGTATACAGCGCATGCTTGCTATCACCGCAAATACTTTAAGGCAACAACTTACAAATACTGAAGgtaagccacatagggactgcagtcttattttgacattaaaaaataatagtggtaatatccatatttaatagaaggatgccaaaatacttcccaaaagtagatttattagaaaaactggccaggtgtggtagctcatgcctgtaatctcagcatgttgagaggccgaggcaggaaaaccgcttgaggcctgtagtttgagaccagcctgggcaacattgtgagactctatctctacaaacaataaaataaattagccgggcatggtggcacacatc…
		Natural Annotated => ATttcagTTGGAATGCAATGATGTGGTCTTGTTTTGGCGTATACAGCGCATGCTTGCTATCACCGCAAATACTTTAAGGCAACAACTTACAAATACTGAAGgtaagccacatagggactgcagtcttattttgacattaaaaaataatagtggtaatatccatatttaatagaaggatgccaaaatacttcccaaaagtagatttattagaaaaactggccaggtgtggtagctcatgcctgtaatctcagcatgttgagaggccgaggcaggaaaaccgcttgaggcctgtagtttgagaccagcctgggcaacattgtgagactctatctctacaaacaataaaataaattagccgggcatggtggcacacatctg…
		Mask => ** / **
		DiffOriginal => g
		DiffMutant => t
		Mutant Prediction => atttcagTTGGAATGCAATGATGTGGTCTTGTTTTGGCGTATACAGCGCATGCTTGCTATCACCGCAAATACTTTAAGGCAACAACTTACAAATACTGAAGgtaagccacatagggactgcagtcttattttgacattaaaaaataatagtggtaatatccatatttaatagaaggatgccaaaatacttcccaaaagtagatttattagaaaaactggccaggtgtggtagctcatgcctgtaatctcagcatgttgagaggccgaggcaggaaaaccgcttgaggcctgtagtttgagaccagcctgggcaacattgtgagactctatctctacaaacaataaaataaattagccgggcatggtggcacacatctg…
		Mutant Annotated => ATttcagTTGGAATGCAATGATGTGGTCTTGTTTTGGCGTATACAGCGCATGCTTGCTATCACCGCAAATACTTTAAGGCAACAACTTACAAATACTGAAGgtaagccacatagggactgcagtcttattttgacattaaaaaataatagtggtaatatccatatttaatagaaggatgccaaaatacttcccaaaagtagatttattagaaaaactggccaggtgtggtagctcatgcctgtaatctcagcatgttgagaggccgaggcaggaaaaccgcttgaggcctgtagtttgagaccagcctgggcaacattgtgagactctatctctacaaacaataaaataaattagccgggcatggtggcacacatctgt…
		Mask => ** / **
	1	Process for sequence MUT138 => IVS26-15A>G(-14):No (749 letters)
		PREDICTION FOR >>>TEST<<<
		EXON LOCATED AT 317 - 359 HAS LOD SCORE -13.84 NORMALIZED 0.06
		EXON LOCATED AT 495 - 650 HAS LOD SCORE -9.24 NORMALIZED 0.27
		GC EXON LOCATED AT 951 - 1005 HAS LOD SCORE -19.63 NORMALIZED 0.05
		EXON LOCATED AT 1307 - 1399 HAS LOD SCORE -8.89 NORMALIZED 0.29
		EXON LOCATED AT 1520 - 1640 HAS LOD SCORE -8.94 NORMALIZED 0.29
		GC EXON LOCATED AT 1899 - 1973 HAS LOD SCORE -16.75 NORMALIZED 0.10
		EXON LOCATED AT 2095 - 2170 HAS LOD SCORE -10.99 NORMALIZED 0.16
		EXON LOCATED AT 2206 - 2248 HAS LOD SCORE -9.45 NORMALIZED 0.25
		PREDICTION FOR >>>TEST_MUTANT<<<
		EXON LOCATED AT 317 - 359 HAS LOD SCORE -13.84 NORMALIZED 0.06
		EXON LOCATED AT 495 - 650 HAS LOD SCORE -9.24 NORMALIZED 0.27
		GC EXON LOCATED AT 951 - 1005 HAS LOD SCORE -19.63 NORMALIZED 0.05
		EXON LOCATED AT 1307 - 1399 HAS LOD SCORE -8.89 NORMALIZED 0.29
		EXON LOCATED AT 1520 - 1640 HAS LOD SCORE -8.94 NORMALIZED 0.29
		GC EXON LOCATED AT 1899 - 1973 HAS LOD SCORE -16.75 NORMALIZED 0.10
		EXON LOCATED AT 2095 - 2170 HAS LOD SCORE -10.99 NORMALIZED 0.16
		EXON LOCATED AT 2206 - 2248 HAS LOD SCORE -9.45 NORMALIZED 0.25
		Original Prediction => tattgaaacctgcttgggaaccatgagagttttgagatttttaaatccatagGCCATCTCATGGTTTTGGGCTGGGCTCTCACATTCTCCTGGGGCCTTGGAGCCAGgcaggcctggttgaaatctaaactgtgcctctgaccaagccgtgagacagtgggccagtttatgatgagccccagttcccccagtctaaatgaggatagtaatccctacctcaaagggtttctgtgaggcccaactaaaatctcaaatgcttggtatagagaggttatttggtaaacagctgccgtcgacccaagtcctcttgggtccctcccctgtaagccatgctgtgggacaggcacaatcccctgcttccccttgttggcttcaa…
		Natural Annotated => TAttgaaacctgcttgggaaccatgagagttttgagatttttaaatccataggccatctcatggttttgggctgggctctcacattctcctggggccttggagccaggcaggcctggttgaaatctaaactgtgcctctgaccaagccgtgagacagtgggccagtttatgatgagccccagttcccccagtctaaatgaggatagtaatccctacctcaaagggtttctgtgaggcccaactaaaatctcaaatgcttggtatagagaggttatttggtaaacagctgccgtcgacccaagtcctcttgggtccctcccctgtaagccatgctgtgggacaggcacaatcccctgcttccccttgttggcttcaaac…
		Mask => ** / **
		DiffOriginal => a
		DiffMutant => g
		Mutant Prediction => tattgaaacctgcttgggaaccatgagagttttgagatttttaaatccatagGCCATCTCATGGTTTTGGGCTGGGCTCTCACATTCTCCTGGGGCCTTGGAGCCAGgcaggcctggttgaaatctaaactgtgcctctgaccaagccgtgagacagtgggccagtttatgatgagccccagttcccccagtctaaatgaggatagtaatccctacctcaaagggtttctgtgaggcccaactaaaatctcaaatgcttggtatagagaggttatttggtaaacagctgccgtcgacccaagtcctcttgggtccctcccctgtaagccatgctgtgggacaggcacaatcccctgcttccccttgttggcttcaaac…
		Mutant Annotated => TAttgaaacctgcttgggaaccatgagagttttgagatttttaaatccataggccatctcatggttttgggctgggctctcacattctcctggggccttggagccaggcaggcctggttgaaatctaaactgtgcctctgaccaagccgtgagacagtgggccagtttatgatgagccccagttcccccagtctaaatgaggatagtaatccctacctcaaagggtttctgtgaggcccaactaaaatctcaaatgcttggtatagagaggttatttggtaaacagctgccgtcgacccaagtcctcttgggtccctcccctgtaagccatgctgtgggacaggcacaatcccctgcttccccttgttggcttcaaact…
		Mask => ** / **
	1	Process for sequence MUT140 => IVS25-9A>G(+39):No (1401 letters)
		PREDICTION FOR >>>TEST<<<
		EXON LOCATED AT 242 - 338 HAS LOD SCORE -14.39 NORMALIZED 0.05
		EXON LOCATED AT 431 - 484 HAS LOD SCORE -8.04 NORMALIZED 0.35
		EXON LOCATED AT 531 - 623 HAS LOD SCORE -8.77 NORMALIZED 0.30
		EXON LOCATED AT 784 - 900 HAS LOD SCORE -4.03 NORMALIZED 0.68
		EXON LOCATED AT 1264 - 1378 HAS LOD SCORE -12.72 NORMALIZED 0.09
		GC EXON LOCATED AT 1606 - 1649 HAS LOD SCORE -12.07 NORMALIZED 0.30
		EXON LOCATED AT 1788 - 1862 HAS LOD SCORE -12.63 NORMALIZED 0.10
		EXON LOCATED AT 1968 - 2078 HAS LOD SCORE -12.48 NORMALIZED 0.10
		EXON LOCATED AT 2200 - 2293 HAS LOD SCORE -6.55 NORMALIZED 0.48
		PREDICTION FOR >>>TEST_MUTANT<<<
		EXON LOCATED AT 242 - 338 HAS LOD SCORE -14.39 NORMALIZED 0.05
		EXON LOCATED AT 431 - 484 HAS LOD SCORE -8.04 NORMALIZED 0.35
		EXON LOCATED AT 531 - 623 HAS LOD SCORE -8.77 NORMALIZED 0.30
		EXON LOCATED AT 784 - 900 HAS LOD SCORE -4.03 NORMALIZED 0.68
		EXON LOCATED AT 1264 - 1378 HAS LOD SCORE -12.72 NORMALIZED 0.09
		GC EXON LOCATED AT 1606 - 1649 HAS LOD SCORE -12.07 NORMALIZED 0.30
		EXON LOCATED AT 1788 - 1862 HAS LOD SCORE -12.63 NORMALIZED 0.10
		EXON LOCATED AT 1968 - 2078 HAS LOD SCORE -12.48 NORMALIZED 0.10
		EXON LOCATED AT 2184 - 2293 HAS LOD SCORE -9.08 NORMALIZED 0.28
		Original Prediction => AGgtaaggtttccaaaaacaaagagaagtatttttaagcaacagttgtcaaaatatgcttaaaagtaaactttagcttaagcattaattttaagtcctttgatcatctggggaaaaaaagtatgtgtaatttataaagaataatctaactcttatattttcaaagatatttgccactttgttcgtgatacgtgcatattatccccaatgcttataagaatatgtgaatataaatagtaaaaaaaagtgtgaatataaatagtaaaaaaaataaataaataacaggaaatagtcccttattccctgacctgtaagaattttagttaacatttttatgtatttcttttcaactttttctgtacatagGGAGAGAGACA…
		Natural Annotated => AGgtaaggtttccaaaaacaaagagaagtatttttaagcaacagttgtcaaaatatgcttaaaagtaaactttagcttaagcattaattttaagtcctttgatcatctggggaaaaaaagtatgtgtaatttataaagaataatctaactcttatattttcaaagatatttgccactttgttcgtgatacgtgcatattatccccaatgcttataagaatatgtgaatataaatagtaaaaaaaagtgtgaatataaatagtaaaaaaaataaataaataacaggaaatagtcccttattccctgacctgtaagaattttagttaacatttttatgtatttcttttcaactttttctgtacatagggagagagacaga…
		Mask => ** / **
		DiffOriginal => a
		DiffMutant => g
		Mutant Prediction => AGgtaaggtttccaaaaacaaagagaagtatttttaagcaacagttgtcaaaatatgcttaaaagtaaactttagcttaagcattaattttaagtcctttgatcatctggggaaaaaaagtatgtgtaatttataaagaataatctaactcttatattttcaaagatatttgccactttgttcgtgatacgtgcatattatccccaatgcttataagaatatgtgaatataaatagtaaaaaaaagtgtgaatataaatagtaaaaaaaataaataaataacaggaaatagtcccttattccctgacctgtaagaattttagttaacatttttatgtatttcttttcaactttttctgtacatagGGAGAGAGACAGA…
		Mutant Annotated => AGgtaaggtttccaaaaacaaagagaagtatttttaagcaacagttgtcaaaatatgcttaaaagtaaactttagcttaagcattaattttaagtcctttgatcatctggggaaaaaaagtatgtgtaatttataaagaataatctaactcttatattttcaaagatatttgccactttgttcgtgatacgtgcatattatccccaatgcttataagaatatgtgaatataaatagtaaaaaaaagtgtgaatataaatagtaaaaaaaataaataaataacaggaaatagtcccttattccctgacctgtaagaattttagttaacatttttatgtatttcttttcaactttttctgtacatagggagagagacagag…
		Mask => ** / **
	1	Process for sequence MUT141 => IVS25+2036A>G(+2131):No (1485 letters)
		PREDICTION FOR >>>TEST<<<
		EXON LOCATED AT 287 - 298 HAS LOD SCORE -16.39 NORMALIZED 0.03
		EXON LOCATED AT 471 - 555 HAS LOD SCORE -12.41 NORMALIZED 0.10
		EXON LOCATED AT 901 - 1056 HAS LOD SCORE -8.15 NORMALIZED 0.34
		EXON LOCATED AT 1208 - 1227 HAS LOD SCORE -16.20 NORMALIZED 0.03
		EXON LOCATED AT 1354 - 1661 HAS LOD SCORE -15.53 NORMALIZED 0.03
		EXON LOCATED AT 1733 - 1801 HAS LOD SCORE -15.67 NORMALIZED 0.03
		EXON LOCATED AT 1940 - 1990 HAS LOD SCORE -9.94 NORMALIZED 0.22
		PREDICTION FOR >>>TEST_MUTANT<<<
		EXON LOCATED AT 287 - 298 HAS LOD SCORE -16.39 NORMALIZED 0.03
		EXON LOCATED AT 471 - 555 HAS LOD SCORE -12.41 NORMALIZED 0.10
		EXON LOCATED AT 901 - 1056 HAS LOD SCORE -8.15 NORMALIZED 0.34
		EXON LOCATED AT 1208 - 1227 HAS LOD SCORE -16.20 NORMALIZED 0.03
		EXON LOCATED AT 1354 - 1661 HAS LOD SCORE -15.53 NORMALIZED 0.03
		EXON LOCATED AT 1733 - 1801 HAS LOD SCORE -15.67 NORMALIZED 0.03
		EXON LOCATED AT 1940 - 1990 HAS LOD SCORE -9.94 NORMALIZED 0.22
		Original Prediction => agCTTTTAGTCAGTGATATTCAGACAATTCAGCCCAGTCTAAACAGTGTCAATGAAGGTGGGCAGAAGATAAAGAATGAAGCAGAGCCAGAGTTTGCTTCGAGACTTGAGACAGAACTCAAAGAACTTAACACTCAGTGGGATCACATGTGCCAACAGgtatagacaatctctttcactgtggcttgcctcaacgtacttaactaagatttcctaatgtctcccttcaccgttacttttggttaaggctttgttcctatgtttttgctttaaagcacaattaattctgacaaattaatcttttttctagCATATCTAAATATTTTCATGgtatatattttaaatagtacacattcatcttattttgatcctaaaat…
		Natural Annotated => AGCTTTTAGTCAGTGATATTCAGACAATTCAGCCCAGTCTAAACAGTGTCAATGAAGGTGGGCAGAAGATAAAGAATGAAGCAGAGCCAGAGTTTGCTTCGAGACTTGAGACAGAACTCAAAGAACTTAACACTCAGTGGGATCACATGTGCCAACAGgtatagacaatctctttcactgtggcttgcctcaacgtacttaactaagatttcctaatgtctcccttcaccgttacttttggttaaggctttgttcctatgtttttgctttaaagcacaattaattctgacaaattaatcttttttctagcatatctaaatattttcatggtatatattttaaatagtacacattcatcttattttgatcctaaaatga…
		Mask => ** **
		DiffOriginal =>
		DiffMutant =>
		Mutant Prediction => agCTTTTAGTCAGTGATATTCAGACAATTCAGCCCAGTCTAAACAGTGTCAATGAAGGTGGGCAGAAGATAAAGAATGAAGCAGAGCCAGAGTTTGCTTCGAGACTTGAGACAGAACTCAAAGAACTTAACACTCAGTGGGATCACATGTGCCAACAGgtatagacaatctctttcactgtggcttgcctcaacgtacttaactaagatttcctaatgtctcccttcaccgttacttttggttaaggctttgttcctatgtttttgctttaaagcacaattaattctgacaaattaatcttttttctagCATATCTAAATATTTTCATGgtatatattttaaatagtacacattcatcttattttgatcctaaaatga…
		Mutant Annotated => AGCTTTTAGTCAGTGATATTCAGACAATTCAGCCCAGTCTAAACAGTGTCAATGAAGGTGGGCAGAAGATAAAGAATGAAGCAGAGCCAGAGTTTGCTTCGAGACTTGAGACAGAACTCAAAGAACTTAACACTCAGTGGGATCACATGTGCCAACAGgtatagacaatctctttcactgtggcttgcctcaacgtacttaactaagatttcctaatgtctcccttcaccgttacttttggttaaggctttgttcctatgtttttgctttaaagcacaattaattctgacaaattaatcttttttctagcatatctaaatattttcatggtatatattttaaatagtacacattcatcttattttgatcctaaaatgac…
		Mask => ** **
	1	Process for sequence MUT143 => IVS2-3C>G(-70):No (849 letters)
		PREDICTION FOR >>>TEST<<<
		EXON LOCATED AT 471 - 675 HAS LOD SCORE -9.00 NORMALIZED 0.28
		EXON LOCATED AT 731 - 911 HAS LOD SCORE -0.33 NORMALIZED 0.88
		EXON LOCATED AT 998 - 1069 HAS LOD SCORE -16.90 NORMALIZED 0.02
		EXON LOCATED AT 1240 - 1252 HAS LOD SCORE -14.44 NORMALIZED 0.05
		GC EXON LOCATED AT 1340 - 1439 HAS LOD SCORE -4.38 NORMALIZED 0.84
		EXON LOCATED AT 1583 - 1638 HAS LOD SCORE -4.62 NORMALIZED 0.63
		EXON LOCATED AT 1719 - 1923 HAS LOD SCORE -8.63 NORMALIZED 0.31
		GC EXON LOCATED AT 1970 - 2046 HAS LOD SCORE -23.74 NORMALIZED 0.01
		EXON LOCATED AT 2063 - 2177 HAS LOD SCORE -13.29 NORMALIZED 0.08
		PREDICTION FOR >>>TEST_MUTANT<<<
		EXON LOCATED AT 471 - 675 HAS LOD SCORE -9.00 NORMALIZED 0.28
		EXON LOCATED AT 731 - 911 HAS LOD SCORE -0.33 NORMALIZED 0.88
		EXON LOCATED AT 998 - 1069 HAS LOD SCORE -16.90 NORMALIZED 0.02
		EXON LOCATED AT 1240 - 1252 HAS LOD SCORE -14.44 NORMALIZED 0.05
		GC EXON LOCATED AT 1340 - 1439 HAS LOD SCORE -4.76 NORMALIZED 0.82
		EXON LOCATED AT 1719 - 1923 HAS LOD SCORE -8.63 NORMALIZED 0.31
		GC EXON LOCATED AT 1970 - 2046 HAS LOD SCORE -23.74 NORMALIZED 0.01
		EXON LOCATED AT 2063 - 2177 HAS LOD SCORE -13.29 NORMALIZED 0.08
		Original Prediction => GCGATGACCCACGgtgagtaggggccctgggggctggggaccacgagatccccaccaagactccttccccagagagggaggagaccctggaaaccccagGCCAGGTCTTTGCAGAAACAAGTTTTGGGGAACCTAGAGACCCCCTAGCCAGGACCTCCTTTGGAGACAGAGgtaaggattccctaggtagaaccttcgtgccctgaggcacctccaggctactgcaagacaggaaggtgcaagacagtgaggctgtgttttctgatctggagatggggagcccaggagggggcccccacgcctgttggattctccacgttctagccctctaacccttgcagCCGTTCACCAGAGgtgctccatctggccagcatcc…
		Natural Annotated => GCGATGACCCACGgtgagtaggggccctgggggctggggaccacgagatccccaccaagactccttccccagagagggaggagaccctggaaaccccaggccaggtctttgcagaaacaagttttggggaacctagagaccccctagccaggacctcctttggagacagaggtaaggattccctaggtagaaccttcgtgccctgaggcacctccaggctactgcaagacaggaaggtgcaagacagtgaggctgtgttttctgatctggagatggggagcccaggagggggcccccacgcctgttggattctccacgttctagccctctaacccttgcagccgttcaccagaggtgctccatctggccagcatccac…
		Mask => ** / **
		DiffOriginal => c
		DiffMutant => g
		Mutant Prediction => GCGATGACCCACGgtgagtaggggccctgggggctggggaccacgagatccccaccaagactccttccccagagagggaggagaccctggaaaccccagGCCAGGTCTTTGCAGAAACAAGTTTTGGGGAACCTAGAGACCCCCTAGCCAGGACCTCCTTTGGAGACAGAGgtaaggattccctaggtagaaccttcgtgccctgaggcacctccaggctactgcaagacaggaaggtgcaagacagtgaggctgtgttttctgatctggagatggggagcccaggagggggcccccacgcctgttggattctccacgttctagccctctaacccttgcagCCGTTCACCAGAGgtgctccatctggccagcatccac…
		Mutant Annotated => GCGATGACCCACGgtgagtaggggccctgggggctggggaccacgagatccccaccaagactccttccccagagagggaggagaccctggaaaccccaggccaggtctttgcagaaacaagttttggggaacctagagaccccctagccaggacctcctttggagacagaggtaaggattccctaggtagaaccttcgtgccctgaggcacctccaggctactgcaagacaggaaggtgcaagacagtgaggctgtgttttctgatctggagatggggagcccaggagggggcccccacgcctgttggattctccacgttctagccctctaacccttgcagccgttcaccagaggtgctccatctggccagcatccact…
		Mask => ** / **
		Process for sequence MUT144 => IVS2-3C>A(-271):Yes (501 letters)
1		Process for sequence MUT146 => IVS23+135G>A(-234):No (538 letters)
		PREDICTION FOR >>>TEST<<<
		EXON LOCATED AT 232 - 266 HAS LOD SCORE -10.86 NORMALIZED 0.17
		EXON LOCATED AT 456 - 509 HAS LOD SCORE -4.82 NORMALIZED 0.62
		EXON LOCATED AT 602 - 860 HAS LOD SCORE -8.02 NORMALIZED 0.36
		EXON LOCATED AT 901 - 1008 HAS LOD SCORE -11.07 NORMALIZED 0.16
		EXON LOCATED AT 1283 - 1298 HAS LOD SCORE -17.94 NORMALIZED 0.01
		EXON LOCATED AT 1379 - 1432 HAS LOD SCORE -2.67 NORMALIZED 0.77
		EXON LOCATED AT 1518 - 1616 HAS LOD SCORE 1.27 NORMALIZED 0.92
		EXON LOCATED AT 1685 - 1810 HAS LOD SCORE -2.63 NORMALIZED 0.77
		EXON LOCATED AT 1816 - 1944 HAS LOD SCORE -16.60 NORMALIZED 0.02
		PREDICTION FOR >>>TEST_MUTANT<<<
		EXON LOCATED AT 232 - 266 HAS LOD SCORE -10.86 NORMALIZED 0.17
		EXON LOCATED AT 456 - 509 HAS LOD SCORE -4.82 NORMALIZED 0.62
		EXON LOCATED AT 602 - 860 HAS LOD SCORE -8.02 NORMALIZED 0.36
		GC EXON LOCATED AT 901 - 946 HAS LOD SCORE -12.25 NORMALIZED 0.29
		EXON LOCATED AT 1145 - 1294 HAS LOD SCORE -7.49 NORMALIZED 0.40
		EXON LOCATED AT 1379 - 1432 HAS LOD SCORE -2.67 NORMALIZED 0.77
		EXON LOCATED AT 1518 - 1616 HAS LOD SCORE 1.27 NORMALIZED 0.92
		EXON LOCATED AT 1685 - 1810 HAS LOD SCORE -2.63 NORMALIZED 0.77
		EXON LOCATED AT 1816 - 1944 HAS LOD SCORE -16.60 NORMALIZED 0.02
		Original Prediction => agGGCCCTGCTGGCCCCCAGGGAGCCCCTGGACCCGCTGGTGAAGAAGGCAAGAGAGGTGCCCGTGGAGAGCCTGGTGGCGTTGGGCCCATCGGTCCCCCTGGAGAAAGAgttaagtgaatgtggaggctccatcccatggggcctgtgacctcgagagggaagtggagtccttgtggtccgtgttctggtcaagtctcgtgacttttccgcatgtcatcctcctctttctccatccacaccgcggggagagggagtctgatcctgatttgtgccgccaaccaccagactgacatgaaatagtctgagctccttcccaggaagcggggcaggctccagaagttaacctctgagaatcctgcaggccacagctactg…
		Natural Annotated => AGGGCCCTGCTGGCCCCCAGGGAGCCCCTGGACCCGCTGGTGAAGAAGGCAAGAGAGGTGCCCGTGGAGAGCCTGGTGGCGTTGGGCCCATCGGTCCCCCTGGAGAAAGAgttaagtgaatgtggaggctccatcccatggggcctgtgacctcgagagggaagtggagtccttgtggtccgtgttctggtcaagtctcgtgacttttccgcatgtcatcctcctctttctccatccacaccgcggggagagggagtctgatcctgatttgtgccgccaaccaccagactgacatgaaatagtctgagctccttcccaggaagcggggcaggctccagaagttaacctctgagaatcctgcaggccacagctactgct…
		Mask => ** / **
		DiffOriginal => g
		DiffMutant => a
		Mutant Prediction => agGGCCCTGCTGGCCCCCAGGGAGCCCCTGGACCCGCTGGTGAAGAAGgcaagagaggtgcccgtggagagcctggtggcgttgggcccatcggtccccctggagaaagagttaagtgaatgtggaggctccatcccatggggcctgtgacctcgagagggaagtggagtccttgtggtccgtgttctggtcaagtctcgtgacttttccgcatgtcatcctcctctttctccatccacaccgcagGGAGAGGGAGTCTGATCCTGATTTGTGCCGCCAACCACCAGACTGACATGAAATAGTCTGAGCTCCTTCCCAGGAAGCGGGGCAGGCTCCAGAAGTTAACCTCTGAGAATCCTGCAGGCCACAGCTACTGCT…
		Mutant Annotated => AGGGCCCTGCTGGCCCCCAGGGAGCCCCTGGACCCGCTGGTGAAGAAGGCAAGAGAGGTGCCCGTGGAGAGCCTGGTGGCGTTGGGCCCATCGGTCCCCCTGGAGAAAGAgttaagtgaatgtggaggctccatcccatggggcctgtgacctcgagagggaagtggagtccttgtggtccgtgttctggtcaagtctcgtgacttttccgcatgtcatcctcctctttctccatccacaccgcagggagagggagtctgatcctgatttgtgccgccaaccaccagactgacatgaaatagtctgagctccttcccaggaagcggggcaggctccagaagttaacctctgagaatcctgcaggccacagctactgctc…
		Mask => ** / **
		Process for sequence MUT147 => IVS2-2A>G(-271):Yes (501 letters)
	1	Process for sequence MUT152 => IVS2-1G>A(+6):No (429 letters)
		PREDICTION FOR >>>TEST<<<
		EXON LOCATED AT 251 - 349 HAS LOD SCORE -12.26 NORMALIZED 0.11
		EXON LOCATED AT 412 - 549 HAS LOD SCORE -8.27 NORMALIZED 0.34
		EXON LOCATED AT 578 - 645 HAS LOD SCORE -10.38 NORMALIZED 0.19
		EXON LOCATED AT 843 - 1017 HAS LOD SCORE -5.47 NORMALIZED 0.57
		EXON LOCATED AT 1018 - 1083 HAS LOD SCORE -12.93 NORMALIZED 0.09
		EXON LOCATED AT 1196 - 1318 HAS LOD SCORE -6.48 NORMALIZED 0.48
		EXON LOCATED AT 1882 - 2002 HAS LOD SCORE -8.28 NORMALIZED 0.33
		PREDICTION FOR >>>TEST_MUTANT<<<
		EXON LOCATED AT 251 - 349 HAS LOD SCORE -12.26 NORMALIZED 0.11
		EXON LOCATED AT 412 - 549 HAS LOD SCORE -8.27 NORMALIZED 0.34
		EXON LOCATED AT 578 - 645 HAS LOD SCORE -10.38 NORMALIZED 0.19
		EXON LOCATED AT 843 - 911 HAS LOD SCORE -8.33 NORMALIZED 0.33
		GC EXON LOCATED AT 948 - 1013 HAS LOD SCORE -16.17 NORMALIZED 0.12
		EXON LOCATED AT 1196 - 1318 HAS LOD SCORE -6.48 NORMALIZED 0.48
		EXON LOCATED AT 1882 - 2002 HAS LOD SCORE -8.28 NORMALIZED 0.33
		Original Prediction => GGAGTTGGGAAAGGTGGGCATGAGGCTGACACGTGTTGATGGAAAACAGCCTGGAGGAGCACCAGAGTTCTGCCAGGGCCGCCTCCCCTCTCCCTGACTTTTCCTCCCCACCTTGGCAGGTACAGCACCGTTCGCCACCTTCTAGCTGACTTGGAACAGGAGACCAGAGAGGCCCTGAAGTCCCTgtatggctttccagagtcccggaagcgccgagaggcggagtcctggaactccgtctcagagggaaagcagcctagattctcccaccggattccgctgctgatctttgatcagGATGAGAAGGGCAAGGCCAGGGACTTCTTCACAGGGAGGAAGCGGAAAGTCGGCGGTAGCATCATTCACAAGGCTTCAA…
		Natural Annotated => GGagttgggaaaggtgggcatgaggctgacacgtgttgatggaaaacagcctggaggagcaccagagttctgccagggccgcctcccctctccctgacttttcctccccaccttggcagGTACAGCACCGTTCGCCACCTTCTAGCTGACTTGGAACAGGAGACCAGAGAGGCCCTGAAGTCCCTGTATGGCTTTCCAGAGTCCCGGAAGCGCCGAGAGGCGGAGTCCTGGAACTCCGTCTCAGAGGGAAAGCAGCCTAGATTCTCCCACCGGATTCCGCTGCTGATCTTTGATCAGGATGAGAAGGGCAAGGCCAGGGACTTCTTCACAGGGAGGAAGCGGAAAGTCGGCGGTAGCATCATTCACAAGGCTTCAAAT…
		Mask => ** / **
		DiffOriginal => g
		DiffMutant => a
		Mutant Prediction => GGAGTTGGGAAAGgtgggcatgaggctgacacgtgttgatggaaaacagCCTGGAGGAGCACCAGAGTTCTGCCAGGGCCGCCTCCCCTCTCCCTGACTTTTCCTCCCCACCTTGgcaagtacagcaccgttcgccaccttctagctgacttggaacaggagaccagagaggccctgaagtccctgtatggctttccagagtcccggaagcgccgagaggcggagtcctggaactccgtctcagagggaaagcagcctagattctcccaccggattccgctgctgatctttgatcagGATGAGAAGGGCAAGGCCAGGGACTTCTTCACAGGGAGGAAGCGGAAAGTCGGCGGTAGCATCATTCACAAGGCTTCAAAT…
		Mutant Annotated => GGagttgggaaaggtgggcatgaggctgacacgtgttgatggaaaacagcctggaggagcaccagagttctgccagggccgcctcccctctccctgacttttcctccccaccttggcaaGTACAGCACCGTTCGCCACCTTCTAGCTGACTTGGAACAGGAGACCAGAGAGGCCCTGAAGTCCCTGTATGGCTTTCCAGAGTCCCGGAAGCGCCGAGAGGCGGAGTCCTGGAACTCCGTCTCAGAGGGAAAGCAGCCTAGATTCTCCCACCGGATTCCGCTGCTGATCTTTGATCAGGATGAGAAGGGCAAGGCCAGGGACTTCTTCACAGGGAGGAAGCGGAAAGTCGGCGGTAGCATCATTCACAAGGCTTCAAATG…
		Mask => ** / **
		Process for sequence MUT154 => IVS2-13C>G(-19):No (446 letters)
		Process for sequence MUT155 => IVS2-13C>G(-33):No (446 letters)
1		Process for sequence MUT157 => IVS21-2A>G(+18):No (639 letters)
		PREDICTION FOR >>>TEST<<<
		EXON LOCATED AT 422 - 466 HAS LOD SCORE -2.67 NORMALIZED 0.77
		EXON LOCATED AT 559 - 657 HAS LOD SCORE 1.70 NORMALIZED 0.93
		EXON LOCATED AT 847 - 900 HAS LOD SCORE -4.82 NORMALIZED 0.62
		EXON LOCATED AT 993 - 1251 HAS LOD SCORE -8.02 NORMALIZED 0.36
		EXON LOCATED AT 1292 - 1399 HAS LOD SCORE -11.07 NORMALIZED 0.16
		EXON LOCATED AT 1674 - 1689 HAS LOD SCORE -17.94 NORMALIZED 0.01
		EXON LOCATED AT 1770 - 1823 HAS LOD SCORE -2.67 NORMALIZED 0.77
		EXON LOCATED AT 1909 - 2007 HAS LOD SCORE 1.27 NORMALIZED 0.92
		EXON LOCATED AT 2076 - 2201 HAS LOD SCORE -2.63 NORMALIZED 0.77
		PREDICTION FOR >>>TEST_MUTANT<<<
		EXON LOCATED AT 422 - 466 HAS LOD SCORE -2.67 NORMALIZED 0.77
		EXON LOCATED AT 559 - 657 HAS LOD SCORE 1.70 NORMALIZED 0.93
		EXON LOCATED AT 847 - 900 HAS LOD SCORE -4.82 NORMALIZED 0.62
		EXON LOCATED AT 993 - 1251 HAS LOD SCORE -4.92 NORMALIZED 0.61
		GC EXON LOCATED AT 1310 - 1337 HAS LOD SCORE -16.91 NORMALIZED 0.10
		EXON LOCATED AT 1674 - 1689 HAS LOD SCORE -17.94 NORMALIZED 0.01
		EXON LOCATED AT 1770 - 1823 HAS LOD SCORE -2.67 NORMALIZED 0.77
		EXON LOCATED AT 1909 - 2007 HAS LOD SCORE 1.27 NORMALIZED 0.92
		EXON LOCATED AT 2076 - 2201 HAS LOD SCORE -2.63 NORMALIZED 0.77
		Original Prediction => CTgtgagtatctgcccccaagcccttgtcttctctgctgctgttctatgaggcacaggcctcagccccactgacccaccacctccctcctccagGGCTCTATCCCCCAATCTGGGTCCTTTCAGATTATGCCTGGAGGAGACTTAACAGGGCTGAGAAGGCCCAGATACAGCTTCAGCTCCCATCCTTGGTTTGGCTAGTGTGAACAGTTGGATCTTTAGCCCCTCTCACTTCCCTCTGCCCTGCCATGGCTCGTCCTTTATGGCCTCTCGTCCTCAAGCCCCCCCCCAGCCCTGAAACAGTTGCCAAGGCTACTTCCTTCATACTCTGAGTCGAGGCTTGCTCCAAGGCCAGgtgaaggctcactctgtttctct…
		Natural Annotated => CTgtgagtatctgcccccaagcccttgtcttctctgctgctgttctatgaggcacaggcctcagccccactgacccaccacctccctcctccagggctctatcccccaatctgggtcctttcagattatgcctggaggagacttaacagggctgagaaggcccagatacagcttcagctcccatccttggtttggctagtgtgaacagttggatctttagcccctctcacttccctctgccctgccatggctcgtcctttatggcctctcgtcctcaagcccccccccagccctgaaacagttgccaaggctacttccttcatactctgagtcgaggcttgctccaaggccaggtgaaggctcactctgtttctcttt…
		Mask => ** / **
		DiffOriginal => a
		DiffMutant => g
		Mutant Prediction => CTgtgagtatctgcccccaagcccttgtcttctctgctgctgttctatgaggcacaggcctcagccccactgacccaccacctccctcctccagGGCTCTATCCCCCAATCTGGGTCCTTTCAGATTATGCCTGGAGGAGACTTAACAGGGCTGAGAAGGCCCAGATACAGCTTCAGCTCCCATCCTTGGTTTGGCTAGTGTGAACAGTTGGATCTTTAGCCCCTCTCACTTCCCTCTGCCCTGCCATGGCTCGTCCTTTATGGCCTCTCGTCCTCAAGCCCCCCCCCAGCCCTGAAACAGTTGCCAAGGCTACTTCCTTCATACTCTGAGTCGAGGCTTGCTCCAAGGCCAGgtgaaggctcactctgtttctcttt…
		Mutant Annotated => CTgtgagtatctgcccccaagcccttgtcttctctgctgctgttctatgaggcacaggcctcagccccactgacccaccacctccctcctccagggctctatcccccaatctgggtcctttcagattatgcctggaggagacttaacagggctgagaaggcccagatacagcttcagctcccatccttggtttggctagtgtgaacagttggatctttagcccctctcacttccctctgccctgccatggctcgtcctttatggcctctcgtcctcaagcccccccccagccctgaaacagttgccaaggctacttccttcatactctgagtcgaggcttgctccaaggccaggtgaaggctcactctgtttctctttt…
		Mask => ** / **
	1	Process for sequence MUT160 => IVS20-2A>G(+7):No (315 letters)
		PREDICTION FOR >>>TEST<<<
		EXON LOCATED AT 606 - 840 HAS LOD SCORE -12.77 NORMALIZED 0.09
		EXON LOCATED AT 1127 - 1201 HAS LOD SCORE -9.48 NORMALIZED 0.25
		PREDICTION FOR >>>TEST_MUTANT<<<
		EXON LOCATED AT 606 - 840 HAS LOD SCORE -12.77 NORMALIZED 0.09
		EXON LOCATED AT 1127 - 1201 HAS LOD SCORE -9.48 NORMALIZED 0.25
		Original Prediction => tatcagatatttgtgaagggtattaagctaaacttgccttactgctttttaataccttcttttgcaaaatgtaatgtatgcaaagtaaacgtgttacttactttccatactctatggcacaggatgaagtcaaccggctatcagatcttcaacctcaaattgaacgattaaaaattcaaagcatagccctgaaagagaaaggacaaggacccatgttcctggatgcagACTTTGTGGCCTTTACAAATCATTTTAAGCAAGTCTTTTCTGATGTGCAGGCCAGAGAGAAAGAGCTACAGACAAgtaagtaaaaagcct
		Natural Annotated => TAtcagatatttgtgaagggtattaagctaaacttgccttactgctttttaataccttcttttgcaaaatgtaatgtatgcaaagtaaacgtgttacttactttccatactctatggcacagGATGAAGTCAACCGGCTATCAGATCTTCAACCTCAAATTGAACGATTAAAAATTCAAAGCATAGCCCTGAAAGAGAAAGGACAAGGACCCATGTTCCTGGATGCAGACTTTGTGGCCTTTACAAATCATTTTAAGCAAGTCTTTTCTGATGTGCAGGCCAGAGAGAAAGAGCTACAGACAAgtaagtaaaaagcCT
		Mask => ** / **
		DiffOriginal => a
		DiffMutant => g
		Mutant Prediction => tatcagatatttgtgaagggtattaagctaaacttgccttactgctttttaataccttcttttgcaaaatgtaatgtatgcaaagtaaacgtgttacttactttccatactctatggcacgggatgaagtcaaccggctatcagatcttcaacctcaaattgaacgattaaaaattcaaagcatagccctgaaagagaaaggacaaggacccatgttcctggatgcagACTTTGTGGCCTTTACAAATCATTTTAAGCAAGTCTTTTCTGATGTGCAGGCCAGAGAGAAAGAGCTACAGACAAgtaagtaaaaagcct
		Mutant Annotated => TAtcagatatttgtgaagggtattaagctaaacttgccttactgctttttaataccttcttttgcaaaatgtaatgtatgcaaagtaaacgtgttacttactttccatactctatggcacggGATGAAGTCAACCGGCTATCAGATCTTCAACCTCAAATTGAACGATTAAAAATTCAAAGCATAGCCCTGAAAGAGAAAGGACAAGGACCCATGTTCCTGGATGCAGACTTTGTGGCCTTTACAAATCATTTTAAGCAAGTCTTTTCTGATGTGCAGGCCAGAGAGAAAGAGCTACAGACAAgtaagtaaaaagcCT
		Mask => ** / **
	1	Process for sequence MUT161 => IVS20-1G>A(+1):No (591 letters)
		PREDICTION FOR >>>TEST<<<
		EXON LOCATED AT 415 - 531 HAS LOD SCORE -10.18 NORMALIZED 0.21
		EXON LOCATED AT 855 - 970 HAS LOD SCORE -11.53 NORMALIZED 0.14
		EXON LOCATED AT 1202 - 1286 HAS LOD SCORE -12.52 NORMALIZED 0.10
		EXON LOCATED AT 1377 - 1483 HAS LOD SCORE -7.34 NORMALIZED 0.41
		GC EXON LOCATED AT 1844 - 2013 HAS LOD SCORE -21.09 NORMALIZED 0.03
		PREDICTION FOR >>>TEST_MUTANT<<<
		EXON LOCATED AT 415 - 531 HAS LOD SCORE -10.18 NORMALIZED 0.21
		EXON LOCATED AT 855 - 970 HAS LOD SCORE -11.53 NORMALIZED 0.14
		EXON LOCATED AT 1202 - 1286 HAS LOD SCORE -12.52 NORMALIZED 0.10
		EXON LOCATED AT 1377 - 1483 HAS LOD SCORE -7.34 NORMALIZED 0.41
		GC EXON LOCATED AT 1844 - 2013 HAS LOD SCORE -21.09 NORMALIZED 0.03
		Original Prediction => TAAATGAACTAACTTGGGTGGCAGGCTTAGAATACATACCTTATCTTGAAGAGACAGCCCTGTTCAGCTACAgtaggtggtgtcatgtaggaatatgggtatatccttctcagttagtccaagagaagccgtaaatgcagacttttatatgaaatctctcaatttttaaatattagcatgcaattttaaaaatgagaaccgctatacatgtctaggaaaacataccaggaagccatatctgtccccagcaacccgtgtgagacctctacatcatggtttatatttgcctttttgttaatgtagTTTCACATATATTTTCTGATAAGCTGATTTATTTATCACATCTGTTTGGCTTGAGCTCGTGTTATTTTTCATG…
		Natural Annotated => TAaatgaactaacttgggtggcaggcttagaatacataccttatcttgaagagacagccctgttcagctacagtaggtggtgtcatgtaggaatatgggtatatccttctcagttagtccaagagaagccgtaaatgcagacttttatatgaaatctctcaatttttaaatattagcatgcaattttaaaaatgagaaccgctatacatgtctaggaaaacataccaggaagccatatctgtccccagcaacccgtgtgagacctctacatcatggtttatatttgcctttttgttaatgtagtttcacatatattttctgataagctgatttatttatcacatctgtttggcttgagctcgtgttatttttcatgtt…
		Mask => ** / **
		DiffOriginal => g
		DiffMutant => a
		Mutant Prediction => TAAATGAACTAACTTGGGTGGCAGGCTTAGAATACATACCTTATCTTGAAGAGACAGCCCTGTTCAGCTACAgtaggtggtgtcatgtaggaatatgggtatatccttctcagttagtccaagagaagccgtaaatgcagacttttatatgaaatctctcaatttttaaatattagcatgcaattttaaaaatgagaaccgctatacatgtctaggaaaacataccaggaagccatatctgtccccagcaacccgtgtgagacctctacatcatggtttatatttgcctttttgttaatgtagTTTCACATATATTTTCTGATAAGCTGATTTATTTATCACATCTGTTTGGCTTGAGCTCGTGTTATTTTTCATGTT…
		Mutant Annotated => TAaatgaactaacttgggtggcaggcttagaatacataccttatcttgaagagacagccctgttcagctacagtaggtggtgtcatgtaggaatatgggtatatccttctcagttagtccaagagaagccgtaaatgcagacttttatatgaaatctctcaatttttaaatattagcatgcaattttaaaaatgagaaccgctatacatgtctaggaaaacataccaggaagccatatctgtccccagcaacccgtgtgagacctctacatcatggtttatatttgcctttttgttaatgtagtttcacatatattttctgataagctgatttatttatcacatctgtttggcttgagctcgtgttatttttcatgtta…
		Mask => ** / **
		Process for sequence MUT163 => IVS2+5591T>A(+5638):No (1746 letters)
		PREDICTION FOR >>>TEST<<<
		EXON LOCATED AT 228 - 302 HAS LOD SCORE -11.73 NORMALIZED 0.13
		EXON LOCATED AT 349 - 463 HAS LOD SCORE -10.89 NORMALIZED 0.17
		EXON LOCATED AT 464 - 582 HAS LOD SCORE -11.20 NORMALIZED 0.15
		EXON LOCATED AT 764 - 859 HAS LOD SCORE -8.76 NORMALIZED 0.30
		EXON LOCATED AT 1064 - 1184 HAS LOD SCORE -5.55 NORMALIZED 0.56
		EXON LOCATED AT 1223 - 1268 HAS LOD SCORE -17.68 NORMALIZED 0.02
		EXON LOCATED AT 1269 - 1482 HAS LOD SCORE -15.69 NORMALIZED 0.03
		PREDICTION FOR >>>TEST_MUTANT<<<
		EXON LOCATED AT 228 - 302 HAS LOD SCORE -11.73 NORMALIZED 0.13
		EXON LOCATED AT 349 - 463 HAS LOD SCORE -10.89 NORMALIZED 0.17
		EXON LOCATED AT 464 - 582 HAS LOD SCORE -11.20 NORMALIZED 0.15
		EXON LOCATED AT 764 - 859 HAS LOD SCORE -8.76 NORMALIZED 0.30
		EXON LOCATED AT 1064 - 1184 HAS LOD SCORE -5.55 NORMALIZED 0.56
		EXON LOCATED AT 1223 - 1268 HAS LOD SCORE -17.68 NORMALIZED 0.02
		EXON LOCATED AT 1269 - 1482 HAS LOD SCORE -15.69 NORMALIZED 0.03
		Process for sequence MUT164 => IVS2+5591T>A(+5724):No (1746 letters)
		PREDICTION FOR >>>TEST<<<
		EXON LOCATED AT 228 - 302 HAS LOD SCORE -11.73 NORMALIZED 0.13
		EXON LOCATED AT 349 - 463 HAS LOD SCORE -10.89 NORMALIZED 0.17
		EXON LOCATED AT 464 - 582 HAS LOD SCORE -11.20 NORMALIZED 0.15
		EXON LOCATED AT 764 - 859 HAS LOD SCORE -8.76 NORMALIZED 0.30
		EXON LOCATED AT 1064 - 1184 HAS LOD SCORE -5.55 NORMALIZED 0.56
		EXON LOCATED AT 1223 - 1268 HAS LOD SCORE -17.68 NORMALIZED 0.02
		EXON LOCATED AT 1269 - 1482 HAS LOD SCORE -15.69 NORMALIZED 0.03
		PREDICTION FOR >>>TEST_MUTANT<<<
		EXON LOCATED AT 228 - 302 HAS LOD SCORE -11.73 NORMALIZED 0.13
		EXON LOCATED AT 349 - 463 HAS LOD SCORE -10.89 NORMALIZED 0.17
		EXON LOCATED AT 464 - 582 HAS LOD SCORE -11.20 NORMALIZED 0.15
		EXON LOCATED AT 764 - 859 HAS LOD SCORE -8.76 NORMALIZED 0.30
		EXON LOCATED AT 1064 - 1184 HAS LOD SCORE -5.55 NORMALIZED 0.56
		EXON LOCATED AT 1223 - 1268 HAS LOD SCORE -17.68 NORMALIZED 0.02
		EXON LOCATED AT 1269 - 1482 HAS LOD SCORE -15.69 NORMALIZED 0.03
	1	Process for sequence MUT166 => IVS17a-26A>G(-25):No (420 letters)
		PREDICTION FOR >>>TEST<<<
		EXON LOCATED AT 557 - 651 HAS LOD SCORE -12.80 NORMALIZED 0.09
		EXON LOCATED AT 701 - 778 HAS LOD SCORE -10.85 NORMALIZED 0.17
		EXON LOCATED AT 877 - 1009 HAS LOD SCORE -16.26 NORMALIZED 0.03
		EXON LOCATED AT 1115 - 1308 HAS LOD SCORE -9.06 NORMALIZED 0.28
		EXON LOCATED AT 1589 - 1776 HAS LOD SCORE -9.00 NORMALIZED 0.28
		EXON LOCATED AT 1808 - 2003 HAS LOD SCORE -12.66 NORMALIZED 0.09
		PREDICTION FOR >>>TEST_MUTANT<<<
		EXON LOCATED AT 557 - 651 HAS LOD SCORE -12.80 NORMALIZED 0.09
		EXON LOCATED AT 701 - 778 HAS LOD SCORE -10.85 NORMALIZED 0.17
		EXON LOCATED AT 877 - 1009 HAS LOD SCORE -15.81 NORMALIZED 0.03
		EXON LOCATED AT 1056 - 1308 HAS LOD SCORE -8.75 NORMALIZED 0.30
		EXON LOCATED AT 1589 - 1776 HAS LOD SCORE -9.00 NORMALIZED 0.28
		EXON LOCATED AT 1808 - 2003 HAS LOD SCORE -12.66 NORMALIZED 0.09
		Original Prediction => TCATTAATAAAATAACAAATCATATCTATTCAAAGAATGGCACCAGTGTGAAAAAAAGCTTTTTAACCAATGACATTTGTGATATGATTATTCTAATTTAGTCTTTTTCAGgtacaagatattatgaaattacattttgtgtttatgttatttgcaatgttttctatggaaatatttcacaggcaggagtccaattttcactcatcttgttacaagCTTAAAAGGACTATGGACACTTCGTGCCTTCGGACGGCAGCCTTACTTTGAAACTCTGTTCCACAAAGCTCTGAATTTACATACTGCCAACTGGTTCTTGTACCTGTCAACACTGCGCTGGTTCCAAATGAGAATAGAAATGATTTTTGTCATCTTCTTC…
		Natural Annotated => TCattaataaaataacaaatcatatctattcaaagaatggcaccagtgtgaaaaaaagctttttaaccaatgacatttgtgatatgattattctaatttagtctttttcaggtacaagatattatgaaattacattttgtgtttatgttatttgcaatgttttctatggaaatatttcacagGCAGGAGTCCAATTTTCACTCATCTTGTTACAAGCTTAAAAGGACTATGGACACTTCGTGCCTTCGGACGGCAGCCTTACTTTGAAACTCTGTTCCACAAAGCTCTGAATTTACATACTGCCAACTGGTTCTTGTACCTGTCAACACTGCGCTGGTTCCAAATGAGAATAGAAATGATTTTTGTCATCTTCTTCAT…
		Mask => ** / **
		DiffOriginal => a
		DiffMutant => g
		Mutant Prediction => TCATTAATAAAATAACAAATCATATCTATTCAAAGAATGGCACCAGTGTGAAAAAAAGCTTTTTAACCAATGACATTTGTGATATGATTATTCTAATTTAGTCTTTTTCAGgtacaagatattatgaaattacattttgtgtttatgttatttgcagTGTTTTCTATGGAAATATTTCACAGGCAGGAGTCCAATTTTCACTCATCTTGTTACAAGCTTAAAAGGACTATGGACACTTCGTGCCTTCGGACGGCAGCCTTACTTTGAAACTCTGTTCCACAAAGCTCTGAATTTACATACTGCCAACTGGTTCTTGTACCTGTCAACACTGCGCTGGTTCCAAATGAGAATAGAAATGATTTTTGTCATCTTCTTCAT…
		Mutant Annotated => TCattaataaaataacaaatcatatctattcaaagaatggcaccagtgtgaaaaaaagctttttaaccaatgacatttgtgatatgattattctaatttagtctttttcaggtacaagatattatgaaattacattttgtgtttatgttatttgcagtgttttctatggaaatatttcacagGCAGGAGTCCAATTTTCACTCATCTTGTTACAAGCTTAAAAGGACTATGGACACTTCGTGCCTTCGGACGGCAGCCTTACTTTGAAACTCTGTTCCACAAAGCTCTGAATTTACATACTGCCAACTGGTTCTTGTACCTGTCAACACTGCGCTGGTTCCAAATGAGAATAGAAATGATTTTTGTCATCTTCTTCATT…
		Mask => ** / **
1		Process for sequence MUT17 => IVS8-1G>T(-15):No (422 letters)
		PREDICTION FOR >>>TEST<<<
		EXON LOCATED AT 557 - 645 HAS LOD SCORE -16.16 NORMALIZED 0.03
		GC EXON LOCATED AT 808 - 853 HAS LOD SCORE -19.18 NORMALIZED 0.05
		EXON LOCATED AT 927 - 991 HAS LOD SCORE -10.56 NORMALIZED 0.18
		EXON LOCATED AT 1148 - 1261 HAS LOD SCORE -6.73 NORMALIZED 0.46
		EXON LOCATED AT 1426 - 1534 HAS LOD SCORE -3.62 NORMALIZED 0.71
		EXON LOCATED AT 1565 - 1609 HAS LOD SCORE -13.54 NORMALIZED 0.07
		EXON LOCATED AT 1666 - 1804 HAS LOD SCORE -9.47 NORMALIZED 0.25
		EXON LOCATED AT 1860 - 1898 HAS LOD SCORE -8.08 NORMALIZED 0.35
		PREDICTION FOR >>>TEST_MUTANT<<<
		EXON LOCATED AT 557 - 645 HAS LOD SCORE -16.16 NORMALIZED 0.03
		GC EXON LOCATED AT 808 - 853 HAS LOD SCORE -19.18 NORMALIZED 0.05
		EXON LOCATED AT 927 - 991 HAS LOD SCORE -10.56 NORMALIZED 0.18
		EXON LOCATED AT 1135 - 1261 HAS LOD SCORE -5.39 NORMALIZED 0.57
		EXON LOCATED AT 1426 - 1534 HAS LOD SCORE -3.62 NORMALIZED 0.71
		EXON LOCATED AT 1565 - 1609 HAS LOD SCORE -13.54 NORMALIZED 0.07
		EXON LOCATED AT 1666 - 1804 HAS LOD SCORE -9.47 NORMALIZED 0.25
		EXON LOCATED AT 1860 - 1898 HAS LOD SCORE -8.08 NORMALIZED 0.35
		Original Prediction => ggggataataatactaccttcctcacagGGTTGTTGTGAAGATGAAATGAGCTGACATATGGAAAGTACTTTTAGAGCAGTGTCTGGCATGTAgtaagtatgatgtaactgttagctgttaacattaagctgagagctggaagatgactgaaagtcagccagctagagagggaaagacagactcaggcagagggaaccgcacgaggccccagattgcccgacactgtggtccttagcaactctccacagCGGGGAAACCTCAACACCCGGCTTCGGAAGCTGGACGAGCAGCAGGAGTTCAGTGCCATCATCCTGGCAACAGCTGGCCTGCAGCGCATGGGCTGGCACAACCGGGTGGGGCAGgtagggcctgccc…
		Natural Annotated => GGggataataatactaccttcctcacagggttgttgtgaagatgaaatgagctgacatatggaaagtacttttagagcagtgtctggcatgtagtaagtatgatgtaactgttagctgttaacattaagctgagagctggaagatgactgaaagtcagccagctagagagggaaagacagactcaggcagagggaaccgcacgaggccccagattgcccgacactgtggtccttagcaactctccacagCGGGGAAACCTCAACACCCGGCTTCGGAAGCTGGACGAGCAGCAGGAGTTCAGTGCCATCATCCTGGCAACAGCTGGCCTGCAGCGCATGGGCTGGCACAACCGGGTGGGGCAGgtagggcctgcccct…
		Mask => ** / **
		DiffOriginal => g
		DiffMutant => t
		Mutant Prediction => ggggataataatactaccttcctcacagGGTTGTTGTGAAGATGAAATGAGCTGACATATGGAAAGTACTTTTAGAGCAGTGTCTGGCATGTAgtaagtatgatgtaactgttagctgttaacattaagctgagagctggaagatgactgaaagtcagccagctagagagggaaagacagactcaggcagagggaaccgcacgaggccccagattgcccgacactgtggtccttagCAACTCTCCACATCGGGGAAACCTCAACACCCGGCTTCGGAAGCTGGACGAGCAGCAGGAGTTCAGTGCCATCATCCTGGCAACAGCTGGCCTGCAGCGCATGGGCTGGCACAACCGGGTGGGGCAGgtagggcctgcccct…
		Mutant Annotated => GGggataataatactaccttcctcacagggttgttgtgaagatgaaatgagctgacatatggaaagtacttttagagcagtgtctggcatgtagtaagtatgatgtaactgttagctgttaacattaagctgagagctggaagatgactgaaagtcagccagctagagagggaaagacagactcaggcagagggaaccgcacgaggccccagattgcccgacactgtggtccttagcaactctccacatCGGGGAAACCTCAACACCCGGCTTCGGAAGCTGGACGAGCAGCAGGAGTTCAGTGCCATCATCCTGGCAACAGCTGGCCTGCAGCGCATGGGCTGGCACAACCGGGTGGGGCAGgtagggcctgccccta…
		Mask => ** / **
	1	Process for sequence MUT170 => IVS1-6C>G(-5):No (480 letters)
		PREDICTION FOR >>>TEST<<<
		EXON LOCATED AT 307 - 389 HAS LOD SCORE -7.00 NORMALIZED 0.44
		EXON LOCATED AT 644 - 708 HAS LOD SCORE -11.34 NORMALIZED 0.15
		EXON LOCATED AT 767 - 798 HAS LOD SCORE -7.66 NORMALIZED 0.38
		EXON LOCATED AT 975 - 1084 HAS LOD SCORE -5.70 NORMALIZED 0.55
		EXON LOCATED AT 1244 - 1371 HAS LOD SCORE 1.52 NORMALIZED 0.93
		EXON LOCATED AT 1401 - 1444 HAS LOD SCORE -16.88 NORMALIZED 0.02
		EXON LOCATED AT 1588 - 1697 HAS LOD SCORE -17.72 NORMALIZED 0.02
		EXON LOCATED AT 1698 - 1752 HAS LOD SCORE -12.78 NORMALIZED 0.09
		EXON LOCATED AT 1901 - 1961 HAS LOD SCORE -7.80 NORMALIZED 0.37
		PREDICTION FOR >>>TEST_MUTANT<<<
		EXON LOCATED AT 307 - 389 HAS LOD SCORE -7.00 NORMALIZED 0.44
		EXON LOCATED AT 644 - 708 HAS LOD SCORE -11.34 NORMALIZED 0.15
		EXON LOCATED AT 767 - 798 HAS LOD SCORE -7.66 NORMALIZED 0.38
		EXON LOCATED AT 975 - 1084 HAS LOD SCORE -5.70 NORMALIZED 0.55
		EXON LOCATED AT 1244 - 1371 HAS LOD SCORE 1.52 NORMALIZED 0.93
		EXON LOCATED AT 1401 - 1444 HAS LOD SCORE -16.88 NORMALIZED 0.02
		EXON LOCATED AT 1588 - 1697 HAS LOD SCORE -17.72 NORMALIZED 0.02
		EXON LOCATED AT 1698 - 1752 HAS LOD SCORE -12.78 NORMALIZED 0.09
		EXON LOCATED AT 1901 - 1961 HAS LOD SCORE -7.80 NORMALIZED 0.37
		Original Prediction => agatctgagtgtatgatggcctggggccttgcatgtggtgggggtccaagcctgcctctgctcacttgttctgcagACTGGCATGTTCTCTGTGATACTTACATACTTGTTTAACACTTCAGGGAAGAAAAGTCAGAAGACCAGGACCTCCAGGGCCTCAAGGACAAACCCCTCAAGTTTAAAAAGgtgaagaaagataagaaagaagagaaagagggcaagcatgagcccgtgcagccatcagcccaccactctgctgagcccgcagaggcaggcaaagcagagacatcagaagggtcaggctccgccccggctgtgccggaagcttctgcctcccccaaacagCGGCGCTCCATCATCCGTGACCGGGGACCCA…
		Natural Annotated => AGatctgagtgtatgatggcctggggccttgcatgtggtgggggtccaagcctgcctctgctcacttgttctgcagactggcatgttctctgtgatacttacatacttgtttaacacttcagGGAAGAAAAGTCAGAAGACCAGGACCTCCAGGGCCTCAAGGACAAACCCCTCAAGTTTAAAAAGGTGAAGAAAGATAAGAAAGAAGAGAAAGAGGGCAAGCATGAGCCCGTGCAGCCATCAGCCCACCACTCTGCTGAGCCCGCAGAGGCAGGCAAAGCAGAGACATCAGAAGGGTCAGGCTCCGCCCCGGCTGTGCCGGAAGCTTCTGCCTCCCCCAAACAGCGGCGCTCCATCATCCGTGACCGGGGACCCATG…
		Mask => ** / **
		DiffOriginal => c
		DiffMutant => G
		Mutant Prediction => agatctgagtgtatgatggcctggggccttgcatgtggtgggggtccaagcctgcctctgctcacttgttctgcagACTGGCATGTTCTCTGTGATACTTACATACTTGTTTAACAGTTCAGGGAAGAAAAGTCAGAAGACCAGGACCTCCAGGGCCTCAAGGACAAACCCCTCAAGTTTAAAAAGgtgaagaaagataagaaagaagagaaagagggcaagcatgagcccgtgcagccatcagcccaccactctgctgagcccgcagaggcaggcaaagcagagacatcagaagggtcaggctccgccccggctgtgccggaagcttctgcctcccccaaacagCGGCGCTCCATCATCCGTGACCGGGGACCCATG…
		Mutant Annotated => AGatctgagtgtatgatggcctggggccttgcatgtggtgggggtccaagcctgcctctgctcacttgttctgcagactggcatgttctctgtgatacttacatacttgtttaacaGttcagGGAAGAAAAGTCAGAAGACCAGGACCTCCAGGGCCTCAAGGACAAACCCCTCAAGTTTAAAAAGGTGAAGAAAGATAAGAAAGAAGAGAAAGAGGGCAAGCATGAGCCCGTGCAGCCATCAGCCCACCACTCTGCTGAGCCCGCAGAGGCAGGCAAAGCAGAGACATCAGAAGGGTCAGGCTCCGCCCCGGCTGTGCCGGAAGCTTCTGCCTCCCCCAAACAGCGGCGCTCCATCATCCGTGACCGGGGACCCATGT…
		Mask => ** / **
	1	Process for sequence MUT171 => IVS16-1612G>A(-1625):No (541 letters)
		PREDICTION FOR >>>TEST<<<
		EXON LOCATED AT 532 - 609 HAS LOD SCORE -10.72 NORMALIZED 0.18
		EXON LOCATED AT 649 - 887 HAS LOD SCORE -17.73 NORMALIZED 0.02
		EXON LOCATED AT 926 - 980 HAS LOD SCORE -11.21 NORMALIZED 0.15
		EXON LOCATED AT 1108 - 1210 HAS LOD SCORE -4.20 NORMALIZED 0.67
		GC EXON LOCATED AT 1246 - 1321 HAS LOD SCORE -23.05 NORMALIZED 0.02
		EXON LOCATED AT 1345 - 1477 HAS LOD SCORE -11.78 NORMALIZED 0.13
		EXON LOCATED AT 1641 - 1658 HAS LOD SCORE -17.15 NORMALIZED 0.02
		PREDICTION FOR >>>TEST_MUTANT<<<
		EXON LOCATED AT 532 - 609 HAS LOD SCORE -10.72 NORMALIZED 0.18
		EXON LOCATED AT 649 - 887 HAS LOD SCORE -17.73 NORMALIZED 0.02
		EXON LOCATED AT 926 - 980 HAS LOD SCORE -11.21 NORMALIZED 0.15
		EXON LOCATED AT 1108 - 1210 HAS LOD SCORE -4.20 NORMALIZED 0.67
		GC EXON LOCATED AT 1246 - 1321 HAS LOD SCORE -23.05 NORMALIZED 0.02
		EXON LOCATED AT 1345 - 1477 HAS LOD SCORE -11.78 NORMALIZED 0.13
		EXON LOCATED AT 1641 - 1658 HAS LOD SCORE -17.15 NORMALIZED 0.02
		Original Prediction => gttgactctataacaactccacactagCTCTCCAACTCAGTTTTTTTGTTTCTGAGATGCTACTTACAGGCTCCACATTTAGgtaagtaaactgctttgataggaaaacatcaataattcatatttttcacatacattttgcaagctagttagtagttgctgtttattaaggtctgattttatgtcagatgtgcatcattgtattttagCTTAATTTTCACGGGAACTGTGGAAGCTAGCAGACAGTACCACTACATTATAAATGAGGAACCTAGGACTTGGAAGATTAAGTGACTTTCTTAAAGCCACTCGgtgagttggtggaagagtctggatctcttcccaagTCTGTCTGGATTCCAGAACTAGGAATCTT…
		Natural Annotated => GTtgactctataacaactccacactagctctccaactcagtttttttgtttctgagatgctacttacaggctccacatttaggtaagtaaactgctttgataggaaaacatcaataattcatatttttcacatacattttgcaagctagttagtagttgctgtttattaaggtctgattttatgtcagatgtgcatcattgtattttagCTTAATTTTCACGGGAACTGTGGAAGCTAGCAGACAGTACCACTACATTATAAATGAGGAACCTAGGACTTGGAAGATTAAGTGACTTTCTTAAAGCCACTCGgtgagttggtggaagagtctggatctcttcccaagtctgtctggattccagaactaggaatctttt…
		Mask => ** / / **
		DiffOriginal => G
		DiffMutant => A
		Mutant Prediction => gttgactctataacaactccacactagCTCTCCAACTCAGTTTTTTTGTTTCTGAGATGCTACTTACAGGCTCCACATTTAGgtaagtaaactgctttgataggaaaacatcaataattcatatttttcacatacattttgcaagctagttagtagttgctgtttattaaggtctgattttatgtcagatgtgcatcattgtattttagCTTAATTTTCACAGGAACTGTGGAAGCTAGCAGACAGTACCACTACATTATAAATGAGGAACCTAGGACTTGGAAGATTAAGTGACTTTCTTAAAGCCACTCGgtgagttggtggaagagtctggatctcttcccaagTCTGTCTGGATTCCAGAACTAGGAATCTTTT…
		Mutant Annotated => GTtgactctataacaactccacactagctctccaactcagtttttttgtttctgagatgctacttacaggctccacatttaggtaagtaaactgctttgataggaaaacatcaataattcatatttttcacatacattttgcaagctagttagtagttgctgtttattaaggtctgattttatgtcagatgtgcatcattgtattttagCTTAATTTTCACAGGAACTGTGGAAGCTAGCAGACAGTACCACTACATTATAAATGAGGAACCTAGGACTTGGAAGATTAAGTGACTTTCTTAAAGCCACTCGgtgagttggtggaagagtctggatctcttcccaagtctgtctggattccagaactaggaatcttttc…
		Mask => ** / / **
	1	Process for sequence MUT174 => IVS15-2A>G(+172):No (506 letters)
		PREDICTION FOR >>>TEST<<<
		EXON LOCATED AT 219 - 320 HAS LOD SCORE -17.04 NORMALIZED 0.02
		EXON LOCATED AT 548 - 623 HAS LOD SCORE -13.15 NORMALIZED 0.08
		GC EXON LOCATED AT 624 - 687 HAS LOD SCORE -24.61 NORMALIZED 0.01
		EXON LOCATED AT 699 - 870 HAS LOD SCORE -13.83 NORMALIZED 0.06
		EXON LOCATED AT 1063 - 1139 HAS LOD SCORE -13.95 NORMALIZED 0.06
		EXON LOCATED AT 1312 - 1397 HAS LOD SCORE -3.93 NORMALIZED 0.69
		EXON LOCATED AT 1465 - 1646 HAS LOD SCORE -10.81 NORMALIZED 0.17
		EXON LOCATED AT 1756 - 1780 HAS LOD SCORE -11.26 NORMALIZED 0.15
		PREDICTION FOR >>>TEST_MUTANT<<<
		EXON LOCATED AT 219 - 320 HAS LOD SCORE -17.04 NORMALIZED 0.02
		EXON LOCATED AT 548 - 623 HAS LOD SCORE -13.15 NORMALIZED 0.08
		GC EXON LOCATED AT 624 - 687 HAS LOD SCORE -24.61 NORMALIZED 0.01
		EXON LOCATED AT 699 - 870 HAS LOD SCORE -13.83 NORMALIZED 0.06
		EXON LOCATED AT 1063 - 1139 HAS LOD SCORE -14.29 NORMALIZED 0.05
		EXON LOCATED AT 1312 - 1397 HAS LOD SCORE -4.28 NORMALIZED 0.66
		EXON LOCATED AT 1465 - 1646 HAS LOD SCORE -10.81 NORMALIZED 0.17
		EXON LOCATED AT 1756 - 1780 HAS LOD SCORE -11.26 NORMALIZED 0.15
		Original Prediction => aaattctcacaacagcctgtgacattactgctgttattttcattctacatatgaagaaatgaagactgagaagttacttagtcacatagctagtattttgcaggactgggattaaaactcaggtttcatagtctcttaaccatttctgctaacctgactttcagCAATTATTACTACTATTGTTCCTTAAAAACATAGCAACCAAGAATGCCTGTTTTTATTCTGTTTTATTTCTCCCCAGgtgagagtccatacatggagctccctggagcccgtgtgctctcgtgtgactgaacgttttgtgatgaaaggaggagaggctgtctgcctttatgaggagccagtgtctgaattgctgaggagatgtgggaattgc…
		Natural Annotated => AAattctcacaacagcctgtgacattactgctgttattttcattctacatatgaagaaatgaagactgagaagttacttagtcacatagctagtattttgcaggactgggattaaaactcaggtttcatagtctcttaaccatttctgctaacctgactttcagcaattattactactattgttccttaaaaacatagcaaccaagaatgcctgtttttattctgttttatttctccccagGTGAGAGTCCATACATGGAGCTCCCTGGAGCCCGTGTGCTCTCGTGTGACTGAACGTTTTGTGATGAAAGGAGGAGAGGCTGTCTGCCTTTATGAGGAGCCAGTGTCTGAATTGCTGAGGAGATGTGGGAATTGCAC…
		Mask => ** / **
		DiffOriginal => a
		DiffMutant => g
		Mutant Prediction => aaattctcacaacagcctgtgacattactgctgttattttcattctacatatgaagaaatgaagactgagaagttacttagtcacatagctagtattttgcaggactgggattaaaactcaggtttcatagtctcttaaccatttctgctaacctgactttcagCAATTATTACTACTATTGTTCCTTAAAAACATAGCAACCAAGAATGCCTGTTTTTATTCTGTTTTATTTCTCCCCGGgtgagagtccatacatggagctccctggagcccgtgtgctctcgtgtgactgaacgttttgtgatgaaaggaggagaggctgtctgcctttatgaggagccagtgtctgaattgctgaggagatgtgggaattgcac…
		Mutant Annotated => AAattctcacaacagcctgtgacattactgctgttattttcattctacatatgaagaaatgaagactgagaagttacttagtcacatagctagtattttgcaggactgggattaaaactcaggtttcatagtctcttaaccatttctgctaacctgactttcagcaattattactactattgttccttaaaaacatagcaaccaagaatgcctgtttttattctgttttatttctccccggGTGAGAGTCCATACATGGAGCTCCCTGGAGCCCGTGTGCTCTCGTGTGACTGAACGTTTTGTGATGAAAGGAGGAGAGGCTGTCTGCCTTTATGAGGAGCCAGTGTCTGAATTGCTGAGGAGATGTGGGAATTGCACA…
		Mask => ** / **
1		Process for sequence MUT176 => IVS15-1G>T(-90):No (405 letters)
		PREDICTION FOR >>>TEST<<<
		EXON LOCATED AT 567 - 647 HAS LOD SCORE -13.49 NORMALIZED 0.07
		EXON LOCATED AT 670 - 816 HAS LOD SCORE -8.30 NORMALIZED 0.33
		GC EXON LOCATED AT 1201 - 1296 HAS LOD SCORE -9.61 NORMALIZED 0.47
		EXON LOCATED AT 1385 - 1444 HAS LOD SCORE -2.88 NORMALIZED 0.76
		GC EXON LOCATED AT 1468 - 1579 HAS LOD SCORE -16.35 NORMALIZED 0.11
		EXON LOCATED AT 1632 - 1737 HAS LOD SCORE -13.30 NORMALIZED 0.08
		EXON LOCATED AT 1766 - 1807 HAS LOD SCORE -18.24 NORMALIZED 0.01
		PREDICTION FOR >>>TEST_MUTANT<<<
		EXON LOCATED AT 567 - 647 HAS LOD SCORE -13.49 NORMALIZED 0.07
		EXON LOCATED AT 670 - 816 HAS LOD SCORE -8.30 NORMALIZED 0.33
		GC EXON LOCATED AT 1111 - 1231 HAS LOD SCORE -15.89 NORMALIZED 0.13
		GC EXON LOCATED AT 1256 - 1296 HAS LOD SCORE -18.10 NORMALIZED 0.07
		EXON LOCATED AT 1385 - 1444 HAS LOD SCORE -2.88 NORMALIZED 0.76
		GC EXON LOCATED AT 1468 - 1579 HAS LOD SCORE -16.35 NORMALIZED 0.11
		EXON LOCATED AT 1632 - 1737 HAS LOD SCORE -13.30 NORMALIZED 0.08
		EXON LOCATED AT 1766 - 1807 HAS LOD SCORE -18.24 NORMALIZED 0.01
		Original Prediction => taatttttttgtatttttagtagagacagggtttcaccatgttagccaggatggtctccatctcctgacctcgtgatctgcccgcctcagcctcccaaagtgctgggattacaggtgtaagccgctgcgcccggcttgtgttttaattttactaatggtttgctttgcatactcataagtctgactgtaaagggctgtgtttctctactcagcactgtggatgttggaagtgaattgtggcctccctggagtcccaggcagttcccagactaacggtgctgcgctctgctatctatcctcagGTGCACATTCTCCACCCACCCCTGGTTCCCGGCAAGTACCGCTCCCTCCTCACAGACTACATCTCATTGGCCAA…
		Natural Annotated => TAatttttttgtatttttagtagagacagggtttcaccatgttagccaggatggtctccatctcctgacctcgtgatctgcccgcctcagcctcccaaagtgctgggattacaggtgtaagccgctgcgcccggcttgtgttttaattttactaatggtttgctttgcatactcataagtctgactgtaaagggctgtgtttctctactcagcactgtggatgttggaagtgaattgtggcctccctggagtcccaggcagttcccagactaacggtgctgcgctctgctatctatcctcagGTGCACATTCTCCACCCACCCCTGGTTCCCGGCAAGTACCGCTCCCTCCTCACAGACTACATCTCATTGGCCAAGA…
		Mask => ** / **
		DiffOriginal => g
		DiffMutant => T
		Mutant Prediction => taatttttttgtatttttagtagagacagggtttcaccatgttagccaggatggtctccatctcctgacctcgtgatctgcccgcctcagcctcccaaagtgctgggattacaggtgtaagccgctgcgcccggcttgtgttttaattttactaatggtttgctttgcatactcataagtctgactgtaaagggctgtgtttctctactcagCACTGTGGATGTTGGAAGTGAATTGTGGCCTCCCTGGAGTCCCAGGCAGTTCCCAGACTAACGGTGCTGCGCTCTGCTATCTATCCTCATGTGCACATTCTCCACCCACCCCTGGTTCCCGgcaagtaccgctccctcctcacagACTACATCTCATTGGCCAAGA…
		Mutant Annotated => TAatttttttgtatttttagtagagacagggtttcaccatgttagccaggatggtctccatctcctgacctcgtgatctgcccgcctcagcctcccaaagtgctgggattacaggtgtaagccgctgcgcccggcttgtgttttaattttactaatggtttgctttgcatactcataagtctgactgtaaagggctgtgtttctctactcagcactgtggatgttggaagtgaattgtggcctccctggagtcccaggcagttcccagactaacggtgctgcgctctgctatctatcctcaTGTGCACATTCTCCACCCACCCCTGGTTCCCGGCAAGTACCGCTCCCTCCTCACAGACTACATCTCATTGGCCAAGAC…
		Mask => ** / **
		Process for sequence MUT18 => IVS8-1G>C(-134):Yes (2711 letters)
	1	Process for sequence MUT180 => IVS15+1G>T(+47):No (725 letters)
		PREDICTION FOR >>>TEST<<<
		EXON LOCATED AT 221 - 257 HAS LOD SCORE -15.41 NORMALIZED 0.04
		EXON LOCATED AT 360 - 455 HAS LOD SCORE -13.46 NORMALIZED 0.07
		GC EXON LOCATED AT 525 - 687 HAS LOD SCORE -24.15 NORMALIZED 0.01
		EXON LOCATED AT 746 - 899 HAS LOD SCORE -1.65 NORMALIZED 0.82
		EXON LOCATED AT 1434 - 1463 HAS LOD SCORE -15.22 NORMALIZED 0.04
		PREDICTION FOR >>>TEST_MUTANT<<<
		EXON LOCATED AT 221 - 257 HAS LOD SCORE -15.41 NORMALIZED 0.04
		EXON LOCATED AT 360 - 455 HAS LOD SCORE -13.46 NORMALIZED 0.07
		GC EXON LOCATED AT 525 - 687 HAS LOD SCORE -24.15 NORMALIZED 0.01
		EXON LOCATED AT 746 - 899 HAS LOD SCORE -1.65 NORMALIZED 0.82
		EXON LOCATED AT 1434 - 1463 HAS LOD SCORE -15.22 NORMALIZED 0.04
		Original Prediction => Ggtgagttaaggacagtggaattacaagaaaattaattttatatatttattttcttgctgactataatgtattcccacttttggaaatttttaaagtatagaaaaataattccataattatctttgtgtacgttctatttttcctatgtatttttctccttatgtattcaaattataccatgcagaattctgattcttgtttttttactaaatatcacatcataaacatttcttacgtcattaaaaacacttc
		Natural Annotated => GGtgagttaaggacagtggaattacaagaaaattaattttatatatttattttcttgctgactataatgtattcccacttttggaaatttttaaagtatagaaaaataattccataattatctttgtgtacgttctatttttcctatgtatttttctccttatgtattcaaattataccatgcagaattctgattcttgtttttttactaaatatcacatcataaacatttcttacgtcattaaaaacactTC
		Mask => ** **
		DiffOriginal =>
		DiffMutant =>
		Mutant Prediction => Ggtgagttaaggacagtggaattacaagaaaattaattttatatatttattttcttgctgactataatgtattcccacttttggaaatttttaaagtatagaaaaataattccataattatctttgtgtacgttctatttttcctatgtatttttctccttatgtattcaaattataccatgcagaattctgattcttgtttttttactaaatatcacatcataaacatttcttacgtcattaaaaacacttc
		Mutant Annotated => GGtgagttaaggacagtggaattacaagaaaattaattttatatatttattttcttgctgactataatgtattcccacttttggaaatttttaaagtatagaaaaataattccataattatctttgtgtacgttctatttttcctatgtatttttctccttatgtattcaaattataccatgcagaattctgattcttgtttttttactaaatatcacatcataaacatttcttacgtcattaaaaacactTC
		Mask => ** **
1		Process for sequence MUT184 => IVS14-2A>G(-28):No (456 letters)
		PREDICTION FOR >>>TEST<<<
		EXON LOCATED AT 226 - 387 HAS LOD SCORE -8.25 NORMALIZED 0.34
		EXON LOCATED AT 1079 - 1333 HAS LOD SCORE -3.88 NORMALIZED 0.69
		EXON LOCATED AT 1553 - 1659 HAS LOD SCORE -12.84 NORMALIZED 0.09
		EXON LOCATED AT 1895 - 1953 HAS LOD SCORE -5.56 NORMALIZED 0.56
		PREDICTION FOR >>>TEST_MUTANT<<<
		EXON LOCATED AT 226 - 387 HAS LOD SCORE -8.25 NORMALIZED 0.34
		EXON LOCATED AT 1051 - 1333 HAS LOD SCORE -3.66 NORMALIZED 0.70
		EXON LOCATED AT 1553 - 1659 HAS LOD SCORE -12.84 NORMALIZED 0.09
		EXON LOCATED AT 1895 - 1953 HAS LOD SCORE -5.56 NORMALIZED 0.56
		Original Prediction => ggatttgtaattcaacctccagttagatctgtgttacttcgatgtacacatatttcgaggttcatttcctgttggtgttttgtatcccggtttgcttttcccatttccctggaatgcagagacatgtgaagcctttttccttccctccccagctcactgtgctctgtttctgctttgcagGGTTTGGTTTCTAACCTGACTCTCAGTTCCAATATCCTCACGGACTGGACGATCTTTCCACTGGACACTGAGGATGCAGTGTGCAGCCACCTGGGGGGCTGGGGACACCGTGACAGTGGCCACCATGATGAAGCCTGGGCCCACAACTCATCCAACTACACGCTCCCGGCCTTTTATATGGGGAACTTCTCCATTC…
		Natural Annotated => GGatttgtaattcaacctccagttagatctgtgttacttcgatgtacacatatttcgaggttcatttcctgttggtgttttgtatcccggtttgcttttcccatttccctggaatgcagagacatgtgaagcctttttccttccctccccagctcactgtgctctgtttctgctttgcagGGTTTGGTTTCTAACCTGACTCTCAGTTCCAATATCCTCACGGACTGGACGATCTTTCCACTGGACACTGAGGATGCAGTGTGCAGCCACCTGGGGGGCTGGGGACACCGTGACAGTGGCCACCATGATGAAGCCTGGGCCCACAACTCATCCAACTACACGCTCCCGGCCTTTTATATGGGGAACTTCTCCATTCCC…
		Mask => ** / **
		DiffOriginal => a
		DiffMutant => g
		Mutant Prediction => ggatttgtaattcaacctccagttagatctgtgttacttcgatgtacacatatttcgaggttcatttcctgttggtgttttgtatcccggtttgcttttcccatttccctggaatgcagagacatgtgaagcctttttccttccctccccagCTCACTGTGCTCTGTTTCTGCTTTGCGGGGTTTGGTTTCTAACCTGACTCTCAGTTCCAATATCCTCACGGACTGGACGATCTTTCCACTGGACACTGAGGATGCAGTGTGCAGCCACCTGGGGGGCTGGGGACACCGTGACAGTGGCCACCATGATGAAGCCTGGGCCCACAACTCATCCAACTACACGCTCCCGGCCTTTTATATGGGGAACTTCTCCATTCCC…
		Mutant Annotated => GGatttgtaattcaacctccagttagatctgtgttacttcgatgtacacatatttcgaggttcatttcctgttggtgttttgtatcccggtttgcttttcccatttccctggaatgcagagacatgtgaagcctttttccttccctccccagctcactgtgctctgtttctgctttgcggGGTTTGGTTTCTAACCTGACTCTCAGTTCCAATATCCTCACGGACTGGACGATCTTTCCACTGGACACTGAGGATGCAGTGTGCAGCCACCTGGGGGGCTGGGGACACCGTGACAGTGGCCACCATGATGAAGCCTGGGCCCACAACTCATCCAACTACACGCTCCCGGCCTTTTATATGGGGAACTTCTCCATTCCCA…
		Mask => ** / **
1		Process for sequence MUT186 => IVS14-1G>A(+183):No (418 letters)
		PREDICTION FOR >>>TEST<<<
		EXON LOCATED AT 562 - 646 HAS LOD SCORE -15.29 NORMALIZED 0.04
		EXON LOCATED AT 782 - 900 HAS LOD SCORE -1.38 NORMALIZED 0.84
		EXON LOCATED AT 984 - 1197 HAS LOD SCORE 5.56 NORMALIZED 0.97
		EXON LOCATED AT 1198 - 1334 HAS LOD SCORE -0.25 NORMALIZED 0.88
		EXON LOCATED AT 1400 - 1428 HAS LOD SCORE -6.41 NORMALIZED 0.49
		EXON LOCATED AT 1566 - 1691 HAS LOD SCORE 11.19 NORMALIZED 0.99
		EXON LOCATED AT 1692 - 1709 HAS LOD SCORE -13.62 NORMALIZED 0.07
		GC EXON LOCATED AT 1777 - 1803 HAS LOD SCORE -21.46 NORMALIZED 0.03
		EXON LOCATED AT 1865 - 1969 HAS LOD SCORE -4.52 NORMALIZED 0.64
		PREDICTION FOR >>>TEST_MUTANT<<<
		EXON LOCATED AT 562 - 646 HAS LOD SCORE -15.29 NORMALIZED 0.04
		EXON LOCATED AT 782 - 900 HAS LOD SCORE -2.25 NORMALIZED 0.79
		EXON LOCATED AT 1167 - 1197 HAS LOD SCORE 4.64 NORMALIZED 0.97
		EXON LOCATED AT 1198 - 1334 HAS LOD SCORE -0.25 NORMALIZED 0.88
		EXON LOCATED AT 1400 - 1428 HAS LOD SCORE -6.41 NORMALIZED 0.49
		EXON LOCATED AT 1566 - 1691 HAS LOD SCORE 11.19 NORMALIZED 0.99
		EXON LOCATED AT 1692 - 1709 HAS LOD SCORE -13.62 NORMALIZED 0.07
		GC EXON LOCATED AT 1777 - 1803 HAS LOD SCORE -21.46 NORMALIZED 0.03
		EXON LOCATED AT 1865 - 1969 HAS LOD SCORE -4.52 NORMALIZED 0.64
		Original Prediction => GTgtgagggccaaggctgcccgggggacgggaggctggcaggccagagtgggccccagtgagcacacctccctcttgcccgccagGCACTTTGGCCAGAGGCACCGGCTGCTGCTGGAGACGCTGCCGGAGCTCACCTTCCTGCTGGGACTCTTCGGTTACCTCGTGTTCCTAGTCATCTACAAGTGGCTGTGTGTCTGGGCTGCCAGGGCCGCCTCGGCCCCCAGCATCCTCATCCACTTCATCAACATGTTCCTCTTCTCCCACAGCCCCAGCAACAGGCTGCTCTACCCCCGGCAGGTGGGCTGCGGCTGGTGGGGGCCGGGCTCACACGGCCTCATGGGGACCCCGCGGTCACAGGGCCACTGGGAGCTGCA…
		Natural Annotated => GTgtgagggccaaggctgcccgggggacgggaggctggcaggccagagtgggccccagtgagcacacctccctcttgcccgccagGCACTTTGGCCAGAGGCACCGGCTGCTGCTGGAGACGCTGCCGGAGCTCACCTTCCTGCTGGGACTCTTCGGTTACCTCGTGTTCCTAGTCATCTACAAGTGGCTGTGTGTCTGGGCTGCCAGGGCCGCCTCGGCCCCCAGCATCCTCATCCACTTCATCAACATGTTCCTCTTCTCCCACAGCCCCAGCAACAGGCTGCTCTACCCCCGGCAGgtgggctgcggctggtgggggccgggctcacacggcctcatggggaccccgcggtcacagGgccactgggagctgcaag…
		Mask => ** / **
		DiffOriginal => g
		DiffMutant => a
		Mutant Prediction => GTgtgagggccaaggctgcccgggggacgggaggctggcaggccagagtgggccccagtgagcacacctccctcttgcccgccaagcactttggccagaggcaccggctgctgctggagacgctgccggagctcaccttcctgctgggactcttcggttacctcgtgttcctagtcatctacaagtggctgtgtgtctgggctgccagggccgcctcggcccccagcatcctcatccacttcatcaacatgttcctcttctcccacagCCCCAGCAACAGGCTGCTCTACCCCCGGCAGGTGGGCTGCGGCTGGTGGGGGCCGGGCTCACACGGCCTCATGGGGACCCCGCGGTCACAGGGCCACTGGGAGCTGCAAG…
		Mutant Annotated => GTgtgagggccaaggctgcccgggggacgggaggctggcaggccagagtgggccccagtgagcacacctccctcttgcccgccaaGCACTTTGGCCAGAGGCACCGGCTGCTGCTGGAGACGCTGCCGGAGCTCACCTTCCTGCTGGGACTCTTCGGTTACCTCGTGTTCCTAGTCATCTACAAGTGGCTGTGTGTCTGGGCTGCCAGGGCCGCCTCGGCCCCCAGCATCCTCATCCACTTCATCAACATGTTCCTCTTCTCCCACAGCCCCAGCAACAGGCTGCTCTACCCCCGGCAGgtgggctgcggctggtgggggccgggctcacacggcctcatggggaccccgcggtcacagGgccactgggagctgcaaga…
		Mask => ** / **
		Process for sequence MUT189 => IVS13-8A>G(-7):Yes (568 letters)
	1	Process for sequence MUT190 => IVS13-3C>A(-62):No (546 letters)
		PREDICTION FOR >>>TEST<<<
		EXON LOCATED AT 602 - 763 HAS LOD SCORE -9.58 NORMALIZED 0.24
		GC EXON LOCATED AT 856 - 881 HAS LOD SCORE -13.63 NORMALIZED 0.21
		EXON LOCATED AT 925 - 996 HAS LOD SCORE -5.55 NORMALIZED 0.56
		EXON LOCATED AT 1190 - 1385 HAS LOD SCORE 1.72 NORMALIZED 0.93
		GC EXON LOCATED AT 1594 - 1832 HAS LOD SCORE -12.81 NORMALIZED 0.26
		PREDICTION FOR >>>TEST_MUTANT<<<
		EXON LOCATED AT 602 - 763 HAS LOD SCORE -9.58 NORMALIZED 0.24
		GC EXON LOCATED AT 856 - 881 HAS LOD SCORE -13.63 NORMALIZED 0.21
		EXON LOCATED AT 925 - 996 HAS LOD SCORE -6.42 NORMALIZED 0.49
		EXON LOCATED AT 1043 - 1385 HAS LOD SCORE -7.14 NORMALIZED 0.43
		GC EXON LOCATED AT 1594 - 1832 HAS LOD SCORE -12.81 NORMALIZED 0.26
		Original Prediction => tttgggcctcccttctccatccttagATGATCTGATAATTTCTAAAATCTCTTGTGGCAGTACAGGGCTCTGATGATTTGGGAACAGGGATGGAGCTGgtaaatttacactgcagttcactttcccccgcccccccttttgcagcctagggcttagctgccttttattacattcatatttatgtttcacccggggaacttttttttttttattaaaaccatctcattagctaaacaactatgccgctgctttcgcggcagcggctccagagtggcctggtctctcctgcagCTGTCCCCCGTCTATGCCGGGAAGACCTGCGGCCTGTGTGGGAATTACAATGGCAACCAGGGCGACGACTTCCTTACCCCCTCTG…
		Natural Annotated => TTtgggcctcccttctccatccttagatgatctgataatttctaaaatctcttgtggcagtacagggctctgatgatttgggaacagggatggagctggtaaatttacactgcagttcactttcccccgcccccccttttgcagcctagggcttagctgccttttattacattcatatttatgtttcacccggggaacttttttttttttattaaaaccatctcattagctaaacaactatgccgctgctttcgcggcagcggctccagagtggcctggtctctcctgcagCTGTCCCCCGTCTATGCCGGGAAGACCTGCGGCCTGTGTGGGAATTACAATGGCAACCAGGGCGACGACTTCCTTACCCCCTCTGGG…
		Mask => ** / **
		DiffOriginal => c
		DiffMutant => a
		Mutant Prediction => tttgggcctcccttctccatccttagATGATCTGATAATTTCTAAAATCTCTTGTGGCAGTACAGGGCTCTGATGATTTGGGAACAGGGATGGAGCTGgtaaatttacactgcagttcactttcccccgcccccccttttgcagCCTAGGGCTTAGCTGCCTTTTATTACATTCATATTTATGTTTCACCCGGGGAACTTTTTTTTTTTTATTAAAACCATCTCATTAGCTAAACAACTATGCCGCTGCTTTCGCGGCAGCGGCTCCAGAGTGGCCTGGTCTCTCCTGAAGCTGTCCCCCGTCTATGCCGGGAAGACCTGCGGCCTGTGTGGGAATTACAATGGCAACCAGGGCGACGACTTCCTTACCCCCTCTGGG…
		Mutant Annotated => TTtgggcctcccttctccatccttagatgatctgataatttctaaaatctcttgtggcagtacagggctctgatgatttgggaacagggatggagctggtaaatttacactgcagttcactttcccccgcccccccttttgcagcctagggcttagctgccttttattacattcatatttatgtttcacccggggaacttttttttttttattaaaaccatctcattagctaaacaactatgccgctgctttcgcggcagcggctccagagtggcctggtctctcctgaagCTGTCCCCCGTCTATGCCGGGAAGACCTGCGGCCTGTGTGGGAATTACAATGGCAACCAGGGCGACGACTTCCTTACCCCCTCTGGGC…
		Mask => ** / **
	1	Process for sequence MUT191 => IVS13-2A>T(+74):No (457 letters)
		PREDICTION FOR >>>TEST<<<
		EXON LOCATED AT 266 - 323 HAS LOD SCORE -8.46 NORMALIZED 0.32
		EXON LOCATED AT 396 - 527 HAS LOD SCORE 3.94 NORMALIZED 0.96
		EXON LOCATED AT 725 - 900 HAS LOD SCORE 8.89 NORMALIZED 0.98
		EXON LOCATED AT 938 - 1024 HAS LOD SCORE -12.11 NORMALIZED 0.11
		EXON LOCATED AT 1289 - 1348 HAS LOD SCORE -2.20 NORMALIZED 0.80
		EXON LOCATED AT 1447 - 1816 HAS LOD SCORE 2.63 NORMALIZED 0.95
		EXON LOCATED AT 1817 - 1917 HAS LOD SCORE 2.08 NORMALIZED 0.94
		PREDICTION FOR >>>TEST_MUTANT<<<
		EXON LOCATED AT 266 - 323 HAS LOD SCORE -8.46 NORMALIZED 0.32
		EXON LOCATED AT 396 - 527 HAS LOD SCORE 3.94 NORMALIZED 0.96
		EXON LOCATED AT 725 - 900 HAS LOD SCORE 8.89 NORMALIZED 0.98
		EXON LOCATED AT 938 - 1024 HAS LOD SCORE -12.11 NORMALIZED 0.11
		EXON LOCATED AT 1289 - 1348 HAS LOD SCORE -2.20 NORMALIZED 0.80
		EXON LOCATED AT 1447 - 1816 HAS LOD SCORE 2.63 NORMALIZED 0.95
		EXON LOCATED AT 1817 - 1917 HAS LOD SCORE 2.08 NORMALIZED 0.94
		Original Prediction => CTgtgagtgactcgggggccggtttggggtgggcaccagGCTCTTGTCCCAGCCCCAGCCTCAGCCGAGGGACCCCCACATCACGGGGTTGCTTTTCTGAGCCTCGGTTTCCCTGTCTGTTGGGAGgtaactgggtgcacaggagccctgaggctgcacgggagccgggagaggcctcagcacagccgggtgggccctgaatggaggcccggggcgtgactgcagagtggagcctcggctgggtcccaagcaccccctgccccgccaccgcccacccctgtcccggttcactcactgcgtcccaccgccccggcaggtggacctttggggatggggagcaggccctccaccagttccagcctccgtacaacgagtc…
		Natural Annotated => CTgtgagtgactcgggggccggtttggggtgggcaccaggctcttgtcccagccccagcctcagccgagggacccccacatcacggggttgcttttctgagcctcggtttccctgtctgttgggaggtaactgggtgcacaggagccctgaggctgcacgggagccgggagaggcctcagcacagccgggtgggccctgaatggaggcccggggcgtgactgcagagtggagcctcggctgggtcccaagcaccccctgccccgccaccgcccacccctgtcccggttcactcactgcgtcccaccgccccggcagGTGGACCTTTGGGGATGGGGAGCAGGCCCTCCACCAGTTCCAGCCTCCGTACAACGAGTCCT…
		Mask => ** / **
		DiffOriginal => a
		DiffMutant => t
		Mutant Prediction => CTgtgagtgactcgggggccggtttggggtgggcaccagGCTCTTGTCCCAGCCCCAGCCTCAGCCGAGGGACCCCCACATCACGGGGTTGCTTTTCTGAGCCTCGGTTTCCCTGTCTGTTGGGAGgtaactgggtgcacaggagccctgaggctgcacgggagccgggagaggcctcagcacagccgggtgggccctgaatggaggcccggggcgtgactgcagagtggagcctcggctgggtcccaagcaccccctgccccgccaccgcccacccctgtcccggttcactcactgcgtcccaccgccccggctggtggacctttggggatggggagcaggccctccaccagttccagcctccgtacaacgagtcct…
		Mutant Annotated => CTgtgagtgactcgggggccggtttggggtgggcaccaggctcttgtcccagccccagcctcagccgagggacccccacatcacggggttgcttttctgagcctcggtttccctgtctgttgggaggtaactgggtgcacaggagccctgaggctgcacgggagccgggagaggcctcagcacagccgggtgggccctgaatggaggcccggggcgtgactgcagagtggagcctcggctgggtcccaagcaccccctgccccgccaccgcccacccctgtcccggttcactcactgcgtcccaccgccccggctgGTGGACCTTTGGGGATGGGGAGCAGGCCCTCCACCAGTTCCAGCCTCCGTACAACGAGTCCTT…
		Mask => ** / **
	1	Process for sequence MUT192 => IVS13-2A>G(-100):No (1894 letters)
		PREDICTION FOR >>>TEST<<<
		EXON LOCATED AT 214 - 307 HAS LOD SCORE -10.26 NORMALIZED 0.20
		EXON LOCATED AT 476 - 564 HAS LOD SCORE -12.47 NORMALIZED 0.10
		EXON LOCATED AT 626 - 755 HAS LOD SCORE 0.84 NORMALIZED 0.91
		EXON LOCATED AT 929 - 1021 HAS LOD SCORE -2.96 NORMALIZED 0.75
		EXON LOCATED AT 1044 - 1085 HAS LOD SCORE -18.14 NORMALIZED 0.01
		GC EXON LOCATED AT 1142 - 1240 HAS LOD SCORE -19.00 NORMALIZED 0.06
		EXON LOCATED AT 1748 - 1805 HAS LOD SCORE -14.57 NORMALIZED 0.05
		EXON LOCATED AT 2140 - 2222 HAS LOD SCORE -11.47 NORMALIZED 0.14
		EXON LOCATED AT 2223 - 2248 HAS LOD SCORE -13.36 NORMALIZED 0.07
		EXON LOCATED AT 2728 - 2784 HAS LOD SCORE -2.61 NORMALIZED 0.77
		GC EXON LOCATED AT 3295 - 3455 HAS LOD SCORE -15.52 NORMALIZED 0.14
		PREDICTION FOR >>>TEST_MUTANT<<<
		EXON LOCATED AT 214 - 307 HAS LOD SCORE -10.26 NORMALIZED 0.20
		EXON LOCATED AT 476 - 564 HAS LOD SCORE -12.47 NORMALIZED 0.10
		EXON LOCATED AT 626 - 755 HAS LOD SCORE 0.84 NORMALIZED 0.91
		EXON LOCATED AT 929 - 1021 HAS LOD SCORE -2.96 NORMALIZED 0.75
		EXON LOCATED AT 1044 - 1085 HAS LOD SCORE -18.14 NORMALIZED 0.01
		GC EXON LOCATED AT 1142 - 1240 HAS LOD SCORE -19.00 NORMALIZED 0.06
		EXON LOCATED AT 1748 - 1805 HAS LOD SCORE -14.57 NORMALIZED 0.05
		EXON LOCATED AT 2140 - 2222 HAS LOD SCORE -11.47 NORMALIZED 0.14
		EXON LOCATED AT 2223 - 2248 HAS LOD SCORE -13.36 NORMALIZED 0.07
		EXON LOCATED AT 2628 - 2784 HAS LOD SCORE -3.02 NORMALIZED 0.75
		GC EXON LOCATED AT 3295 - 3455 HAS LOD SCORE -15.52 NORMALIZED 0.14
		Original Prediction => cccagagtgacccttgtcttacacttgcagTTCCGGTTTGGAGGTGGCGGCGATGCGGGCTCCAAAGGCCCCATGGTCTCAGCCCAGGAGTCCCAGGCGCAAGCCATTCTCCAGCAGGCCAGGgtgagtactgctgggtcccaagAGGCCTGAAGGGGACAGAGCCCAGCCCCAGGGGCCAACAGGAgtgagtgagtcaggctcagagcccaacttggagggaagcagctgtcttgatcccagAATGCCTGCTTGCTGGGGTCAGGAGCTGTGGGAGCGTCCAGTCCTCAGTGTCCAGTAGGGACCCCGAGAGCATGTCAGTGTCCAGTAGGGGCTCTGAGAgcatgtcagtgtccagtaggggccccgagagcgt…
		Natural Annotated => CCcagagtgacccttgtcttacacttgcagTTCCGGTTTGGAGGTGGCGGCGATGCGGGCTCCAAAGGCCCCATGGTCTCAGCCCAGGAGTCCCAGGCGCAAGCCATTCTCCAGCAGGCCAGGgtgagtactgctgggtcccaagaggcctgaaggggacagagcccagccccaggggccaacaggagtgagtgagtcaggctcagagcccaacttggagggaagcagctgtcttgatcccagaatgcctgcttgctggggtcaggagctgtgggagcgtccagtcctcagtgtccagtagggaccccgagagcatgtcagtgtccagtaggggctctgagagcatgtcagtgtccagtaggggccccgagagcgtgt…
		Mask => ** / **
		DiffOriginal => a
		DiffMutant => g
		Mutant Prediction => cccagagtgacccttgtcttacacttgcagTTCCGGTTTGGAGGTGGCGGCGATGCGGGCTCCAAAGGCCCCATGGTCTCAGCCCAGGAGTCCCAGGCGCAAGCCATTCTCCAGCAGGCCAGGgtgagtactgctgggtcccaagAGGCCTGAAGGGGACAGAGCCCAGCCCCAGGGGCCAACAGGAgtgagtgagtcaggctcagagcccaacttggagggaagcagctgtcttgatcccagAATGCCTGCTTGCTGGGGTCAGGAGCTGTGGGAGCGTCCAGTCCTCAGTGTCCAGTAGGGACCCCGAGAGCATGTCAGTGTCCAGTAGGGGCTCTGAGAgcatgtcagtgtccagtaggggccccgagagcgtgt…
		Mutant Annotated => CCcagagtgacccttgtcttacacttgcagTTCCGGTTTGGAGGTGGCGGCGATGCGGGCTCCAAAGGCCCCATGGTCTCAGCCCAGGAGTCCCAGGCGCAAGCCATTCTCCAGCAGGCCAGGgtgagtactgctgggtcccaagaggcctgaaggggacagagcccagccccaggggccaacaggagtgagtgagtcaggctcagagcccaacttggagggaagcagctgtcttgatcccagaatgcctgcttgctggggtcaggagctgtgggagcgtccagtcctcagtgtccagtagggaccccgagagcatgtcagtgtccagtaggggctctgagagcatgtcagtgtccagtaggggccccgagagcgtgtc…
		Mask => ** / **
		Process for sequence MUT193 => IVS13-1G>A(+1):Yes (411 letters)
	1	Process for sequence MUT195 => IVS13+2T>C(+49):No (836 letters)
		PREDICTION FOR >>>TEST<<<
		EXON LOCATED AT 284 - 437 HAS LOD SCORE -11.62 NORMALIZED 0.13
		EXON LOCATED AT 500 - 588 HAS LOD SCORE -12.41 NORMALIZED 0.10
		EXON LOCATED AT 693 - 875 HAS LOD SCORE -9.75 NORMALIZED 0.23
		EXON LOCATED AT 924 - 1207 HAS LOD SCORE -4.33 NORMALIZED 0.66
		EXON LOCATED AT 1364 - 1388 HAS LOD SCORE -12.94 NORMALIZED 0.09
		EXON LOCATED AT 1462 - 1521 HAS LOD SCORE -7.71 NORMALIZED 0.38
		EXON LOCATED AT 1656 - 1710 HAS LOD SCORE -11.49 NORMALIZED 0.14
		EXON LOCATED AT 1830 - 1926 HAS LOD SCORE -8.99 NORMALIZED 0.28
		PREDICTION FOR >>>TEST_MUTANT<<<
		EXON LOCATED AT 284 - 437 HAS LOD SCORE -11.62 NORMALIZED 0.13
		EXON LOCATED AT 500 - 588 HAS LOD SCORE -12.41 NORMALIZED 0.10
		EXON LOCATED AT 693 - 875 HAS LOD SCORE -9.75 NORMALIZED 0.23
		GC EXON LOCATED AT 924 - 1060 HAS LOD SCORE -7.63 NORMALIZED 0.63
		EXON LOCATED AT 1364 - 1388 HAS LOD SCORE -13.39 NORMALIZED 0.07
		EXON LOCATED AT 1462 - 1521 HAS LOD SCORE -7.71 NORMALIZED 0.38
		EXON LOCATED AT 1656 - 1710 HAS LOD SCORE -11.49 NORMALIZED 0.14
		EXON LOCATED AT 1830 - 1926 HAS LOD SCORE -8.99 NORMALIZED 0.28
		Original Prediction => tcttcttctttggctttgcttccagAAAGCGAGAGGAAGAAAACAAACGAAAAGAGGCAGAACAGCAAAAAGGAAGGCGGAGCCCAGATTCCTGCAGACCCCAGGCCCTTCCCTGTCTGCCTAGCACCCAGGATGTGCCCAGCAGGCAGAGCCGGGCCCCCAGCAAGCAGCCTCCTGCTGGCAACGTGGCCCAAGGCCCTGAGCCAAGAGACAGCAGAGGATCTCCAGGAGGGTCTCTAGGCGGAGCCCTCCAGAAGGAGCAGCATGTTTCCTCAGATTTGCAGGGAACAAACTCCAGAAGGCCAAATGgtaggtgtattgcctttgtcatcttctgccggcccatggactgtgggcttttttgattggtgtattt…
		Natural Annotated => TCttcttctttggctttgcttccagAAAGCGAGAGGAAGAAAACAAACGAAAAGAGGCAGAACAGCAAAAAGGAAGGCGGAGCCCAGATTCCTGCAGACCCCAGGCCCTTCCCTGTCTGCCTAGCACCCAGGATGTGCCCAGCAGGCAGAGCCGGGCCCCCAGCAAGCAGCCTCCTGCTGGCAACGTGGCCCAAGGCCCTGAGCCAAGAGACAGCAGAGGATCTCCAGGAGGGTCTCTAGGCGGAGCCCTCCAGAAGGAGCAGCATGTTTCCTCAGATTTGCAGGGAACAAACTCCAGAAGGCCAAATGgtaggtgtattgcctttgtcatcttctgccggcccatggactgtgggcttttttgattggtgtatttag…
		Mask => ** **
		DiffOriginal => t
		DiffMutant => c
		Mutant Prediction => tcttcttctttggctttgcttccagAAAGCGAGAGGAAGAAAACAAACGAAAAGAGGCAGAACAGCAAAAAGGAAGGCGGAGCCCAGATTCCTGCAGACCCCAGGCCCTTCCCTGTCTGCCTAGCACCCAGGATGTGCCCAGCAGGCAGAGCCGGGCCCCCAgcaagcagcctcctgctggcaacgtggcccaaggccctgagccaagagacagcagaggatctccaggagggtctctaggcggagccctccagaaggagcagcatgtttcctcagatttgcagggaacaaactccagaaggccaaatggcaggtgtattgcctttgtcatcttctgccggcccatggactgtgggcttttttgattggtgtatttag…
		Mutant Annotated => TCttcttctttggctttgcttccagAAAGCGAGAGGAAGAAAACAAACGAAAAGAGGCAGAACAGCAAAAAGGAAGGCGGAGCCCAGATTCCTGCAGACCCCAGGCCCTTCCCTGTCTGCCTAGCACCCAGGATGTGCCCAGCAGGCAGAGCCGGGCCCCCAGCAAGCAGCCTCCTGCTGGCAACGTGGCCCAAGGCCCTGAGCCAAGAGACAGCAGAGGATCTCCAGGAGGGTCTCTAGGCGGAGCCCTCCAGAAGGAGCAGCATGTTTCCTCAGATTTGCAGGGAACAAACTCCAGAAGGCCAAATGgcaggtgtattgcctttgtcatcttctgccggcccatggactgtgggcttttttgattggtgtatttaga…
		Mask => ** **
	1	Process for sequence MUT199 => IVS1-2A>G(+13):No (379 letters)
		PREDICTION FOR >>>TEST<<<
		GC EXON LOCATED AT 272 - 433 HAS LOD SCORE -19.73 NORMALIZED 0.05
		EXON LOCATED AT 484 - 558 HAS LOD SCORE -9.36 NORMALIZED 0.26
		GC EXON LOCATED AT 752 - 920 HAS LOD SCORE -14.44 NORMALIZED 0.18
		EXON LOCATED AT 1126 - 1158 HAS LOD SCORE -8.59 NORMALIZED 0.31
		PREDICTION FOR >>>TEST_MUTANT<<<
		GC EXON LOCATED AT 272 - 433 HAS LOD SCORE -19.73 NORMALIZED 0.05
		EXON LOCATED AT 484 - 558 HAS LOD SCORE -9.36 NORMALIZED 0.26
		GC EXON LOCATED AT 752 - 920 HAS LOD SCORE -14.44 NORMALIZED 0.18
		EXON LOCATED AT 1007 - 1158 HAS LOD SCORE -12.06 NORMALIZED 0.12
		Original Prediction => ATATAGAGATATCCACAGCAAGgccagagctagagaaaaacctcataaatcctaaattcctgaaatttctaataaccacactgctaaatatattcttcatgtttttagactctttcctcttcttccatccctgtatttaaactatcacagtgtctaaattgataaataataacataatgaatcatggataaatattgatataatgaatcttttttttttaatttcagAATCACATGAAAGCATGGAATCTTATGAACTTAgtaagtgaatatttaacttctttattcaaatcccttgcattaaagaacctcttcttatttttaaataaacaagatggaaagatatataacagggagggaaaagggggcctcttttg…
		Natural Annotated => ATatagagatatccacagcaaggccagagctagagaaaaacctcataaatcctaaattcctgaaatttctaataaccacactgctaaatatattcttcatgtttttagactctttcctcttcttccatccctgtatttaaactatcacagtgtctaaattgataaataataacataatgaatcatggataaatattgatataatgaatcttttttttttaatttcagAATCACATGAAAGCATGGAATCTTATGAACTTAgtaagtgaatatttaacttctttattcaaatcccttgcattaaagaacctcttcttatttttaaataaacaagatggaaagatatataacagggagggaaaagggggcctcttttgga…
		Mask => ** / **
		DiffOriginal => a
		DiffMutant => g
		Mutant Prediction => ATATAGAGATATCCACAGCAAGgccagagctagagaaaaacctcataaatcctaaattcctgaaatttctaataaccacactgctaaatatattcttcatgtttttagACTCTTTCCTCTTCTTCCATCCCTGTATTTAAACTATCACAGTGTCTAAATTGATAAATAATAACATAATGAATCATGGATAAATATTGATATAATGAATCTTTTTTTTTTAATTTCGGAATCACATGAAAGCATGGAATCTTATGAACTTAgtaagtgaatatttaacttctttattcaaatcccttgcattaaagaacctcttcttatttttaaataaacaagatggaaagatatataacagggagggaaaagggggcctcttttgga…
		Mutant Annotated => ATatagagatatccacagcaaggccagagctagagaaaaacctcataaatcctaaattcctgaaatttctaataaccacactgctaaatatattcttcatgtttttagactctttcctcttcttccatccctgtatttaaactatcacagtgtctaaattgataaataataacataatgaatcatggataaatattgatataatgaatcttttttttttaatttcggAATCACATGAAAGCATGGAATCTTATGAACTTAgtaagtgaatatttaacttctttattcaaatcccttgcattaaagaacctcttcttatttttaaataaacaagatggaaagatatataacagggagggaaaagggggcctcttttggaa…
		Mask => ** / **
	1	Process for sequence MUT20 => IVS7-9T>G(-8):No (571 letters)
		PREDICTION FOR >>>TEST<<<
		EXON LOCATED AT 260 - 318 HAS LOD SCORE -7.14 NORMALIZED 0.43
		EXON LOCATED AT 901 - 925 HAS LOD SCORE -13.89 NORMALIZED 0.06
		EXON LOCATED AT 1039 - 1279 HAS LOD SCORE -11.38 NORMALIZED 0.14
		EXON LOCATED AT 1285 - 1401 HAS LOD SCORE -11.57 NORMALIZED 0.14
		EXON LOCATED AT 1402 - 1462 HAS LOD SCORE -8.32 NORMALIZED 0.33
		EXON LOCATED AT 1648 - 1766 HAS LOD SCORE -13.08 NORMALIZED 0.08
		PREDICTION FOR >>>TEST_MUTANT<<<
		EXON LOCATED AT 260 - 318 HAS LOD SCORE -7.14 NORMALIZED 0.43
		EXON LOCATED AT 901 - 925 HAS LOD SCORE -13.89 NORMALIZED 0.06
		EXON LOCATED AT 1039 - 1279 HAS LOD SCORE -11.38 NORMALIZED 0.14
		GC EXON LOCATED AT 1285 - 1331 HAS LOD SCORE -22.91 NORMALIZED 0.02
		EXON LOCATED AT 1394 - 1462 HAS LOD SCORE -8.85 NORMALIZED 0.29
		EXON LOCATED AT 1648 - 1766 HAS LOD SCORE -13.08 NORMALIZED 0.08
		Original Prediction => agCCTCCAGGCAGAAGGGCGCTGGAAGgtaggggaacccctggagtgtaatgaacctgtcagtgtttccatctttatccaagtggcttaactaggccagggccgataggactggagttcctcattgtttttgtgccttagAAGCTACTTAGACATGGGCTACCCCAGAATCCTAGGCCCTATTTGTGAACCTTCCTCAAAGAGCCTATGCAAGTCTGTGGATAGAAGTAGTACTTATAAGTGGCTTAGAGATAGGGGAAAGAACCCAGCTTCACTGAACATTTCAGAACAGCCACACTGGCCTGTCTGGTCCACTTCCTGGAGTACACAGAGGAATGATTTTTTGTGAAGTCTACATAGTCACCCAATCTCTTCAT…
		Natural Annotated => AGCCTCCAGGCAGAAGGGCGCTGGAAGgtaggggaacccctggagtgtaatgaacctgtcagtgtttccatctttatccaagtggcttaactaggccagggccgataggactggagttcctcattgtttttgtgccttagaagctacttagacatgggctaccccagaatcctaggccctatttgtgaaccttcctcaaagagcctatgcaagtctgtggatagaagtagtacttataagtggcttagagataggggaaagaacccagcttcactgaacatttcagaacagccacactggcctgtctggtccacttcctggagtacacagaggaatgattttttgtgaagtctacatagtcacccaatctcttcatcc…
		Mask => ** / **
		DiffOriginal => t
		DiffMutant => g
		Mutant Prediction => agCCTCCAGGCAGAAGGGCGCTGGAAGgtaggggaacccctggagtgtaatgaacctgtcagtgtttccatctttatccaagtggcttaactaggccagggccgataggactggagttcctcattgtttttgtgccttagAAGCTACTTAGACATGGGCTACCCCAGAATCCTAGGCCCTATTTGTGAACCTTCCTCAAAGAGCCTATGCAAGTCTGTGGATAGAAGTAGTACTTATAAGTGGCTTAGAGATAGGGGAAAGAACCCAGCTTCACTGAACATTTCAGAACAGCCACACTGGCCTGTCTGGTCCACTTCCTGGAGTACACAGAGGAATGATTTTTTGTGAAGTCTACATAGTCACCCAATCTCTTCATCC…
		Mutant Annotated => AGCCTCCAGGCAGAAGGGCGCTGGAAGgtaggggaacccctggagtgtaatgaacctgtcagtgtttccatctttatccaagtggcttaactaggccagggccgataggactggagttcctcattgtttttgtgccttagaagctacttagacatgggctaccccagaatcctaggccctatttgtgaaccttcctcaaagagcctatgcaagtctgtggatagaagtagtacttataagtggcttagagataggggaaagaacccagcttcactgaacatttcagaacagccacactggcctgtctggtccacttcctggagtacacagaggaatgattttttgtgaagtctacatagtcacccaatctcttcatcct…
		Mask => ** / **
	1	Process for sequence MUT200 => IVS1-2A>G(+49):No (1380 letters)
		PREDICTION FOR >>>TEST<<<
		EXON LOCATED AT 304 - 378 HAS LOD SCORE -9.36 NORMALIZED 0.26
		GC EXON LOCATED AT 572 - 740 HAS LOD SCORE -14.44 NORMALIZED 0.18
		EXON LOCATED AT 946 - 978 HAS LOD SCORE -8.59 NORMALIZED 0.31
		GC EXON LOCATED AT 1770 - 1886 HAS LOD SCORE -20.76 NORMALIZED 0.03
		EXON LOCATED AT 2160 - 2219 HAS LOD SCORE -8.24 NORMALIZED 0.34
		GC EXON LOCATED AT 2562 - 2618 HAS LOD SCORE -24.31 NORMALIZED 0.01
		PREDICTION FOR >>>TEST_MUTANT<<<
		EXON LOCATED AT 304 - 378 HAS LOD SCORE -9.36 NORMALIZED 0.26
		GC EXON LOCATED AT 572 - 740 HAS LOD SCORE -14.44 NORMALIZED 0.18
		EXON LOCATED AT 827 - 978 HAS LOD SCORE -12.06 NORMALIZED 0.12
		GC EXON LOCATED AT 1770 - 1886 HAS LOD SCORE -20.76 NORMALIZED 0.03
		EXON LOCATED AT 2160 - 2219 HAS LOD SCORE -8.24 NORMALIZED 0.34
		GC EXON LOCATED AT 2562 - 2618 HAS LOD SCORE -24.31 NORMALIZED 0.01
		Original Prediction => atcatggataaatattgatataatgaatcttttttttttaatttcagAATCACATGAAAGCATGGAATCTTATGAACTTAgtaagtgaatatttaacttctttattcaaatcccttgcattaaagaacctcttcttatttttaaataaacaagatggaaagatatataacagggagggaaaagggggcctcttttggaaaactaaagtaaatttttaaatctaatgactataaaaattgccaaaggagcaattttttaagtttgaagtagtgcaatatgggatttaagctacaggcgacatatttagaagccataaaatctcatttggaaattttaaattggcaccacgtcaactgcacagatggaaaacgaggag…
		Natural Annotated => ATcatggataaatattgatataatgaatcttttttttttaatttcagAATCACATGAAAGCATGGAATCTTATGAACTTAgtaagtgaatatttaacttctttattcaaatcccttgcattaaagaacctcttcttatttttaaataaacaagatggaaagatatataacagggagggaaaagggggcctcttttggaaaactaaagtaaatttttaaatctaatgactataaaaattgccaaaggagcaattttttaagtttgaagtagtgcaatatgggatttaagctacaggcgacatatttagaagccataaaatctcatttggaaattttaaattggcaccacgtcaactgcacagatggaaaacgaggagta…
		Mask => ** / **
		DiffOriginal => a
		DiffMutant => g
		Mutant Prediction => ATCATGGATAAATATTGATATAATGAATCTTTTTTTTTTAATTTCGGAATCACATGAAAGCATGGAATCTTATGAACTTAgtaagtgaatatttaacttctttattcaaatcccttgcattaaagaacctcttcttatttttaaataaacaagatggaaagatatataacagggagggaaaagggggcctcttttggaaaactaaagtaaatttttaaatctaatgactataaaaattgccaaaggagcaattttttaagtttgaagtagtgcaatatgggatttaagctacaggcgacatatttagaagccataaaatctcatttggaaattttaaattggcaccacgtcaactgcacagatggaaaacgaggagta…
		Mutant Annotated => ATcatggataaatattgatataatgaatcttttttttttaatttcggAATCACATGAAAGCATGGAATCTTATGAACTTAgtaagtgaatatttaacttctttattcaaatcccttgcattaaagaacctcttcttatttttaaataaacaagatggaaagatatataacagggagggaaaagggggcctcttttggaaaactaaagtaaatttttaaatctaatgactataaaaattgccaaaggagcaattttttaagtttgaagtagtgcaatatgggatttaagctacaggcgacatatttagaagccataaaatctcatttggaaattttaaattggcaccacgtcaactgcacagatggaaaacgaggagtaa…
		Mask => ** / **
	1	Process for sequence MUT201 => IVS1-2A>G(+18):No (1159 letters)
		PREDICTION FOR >>>TEST<<<
		EXON LOCATED AT 358 - 387 HAS LOD SCORE -13.52 NORMALIZED 0.07
		EXON LOCATED AT 436 - 555 HAS LOD SCORE -13.33 NORMALIZED 0.08
		EXON LOCATED AT 607 - 745 HAS LOD SCORE -10.39 NORMALIZED 0.19
		EXON LOCATED AT 880 - 1010 HAS LOD SCORE -9.94 NORMALIZED 0.22
		EXON LOCATED AT 1036 - 1218 HAS LOD SCORE -13.19 NORMALIZED 0.08
		EXON LOCATED AT 1410 - 1578 HAS LOD SCORE -2.92 NORMALIZED 0.75
		EXON LOCATED AT 1707 - 1763 HAS LOD SCORE -9.66 NORMALIZED 0.24
		PREDICTION FOR >>>TEST_MUTANT<<<
		EXON LOCATED AT 358 - 387 HAS LOD SCORE -13.52 NORMALIZED 0.07
		EXON LOCATED AT 436 - 555 HAS LOD SCORE -13.33 NORMALIZED 0.08
		EXON LOCATED AT 607 - 745 HAS LOD SCORE -10.39 NORMALIZED 0.19
		EXON LOCATED AT 880 - 1010 HAS LOD SCORE -9.94 NORMALIZED 0.22
		EXON LOCATED AT 1036 - 1218 HAS LOD SCORE -13.85 NORMALIZED 0.06
		EXON LOCATED AT 1298 - 1578 HAS LOD SCORE -8.54 NORMALIZED 0.31
		EXON LOCATED AT 1707 - 1763 HAS LOD SCORE -9.66 NORMALIZED 0.24
		Original Prediction => GTGGCACTTCATGACTCTGTGAGGTTATAGCCTCCCTGCCCAGCTGAGCGGTGATGCTCGCCTGGCTCCCACATCCTCTGTGCTGCCCTCTATTTTGGGTCACCCTGACTTGgtctgtttcctgtcttattcaccagCTAAACTATAATTTCCTTAAGGGTACTTTTATTTGTGGGCCCAGCACTCCGTACTATGCAGTGGGCCCATCTAGGTTTCTTTATTGAATGATAAGATTTTTGTAGAAAGTGGACCTTATGACAACCATTGACAAAAGCAAATGGCTACTCAACCACCCCAACCCCTCACCACCCCTCACCACGgtacaatggattttattacaaattgcatacaccagataattctaatctgatgtgaa…
		Natural Annotated => GTggcacttcatgactctgtgaggttatagcctccctgcccagctgagcggtgatgctcgcctggctcccacatcctctgtgctgccctctattttgggtcaccctgacttggtctgtttcctgtcttattcaccagctaaactataatttccttaagggtacttttatttgtgggcccagcactccgtactatgcagtgggcccatctaggtttctttattgaatgataagatttttgtagaaagtggaccttatgacaaccattgacaaaagcaaatggctactcaaccaccccaacccctcaccacccctcaccacggtacaatggattttattacaaattgcatacaccagataattctaatctgatgtgaagg…
		Mask => ** / **
		DiffOriginal => a
		DiffMutant => g
		Mutant Prediction => GTGGCACTTCATGACTCTGTGAGGTTATAGCCTCCCTGCCCAGCTGAGCGGTGATGCTCGCCTGGCTCCCACATCCTCTGTGCTGCCCTCTATTTTGGGTCACCCTGACTTGgtctgtttcctgtcttattcaccagCTAAACTATAATTTCCTTAAGGGTACTTTTATTTGTGGGCCCAGCACTCCGTACTATGCAGTGGGCCCATCTAGGTTTCTTTATTGAATGATAAGATTTTTGTAGAAAGTGGACCTTATGACAACCATTGACAAAAGCAAATGGCTACTCAACCACCCCAACCCCTCACCACCCCTCACCACGgtacaatggattttattacaaattgcatacaccagataattctaatctgatgtgaagg…
		Mutant Annotated => GTggcacttcatgactctgtgaggttatagcctccctgcccagctgagcggtgatgctcgcctggctcccacatcctctgtgctgccctctattttgggtcaccctgacttggtctgtttcctgtcttattcaccagctaaactataatttccttaagggtacttttatttgtgggcccagcactccgtactatgcagtgggcccatctaggtttctttattgaatgataagatttttgtagaaagtggaccttatgacaaccattgacaaaagcaaatggctactcaaccaccccaacccctcaccacccctcaccacggtacaatggattttattacaaattgcatacaccagataattctaatctgatgtgaagga…
		Mask => ** / **
	1	Process for sequence MUT202 => IVS1-2A>G(-124):No (520 letters)
		PREDICTION FOR >>>TEST<<<
		GC EXON LOCATED AT 361 - 448 HAS LOD SCORE -12.32 NORMALIZED 0.28
		EXON LOCATED AT 449 - 502 HAS LOD SCORE -17.01 NORMALIZED 0.02
		EXON LOCATED AT 708 - 826 HAS LOD SCORE -13.53 NORMALIZED 0.07
		EXON LOCATED AT 1174 - 1212 HAS LOD SCORE -7.79 NORMALIZED 0.37
		EXON LOCATED AT 1643 - 1879 HAS LOD SCORE -2.33 NORMALIZED 0.79
		EXON LOCATED AT 1964 - 2026 HAS LOD SCORE -13.82 NORMALIZED 0.06
		EXON LOCATED AT 2031 - 2091 HAS LOD SCORE -6.09 NORMALIZED 0.51
		PREDICTION FOR >>>TEST_MUTANT<<<
		GC EXON LOCATED AT 361 - 448 HAS LOD SCORE -12.32 NORMALIZED 0.28
		EXON LOCATED AT 449 - 502 HAS LOD SCORE -17.01 NORMALIZED 0.02
		EXON LOCATED AT 708 - 826 HAS LOD SCORE -13.53 NORMALIZED 0.07
		EXON LOCATED AT 1174 - 1212 HAS LOD SCORE -9.15 NORMALIZED 0.27
		EXON LOCATED AT 1643 - 1879 HAS LOD SCORE -2.33 NORMALIZED 0.79
		EXON LOCATED AT 1964 - 2026 HAS LOD SCORE -13.82 NORMALIZED 0.06
		EXON LOCATED AT 2031 - 2091 HAS LOD SCORE -6.09 NORMALIZED 0.51
		Original Prediction => gctgtggtgacacgtgcctgtagtcccagctactcgggaggctgaggcagggaaatcacttgaacctgggaggcagaggttgcagtgagctgagatcgggccaccgtgctccagcctagggacagagcaagactctgtctcagaaaaaaaaaaaagtgtcctaactgtgtcctccaaagccctcgccggccgatgacagactagagggcgctgtgctcccaccccctaccgccctgagcctggacgcgtggcccctgcagggccctttcccacagCACTGTGAACTCACAGCTTCTCTCTAGGGAAGGGAGGAGgtacgccacttccacagggagatggggaggccgactccagggatccaggccatcatcctgac…
		Natural Annotated => GCtgtggtgacacgtgcctgtagtcccagctactcgggaggctgaggcagggaaatcacttgaacctgggaggcagaggttgcagtgagctgagatcgggccaccgtgctccagcctagggacagagcaagactctgtctcagaaaaaaaaaaaagtgtcctaactgtgtcctccaaagccctcgccggccgatgacagactagagggcgctgtgctcccaccccctaccgccctgagcctggacgcgtggcccctgcagggccctttcccacagcactgtgaactcacagcttctctctagggaagggaggaggtacgccacttccacagggagatggggaggccgactccagggatccaggccatcatcctgacgt…
		Mask => ** / **
		DiffOriginal => a
		DiffMutant => g
		Mutant Prediction => gctgtggtgacacgtgcctgtagtcccagctactcgggaggctgaggcagggaaatcacttgaacctgggaggcagaggttgcagtgagctgagatcgggccaccgtgctccagcctagggacagagcaagactctgtctcagaaaaaaaaaaaagtgtcctaactgtgtcctccaaagccctcgccggccgatgacagactagagggcgctgtgctcccaccccctaccgccctgagcctggacgcgtggcccctgcagggccctttcccacagCACTGTGAACTCACAGCTTCTCTCTAGGGAAGGGAGGAGgtacgccacttccacagggagatggggaggccgactccagggatccaggccatcatcctgacgt…
		Mutant Annotated => GCtgtggtgacacgtgcctgtagtcccagctactcgggaggctgaggcagggaaatcacttgaacctgggaggcagaggttgcagtgagctgagatcgggccaccgtgctccagcctagggacagagcaagactctgtctcagaaaaaaaaaaaagtgtcctaactgtgtcctccaaagccctcgccggccgatgacagactagagggcgctgtgctcccaccccctaccgccctgagcctggacgcgtggcccctgcagggccctttcccacagcactgtgaactcacagcttctctctagggaagggaggaggtacgccacttccacagggagatggggaggccgactccagggatccaggccatcatcctgacgtt…
		Mask => ** / **
	1	Process for sequence MUT203 => IVS1-2A>G(-113):No (520 letters)
		PREDICTION FOR >>>TEST<<<
		GC EXON LOCATED AT 361 - 448 HAS LOD SCORE -12.32 NORMALIZED 0.28
		EXON LOCATED AT 449 - 502 HAS LOD SCORE -17.01 NORMALIZED 0.02
		EXON LOCATED AT 708 - 826 HAS LOD SCORE -13.53 NORMALIZED 0.07
		EXON LOCATED AT 1174 - 1212 HAS LOD SCORE -7.79 NORMALIZED 0.37
		EXON LOCATED AT 1643 - 1879 HAS LOD SCORE -2.33 NORMALIZED 0.79
		EXON LOCATED AT 1964 - 2026 HAS LOD SCORE -13.82 NORMALIZED 0.06
		EXON LOCATED AT 2031 - 2091 HAS LOD SCORE -6.09 NORMALIZED 0.51
		PREDICTION FOR >>>TEST_MUTANT<<<
		GC EXON LOCATED AT 361 - 448 HAS LOD SCORE -12.32 NORMALIZED 0.28
		EXON LOCATED AT 449 - 502 HAS LOD SCORE -17.01 NORMALIZED 0.02
		EXON LOCATED AT 708 - 826 HAS LOD SCORE -13.53 NORMALIZED 0.07
		EXON LOCATED AT 1174 - 1212 HAS LOD SCORE -9.15 NORMALIZED 0.27
		EXON LOCATED AT 1643 - 1879 HAS LOD SCORE -2.33 NORMALIZED 0.79
		EXON LOCATED AT 1964 - 2026 HAS LOD SCORE -13.82 NORMALIZED 0.06
		EXON LOCATED AT 2031 - 2091 HAS LOD SCORE -6.09 NORMALIZED 0.51
		Original Prediction => gctgtggtgacacgtgcctgtagtcccagctactcgggaggctgaggcagggaaatcacttgaacctgggaggcagaggttgcagtgagctgagatcgggccaccgtgctccagcctagggacagagcaagactctgtctcagaaaaaaaaaaaagtgtcctaactgtgtcctccaaagccctcgccggccgatgacagactagagggcgctgtgctcccaccccctaccgccctgagcctggacgcgtggcccctgcagggccctttcccacagCACTGTGAACTCACAGCTTCTCTCTAGGGAAGGGAGGAGgtacgccacttccacagggagatggggaggccgactccagggatccaggccatcatcctgac…
		Natural Annotated => GCtgtggtgacacgtgcctgtagtcccagctactcgggaggctgaggcagggaaatcacttgaacctgggaggcagaggttgcagtgagctgagatcgggccaccgtgctccagcctagggacagagcaagactctgtctcagaaaaaaaaaaaagtgtcctaactgtgtcctccaaagccctcgccggccgatgacagactagagggcgctgtgctcccaccccctaccgccctgagcctggacgcgtggcccctgcagggccctttcccacagcactgtgaactcacagcttctctctagggaagggaggaggtacgccacttccacagggagatggggaggccgactccagggatccaggccatcatcctgacgt…
		Mask => ** / **
		DiffOriginal => a
		DiffMutant => g
		Mutant Prediction => gctgtggtgacacgtgcctgtagtcccagctactcgggaggctgaggcagggaaatcacttgaacctgggaggcagaggttgcagtgagctgagatcgggccaccgtgctccagcctagggacagagcaagactctgtctcagaaaaaaaaaaaagtgtcctaactgtgtcctccaaagccctcgccggccgatgacagactagagggcgctgtgctcccaccccctaccgccctgagcctggacgcgtggcccctgcagggccctttcccacagCACTGTGAACTCACAGCTTCTCTCTAGGGAAGGGAGGAGgtacgccacttccacagggagatggggaggccgactccagggatccaggccatcatcctgacgt…
		Mutant Annotated => GCtgtggtgacacgtgcctgtagtcccagctactcgggaggctgaggcagggaaatcacttgaacctgggaggcagaggttgcagtgagctgagatcgggccaccgtgctccagcctagggacagagcaagactctgtctcagaaaaaaaaaaaagtgtcctaactgtgtcctccaaagccctcgccggccgatgacagactagagggcgctgtgctcccaccccctaccgccctgagcctggacgcgtggcccctgcagggccctttcccacagcactgtgaactcacagcttctctctagggaagggaggaggtacgccacttccacagggagatggggaggccgactccagggatccaggccatcatcctgacgtt…
		Mask => ** / **
1		Process for sequence MUT204 => IVS12-3A>G(-2):No (376 letters)
		PREDICTION FOR >>>TEST<<<
		GC EXON LOCATED AT 313 - 428 HAS LOD SCORE -21.52 NORMALIZED 0.03
		EXON LOCATED AT 641 - 842 HAS LOD SCORE -17.59 NORMALIZED 0.02
		EXON LOCATED AT 1011 - 1112 HAS LOD SCORE -11.72 NORMALIZED 0.13
		EXON LOCATED AT 1151 - 1267 HAS LOD SCORE -9.05 NORMALIZED 0.28
		EXON LOCATED AT 1634 - 1683 HAS LOD SCORE -13.32 NORMALIZED 0.08
		PREDICTION FOR >>>TEST_MUTANT<<<
		GC EXON LOCATED AT 313 - 428 HAS LOD SCORE -21.52 NORMALIZED 0.03
		EXON LOCATED AT 641 - 842 HAS LOD SCORE -17.59 NORMALIZED 0.02
		EXON LOCATED AT 1011 - 1112 HAS LOD SCORE -11.06 NORMALIZED 0.16
		EXON LOCATED AT 1149 - 1267 HAS LOD SCORE -5.43 NORMALIZED 0.57
		EXON LOCATED AT 1634 - 1683 HAS LOD SCORE -13.32 NORMALIZED 0.08
		Original Prediction => gctcttctctagcctagtggcagaaaatttagataatagggttttttagttgtactgtagtattttttgctcattaacatccagtgaaatgatattgtctgcttatgttcagTAGTTGTGGTTACCTAGTTATTATGGAAGTGTTTCCACATTTTTATGAACAATTTAAAAAGTCATATATTATGGAGCAGAAAATATTAATTCTGATTACACAgtatcctcgacattgatttctgtttttacctcctaaagAACTGCACAGTGAATCCAAAAGAAAGTATACTGAAAAGAGTGAAGGATATAGGATACATCTTTAAAGAGAAATTTGCTAAAGCTGTGGGACAGGGTTGTGTCGAAATTGGATCACAGgtaactt…
		Natural Annotated => GCtcttctctagcctagtggcagaaaatttagataatagggttttttagttgtactgtagtattttttgctcattaacatccagtgaaatgatattgtctgcttatgttcagtagttgtggttacctagttattatggaagtgtttccacatttttatgaacaatttaaaaagtcatatattatggagcagaaaatattaattctgattacacagtatcctcgacattgatttctgtttttacctcctaaagAACTGCACAGTGAATCCAAAAGAAAGTATACTGAAAAGAGTGAAGGATATAGGATACATCTTTAAAGAGAAATTTGCTAAAGCTGTGGGACAGGGTTGTGTCGAAATTGGATCACAGgtaacttgAA
		Mask => ** / **
		DiffOriginal => a
		DiffMutant => g
		Mutant Prediction => gctcttctctagcctagtggcagaaaatttagataatagggttttttagttgtactgtagtattttttgctcattaacatccagtgaaatgatattgtctgcttatgttcagTAGTTGTGGTTACCTAGTTATTATGGAAGTGTTTCCACATTTTTATGAACAATTTAAAAAGTCATATATTATGGAGCAGAAAATATTAATTCTGATTACACAgtatcctcgacattgatttctgtttttacctcctagAGAACTGCACAGTGAATCCAAAAGAAAGTATACTGAAAAGAGTGAAGGATATAGGATACATCTTTAAAGAGAAATTTGCTAAAGCTGTGGGACAGGGTTGTGTCGAAATTGGATCACAGgtaacttgaa
		Mutant Annotated => GCtcttctctagcctagtggcagaaaatttagataatagggttttttagttgtactgtagtattttttgctcattaacatccagtgaaatgatattgtctgcttatgttcagtagttgtggttacctagttattatggaagtgtttccacatttttatgaacaatttaaaaagtcatatattatggagcagaaaatattaattctgattacacagtatcctcgacattgatttctgtttttacctcctagagAACTGCACAGTGAATCCAAAAGAAAGTATACTGAAAAGAGTGAAGGATATAGGATACATCTTTAAAGAGAAATTTGCTAAAGCTGTGGGACAGGGTTGTGTCGAAATTGGATCACAGgtaacttgAA
		Mask => ** / **
	1	Process for sequence MUT205 => IVS12-26G>A(-24):No (344 letters)
		PREDICTION FOR >>>TEST<<<
		EXON LOCATED AT 570 - 606 HAS LOD SCORE -10.57 NORMALIZED 0.18
		EXON LOCATED AT 915 - 1040 HAS LOD SCORE -8.06 NORMALIZED 0.35
		EXON LOCATED AT 1130 - 1234 HAS LOD SCORE -8.39 NORMALIZED 0.33
		EXON LOCATED AT 1282 - 1360 HAS LOD SCORE -12.02 NORMALIZED 0.12
		EXON LOCATED AT 1805 - 1923 HAS LOD SCORE -9.79 NORMALIZED 0.23
		PREDICTION FOR >>>TEST_MUTANT<<<
		EXON LOCATED AT 570 - 606 HAS LOD SCORE -10.57 NORMALIZED 0.18
		EXON LOCATED AT 915 - 1005 HAS LOD SCORE -9.73 NORMALIZED 0.23
		EXON LOCATED AT 1130 - 1234 HAS LOD SCORE -10.79 NORMALIZED 0.17
		EXON LOCATED AT 1282 - 1360 HAS LOD SCORE -12.02 NORMALIZED 0.12
		EXON LOCATED AT 1805 - 1923 HAS LOD SCORE -9.79 NORMALIZED 0.23
		Original Prediction => aatgattttaatttagGTACTCAGAAACAGAAACAACTTTTCATTGGTGGAGAAGCTTGTCTATGGGGAGAATATGTGGATGCAACTAACCTCACTCCAAGATTATGGTATGGGATTTACCTGATAACATTTAAGAATTAAGgtgccttagctttccttctctgtctaaacacaaaagtgctaaacataaatttaaactgcttgcggggggatgtgtgatttaaattttagGCCTCGGGCAAGTGCTGTTGGTGAGAGACTCTGGAGTTCCAAAGATGTCAGAGATATGGATGACGCCTATGACAGACTGACAAGGCACCGCTGCAGGATGGTCGAgtaagaaatct
		Natural Annotated => AAtgattttaatttagGTACTCAGAAACAGAAACAACTTTTCATTGGTGGAGAAGCTTGTCTATGGGGAGAATATGTGGATGCAACTAACCTCACTCCAAGATTATGgtatgggatttacctgataacatttaagaattaaggtgccttagctttccttctctgtctaaacacaaaagtgctaaacataaatttaaactgcttgcggggggatgtgtgatttaaattttagGCCTCGGGCAAGTGCTGTTGGTGAGAGACTCTGGAGTTCCAAAGATGTCAGAGATATGGATGACGCCTATGACAGACTGACAAGGCACCGCTGCAGGATGGTCGAgtaagaaatCT
		Mask => ** / **
		DiffOriginal => g
		DiffMutant => a
		Mutant Prediction => aatgattttaatttagGTACTCAGAAACAGAAACAACTTTTCATTGGTGGAGAAGCTTGTCTATGGGGAGAATATGTGGATGCAACTAACCTCACTCCAAGATTATGgtatgggatttacctgataacatttaagaattaaggtgccttagctttccttctctgtctaaacacaaaagtgctaaacataaatttaaactgcttgcagggggatgtgtgatttaaattttagGCCTCGGGCAAGTGCTGTTGGTGAGAGACTCTGGAGTTCCAAAGATGTCAGAGATATGGATGACGCCTATGACAGACTGACAAGGCACCGCTGCAGGATGGTCGAgtaagaaatct
		Mutant Annotated => AAtgattttaatttagGTACTCAGAAACAGAAACAACTTTTCATTGGTGGAGAAGCTTGTCTATGGGGAGAATATGTGGATGCAACTAACCTCACTCCAAGATTATGgtatgggatttacctgataacatttaagaattaaggtgccttagctttccttctctgtctaaacacaaaagtgctaaacataaatttaaactgcttgcagggggatgtgtgatttaaattttagGCCTCGGGCAAGTGCTGTTGGTGAGAGACTCTGGAGTTCCAAAGATGTCAGAGATATGGATGACGCCTATGACAGACTGACAAGGCACCGCTGCAGGATGGTCGAgtaagaaatCT
		Mask => ** / **
	1	Process for sequence MUT206 => IVS12-1G>C(+17):No (571 letters)
		PREDICTION FOR >>>TEST<<<
		EXON LOCATED AT 1232 - 1319 HAS LOD SCORE -0.65 NORMALIZED 0.87
		EXON LOCATED AT 1608 - 1786 HAS LOD SCORE -9.09 NORMALIZED 0.28
		PREDICTION FOR >>>TEST_MUTANT<<<
		EXON LOCATED AT 1213 - 1319 HAS LOD SCORE -8.02 NORMALIZED 0.35
		EXON LOCATED AT 1608 - 1786 HAS LOD SCORE -9.09 NORMALIZED 0.28
		Original Prediction => ttcaccatgttggccaggatggtctgacctcgtgatctacccacctcagcctcccaaaagtgctgggattacaggcgtgagccaccccacctggcctataaactatttatttattagcactgtgctagtggtttaaaaagaaaacaaaaacagatatggtccccgccttgcagagcttgctgcctaattgtctggtcaccgagtggcctgacttcatggatggctgctgcggagtagcagttgaggagcgaagaggtcttacagaacacccacaggccgcatccagaagcctcactcattctccctgatctcagaatgtccttttcttttcagCTATGCCTCCAACAAAGCAAGTAAAGCTGCTTCCGTCCTTCTG…
		Natural Annotated => TTcaccatgttggccaggatggtctgacctcgtgatctacccacctcagcctcccaaaagtgctgggattacaggcgtgagccaccccacctggcctataaactatttatttattagcactgtgctagtggtttaaaaagaaaacaaaaacagatatggtccccgccttgcagagcttgctgcctaattgtctggtcaccgagtggcctgacttcatggatggctgctgcggagtagcagttgaggagcgaagaggtcttacagaacacccacaggccgcatccagaagcctcactcattctccctgatctcagaatgtccttttcttttcagCTATGCCTCCAACAAAGCAAGTAAAGCTGCTTCCGTCCTTCTGTA…
		Mask => ** / / **
		DiffOriginal => g
		DiffMutant => c
		Mutant Prediction => ttcaccatgttggccaggatggtctgacctcgtgatctacccacctcagcctcccaaaagtgctgggattacaggcgtgagccaccccacctggcctataaactatttatttattagcactgtgctagtggtttaaaaagaaaacaaaaacagatatggtccccgccttgcagagcttgctgcctaattgtctggtcaccgagtggcctgacttcatggatggctgctgcggagtagcagttgaggagcgaagaggtcttacagaacacccacaggccgcatccagaagcctcactcattctccctgatctcagAATGTCCTTTTCTTTTCACCTATGCCTCCAACAAAGCAAGTAAAGCTGCTTCCGTCCTTCTGTA…
		Mutant Annotated => TTcaccatgttggccaggatggtctgacctcgtgatctacccacctcagcctcccaaaagtgctgggattacaggcgtgagccaccccacctggcctataaactatttatttattagcactgtgctagtggtttaaaaagaaaacaaaaacagatatggtccccgccttgcagagcttgctgcctaattgtctggtcaccgagtggcctgacttcatggatggctgctgcggagtagcagttgaggagcgaagaggtcttacagaacacccacaggccgcatccagaagcctcactcattctccctgatctcagaatgtccttttcttttcacCTATGCCTCCAACAAAGCAAGTAAAGCTGCTTCCGTCCTTCTGTAT…
		Mask => ** / / **
	1	Process for sequence MUT207 => IVS12-1G>C(-160):No (571 letters)
		PREDICTION FOR >>>TEST<<<
		EXON LOCATED AT 1232 - 1319 HAS LOD SCORE -0.65 NORMALIZED 0.87
		EXON LOCATED AT 1608 - 1786 HAS LOD SCORE -9.09 NORMALIZED 0.28
		PREDICTION FOR >>>TEST_MUTANT<<<
		EXON LOCATED AT 1213 - 1319 HAS LOD SCORE -8.02 NORMALIZED 0.35
		EXON LOCATED AT 1608 - 1786 HAS LOD SCORE -9.09 NORMALIZED 0.28
		Original Prediction => ttcaccatgttggccaggatggtctgacctcgtgatctacccacctcagcctcccaaaagtgctgggattacaggcgtgagccaccccacctggcctataaactatttatttattagcactgtgctagtggtttaaaaagaaaacaaaaacagatatggtccccgccttgcagagcttgctgcctaattgtctggtcaccgagtggcctgacttcatggatggctgctgcggagtagcagttgaggagcgaagaggtcttacagaacacccacaggccgcatccagaagcctcactcattctccctgatctcagaatgtccttttcttttcagCTATGCCTCCAACAAAGCAAGTAAAGCTGCTTCCGTCCTTCTG…
		Natural Annotated => TTcaccatgttggccaggatggtctgacctcgtgatctacccacctcagcctcccaaaagtgctgggattacaggcgtgagccaccccacctggcctataaactatttatttattagcactgtgctagtggtttaaaaagaaaacaaaaacagatatggtccccgccttgcagagcttgctgcctaattgtctggtcaccgagtggcctgacttcatggatggctgctgcggagtagcagttgaggagcgaagaggtcttacagaacacccacaggccgcatccagaagcctcactcattctccctgatctcagaatgtccttttcttttcagCTATGCCTCCAACAAAGCAAGTAAAGCTGCTTCCGTCCTTCTGTA…
		Mask => ** / / **
		DiffOriginal => g
		DiffMutant => c
		Mutant Prediction => ttcaccatgttggccaggatggtctgacctcgtgatctacccacctcagcctcccaaaagtgctgggattacaggcgtgagccaccccacctggcctataaactatttatttattagcactgtgctagtggtttaaaaagaaaacaaaaacagatatggtccccgccttgcagagcttgctgcctaattgtctggtcaccgagtggcctgacttcatggatggctgctgcggagtagcagttgaggagcgaagaggtcttacagaacacccacaggccgcatccagaagcctcactcattctccctgatctcagAATGTCCTTTTCTTTTCACCTATGCCTCCAACAAAGCAAGTAAAGCTGCTTCCGTCCTTCTGTA…
		Mutant Annotated => TTcaccatgttggccaggatggtctgacctcgtgatctacccacctcagcctcccaaaagtgctgggattacaggcgtgagccaccccacctggcctataaactatttatttattagcactgtgctagtggtttaaaaagaaaacaaaaacagatatggtccccgccttgcagagcttgctgcctaattgtctggtcaccgagtggcctgacttcatggatggctgctgcggagtagcagttgaggagcgaagaggtcttacagaacacccacaggccgcatccagaagcctcactcattctccctgatctcagaatgtccttttcttttcacCTATGCCTCCAACAAAGCAAGTAAAGCTGCTTCCGTCCTTCTGTAT…
		Mask => ** / / **
	1	Process for sequence MUT208 => IVS12-1G>C(+75):No (363 letters)
		PREDICTION FOR >>>TEST<<<
		EXON LOCATED AT 303 - 386 HAS LOD SCORE -1.25 NORMALIZED 0.84
		EXON LOCATED AT 466 - 639 HAS LOD SCORE 9.27 NORMALIZED 0.99
		EXON LOCATED AT 721 - 900 HAS LOD SCORE -2.09 NORMALIZED 0.80
		GC EXON LOCATED AT 931 - 1115 HAS LOD SCORE -20.07 NORMALIZED 0.04
		EXON LOCATED AT 1116 - 1257 HAS LOD SCORE -7.63 NORMALIZED 0.39
		EXON LOCATED AT 1348 - 1412 HAS LOD SCORE 1.23 NORMALIZED 0.92
		EXON LOCATED AT 1606 - 1762 HAS LOD SCORE -2.81 NORMALIZED 0.76
		GC EXON LOCATED AT 1804 - 1933 HAS LOD SCORE -20.03 NORMALIZED 0.04
		PREDICTION FOR >>>TEST_MUTANT<<<
		EXON LOCATED AT 303 - 386 HAS LOD SCORE -1.25 NORMALIZED 0.84
		EXON LOCATED AT 466 - 639 HAS LOD SCORE 9.27 NORMALIZED 0.99
		EXON LOCATED AT 721 - 900 HAS LOD SCORE -2.09 NORMALIZED 0.80
		GC EXON LOCATED AT 931 - 1137 HAS LOD SCORE -19.26 NORMALIZED 0.05
		EXON LOCATED AT 1237 - 1257 HAS LOD SCORE -11.12 NORMALIZED 0.16
		EXON LOCATED AT 1348 - 1412 HAS LOD SCORE 1.23 NORMALIZED 0.92
		EXON LOCATED AT 1606 - 1762 HAS LOD SCORE -2.81 NORMALIZED 0.76
		GC EXON LOCATED AT 1804 - 1933 HAS LOD SCORE -20.03 NORMALIZED 0.04
		Original Prediction => AGgtgggtgtgtgtgctctggggaccctgcagGGCCCTGGCTGCTGACTGCCCACGCCGACCCCTCCTCACTCCCCACCGCCCACGCCGACCCCTTCTCACTCCCCACCGCCCACGCCGACCCCTCCTCACTCCCCACGCCGACCCCTCCTCACTCCCCACTGCACACGCCGACCCCTCCTCACTCCCCACTGCCCACGCCAACCGCTCCTCATCAGGCACTGTTGACGCTGCTGCAAGGCAAACGTTTTCAAAACCTCGATTCCATTATCATTTACTGCAACCGGCGCGAGGACACAGAGCGGATCGCTGCGCTCCTCCGAACCTGCCTGCACGCAGCCTGGGTCCCAGGGTCTGGAGgtgcggc
		Natural Annotated => AGgtgggtgtgtgtgctctggggaccctgcagggccctggctgctgactgcccacgccgacccctcctcactccccaccgcccacgccgaccccttctcactccccaccgcccacgccgacccctcctcactccccacgccgacccctcctcactccccactgcacacgccgacccctcctcactccccactgcccacgccaaccgctcctcatcagGCACTGTTGACGCTGCTGCAAGGCAAACGTTTTCAAAACCTCGATTCCATTATCATTTACTGCAACCGGCGCGAGGACACAGAGCGGATCGCTGCGCTCCTCCGAACCTGCCTGCACGCAGCCTGGGTCCCAGGGTCTGGAGgtgcgGC
		Mask => ** / **
		DiffOriginal => g
		DiffMutant => c
		Mutant Prediction => AGgtgggtgtgtgtgctctggggaccctgcagGGCCCTGGCTGCTGACTGCCCACGCCGACCCCTCCTCACTCCCCACCGCCCACGCCGACCCCTTCTCACTCCCCACCGCCCACGCCGACCCCTCCTCACTCCCCACGCCGACCCCTCCTCACTCCCCACTGCACACGCCGACCCCTCCTCACTCCCCACTGCCCACGCCAACCGCTCCTCATCACGCACTGTTGACGCTGCTGCAAGgcaaacgttttcaaaacctcgattccattatcatttactgcaaccggcgcgaggacacagagcggatcgctgcgctcctccgaacctgcctgcacgcagCCTGGGTCCCAGGGTCTGGAGgtgcggc
		Mutant Annotated => AGgtgggtgtgtgtgctctggggaccctgcagggccctggctgctgactgcccacgccgacccctcctcactccccaccgcccacgccgaccccttctcactccccaccgcccacgccgacccctcctcactccccacgccgacccctcctcactccccactgcacacgccgacccctcctcactccccactgcccacgccaaccgctcctcatcacGCACTGTTGACGCTGCTGCAAGGCAAACGTTTTCAAAACCTCGATTCCATTATCATTTACTGCAACCGGCGCGAGGACACAGAGCGGATCGCTGCGCTCCTCCGAACCTGCCTGCACGCAGCCTGGGTCCCAGGGTCTGGAGgtgcgGC
		Mask => ** / **
1		Process for sequence MUT21 => IVS7-9C>G(-8):No (399 letters)
		PREDICTION FOR >>>TEST<<<
		EXON LOCATED AT 1151 - 1293 HAS LOD SCORE -8.04 NORMALIZED 0.35
		EXON LOCATED AT 1325 - 1341 HAS LOD SCORE -13.08 NORMALIZED 0.08
		PREDICTION FOR >>>TEST_MUTANT<<<
		EXON LOCATED AT 1143 - 1293 HAS LOD SCORE -10.69 NORMALIZED 0.18
		EXON LOCATED AT 1325 - 1341 HAS LOD SCORE -13.08 NORMALIZED 0.08
		Original Prediction => tttgtatttgtttatgagactgtagtttacagttctttttgggagcagagtagaagagggatggcaaaaactaatattagtacataatttgtagtagatatggatgaaattgttatccttctaatgaaacctaataagtaaaagtagtagaatgttaccaagattatttttgacctaagttatagttagaatacttcattattttatatgatggatgtacaattgttcttatctaatttaccacttttacagAAACAGCTGTTATACCCATTAATGGTTCACCTCGAACACCCAGGCGAGGTCAGAACAGGAGTGCACGGATAGCAAAACAACTAGAAAATGATACAAGAATTATTGAAGTTCTCTGTAAAGAACA…
		Natural Annotated => TTtgtatttgtttatgagactgtagtttacagttctttttgggagcagagtagaagagggatggcaaaaactaatattagtacataatttgtagtagatatggatgaaattgttatccttctaatgaaacctaataagtaaaagtagtagaatgttaccaagattatttttgacctaagttatagttagaatacttcattattttatatgatggatgtacaattgttcttatctaatttaccacttttacagAAACAGCTGTTATACCCATTAATGGTTCACCTCGAACACCCAGGCGAGGTCAGAACAGGAGTGCACGGATAGCAAAACAACTAGAAAATGATACAAGAATTATTGAAGTTCTCTGTAAAGAACATG…
		Mask => ** / **
		DiffOriginal => c
		DiffMutant => g
		Mutant Prediction => tttgtatttgtttatgagactgtagtttacagttctttttgggagcagagtagaagagggatggcaaaaactaatattagtacataatttgtagtagatatggatgaaattgttatccttctaatgaaacctaataagtaaaagtagtagaatgttaccaagattatttttgacctaagttatagttagaatacttcattattttatatgatggatgtacaattgttcttatctaatttaccagTTTTACAGAAACAGCTGTTATACCCATTAATGGTTCACCTCGAACACCCAGGCGAGGTCAGAACAGGAGTGCACGGATAGCAAAACAACTAGAAAATGATACAAGAATTATTGAAGTTCTCTGTAAAGAACATG…
		Mutant Annotated => TTtgtatttgtttatgagactgtagtttacagttctttttgggagcagagtagaagagggatggcaaaaactaatattagtacataatttgtagtagatatggatgaaattgttatccttctaatgaaacctaataagtaaaagtagtagaatgttaccaagattatttttgacctaagttatagttagaatacttcattattttatatgatggatgtacaattgttcttatctaatttaccagttttacagAAACAGCTGTTATACCCATTAATGGTTCACCTCGAACACCCAGGCGAGGTCAGAACAGGAGTGCACGGATAGCAAAACAACTAGAAAATGATACAAGAATTATTGAAGTTCTCTGTAAAGAACATGA…
		Mask => ** / **
	1	Process for sequence MUT210 => IVS12-10A>G(-64):No (754 letters)
		PREDICTION FOR >>>TEST<<<
		EXON LOCATED AT 364 - 417 HAS LOD SCORE -0.28 NORMALIZED 0.88
		EXON LOCATED AT 446 - 508 HAS LOD SCORE -17.86 NORMALIZED 0.01
		EXON LOCATED AT 526 - 739 HAS LOD SCORE -3.01 NORMALIZED 0.75
		EXON LOCATED AT 838 - 900 HAS LOD SCORE 1.82 NORMALIZED 0.93
		EXON LOCATED AT 1145 - 1195 HAS LOD SCORE -6.78 NORMALIZED 0.46
		EXON LOCATED AT 1331 - 1494 HAS LOD SCORE -3.87 NORMALIZED 0.69
		EXON LOCATED AT 1514 - 1640 HAS LOD SCORE 7.89 NORMALIZED 0.98
		EXON LOCATED AT 1669 - 1965 HAS LOD SCORE -8.78 NORMALIZED 0.30
		EXON LOCATED AT 1994 - 2083 HAS LOD SCORE 10.65 NORMALIZED 0.99
		EXON LOCATED AT 2138 - 2272 HAS LOD SCORE -3.94 NORMALIZED 0.69
		PREDICTION FOR >>>TEST_MUTANT<<<
		EXON LOCATED AT 364 - 417 HAS LOD SCORE -0.28 NORMALIZED 0.88
		EXON LOCATED AT 446 - 508 HAS LOD SCORE -17.86 NORMALIZED 0.01
		EXON LOCATED AT 526 - 739 HAS LOD SCORE -3.01 NORMALIZED 0.75
		EXON LOCATED AT 838 - 900 HAS LOD SCORE 1.82 NORMALIZED 0.93
		EXON LOCATED AT 1145 - 1195 HAS LOD SCORE -6.78 NORMALIZED 0.46
		EXON LOCATED AT 1331 - 1494 HAS LOD SCORE -3.87 NORMALIZED 0.69
		EXON LOCATED AT 1514 - 1640 HAS LOD SCORE 7.89 NORMALIZED 0.98
		EXON LOCATED AT 1669 - 1965 HAS LOD SCORE -8.78 NORMALIZED 0.30
		EXON LOCATED AT 1994 - 2083 HAS LOD SCORE 10.65 NORMALIZED 0.99
		EXON LOCATED AT 2138 - 2272 HAS LOD SCORE -3.94 NORMALIZED 0.69
		Original Prediction => AGgtaagtggccttgtcagggtacggggcaggcggggtcaccagcttccaggggcctcctggaggcagccccagctgagaagctgagcagagagggcctttctggaaacactggtcagtgaggagccaatggccgtgggatgtggtggagggtgccctgcccgttgcttcatcagcttctaaccagggcttgggcggccccgccgctgctcaccgaggcctcggcaacaaacccacctcctcccagGTGGAGCCCCAGGGAGCCCCACCCACACCTCCTGGAGCTCCCCATGGGAACgttggtgccccaggggctctgccctcctgggccgcctgcagtgtcgccccgcccctggcggccccaggatccccaaggg…
		Natural Annotated => AGgtaagtggccttgtcagggtacggggcaggcggggtcaccagcttccaggggcctcctggaggcagccccagctgagaagctgagcagagagggcctttctggaaacactggtcagtgaggagccaatggccgtgggatgtggtggagggtgccctgcccgttgcttcatcagcttctaaccagggcttgggcggccccgccgctgctcaccgaggcctcggcaacaaacccacctcctcccaggtggagccccagggagccccacccacacctcctggagctccccatgggaacgttggtgccccaggggctctgccctcctgggccgcctgcagtgtcgccccgcccctggcggccccaggatccccaagggct…
		Mask => ** / **
		DiffOriginal => a
		DiffMutant => g
		Mutant Prediction => AGgtaagtggccttgtcagggtacggggcaggcggggtcaccagcttccaggggcctcctggaggcagccccagctgagaagctgagcagagagggcctttctggaaacactggtcagtgaggagccaatggccgtgggatgtggtggagggtgccctgcccgttgcttcatcagcttctaaccagggcttgggcggccccgccgctgctcaccgaggcctcggcaacaaacccacctcctcccagGTGGAGCCCCAGGGAGCCCCACCCACACCTCCTGGAGCTCCCCATGGGAACgttggtgccccaggggctctgccctcctgggccgcctgcagtgtcgccccgcccctggcggccccaggatccccaagggct…
		Mutant Annotated => AGgtaagtggccttgtcagggtacggggcaggcggggtcaccagcttccaggggcctcctggaggcagccccagctgagaagctgagcagagagggcctttctggaaacactggtcagtgaggagccaatggccgtgggatgtggtggagggtgccctgcccgttgcttcatcagcttctaaccagggcttgggcggccccgccgctgctcaccgaggcctcggcaacaaacccacctcctcccaggtggagccccagggagccccacccacacctcctggagctccccatgggaacgttggtgccccaggggctctgccctcctgggccgcctgcagtgtcgccccgcccctggcggccccaggatccccaagggctt…
		Mask => ** / **
	1	Process for sequence MUT211 => IVS12-10A>G(-247):No (754 letters)
		PREDICTION FOR >>>TEST<<<
		EXON LOCATED AT 364 - 417 HAS LOD SCORE -0.28 NORMALIZED 0.88
		EXON LOCATED AT 446 - 508 HAS LOD SCORE -17.86 NORMALIZED 0.01
		EXON LOCATED AT 526 - 739 HAS LOD SCORE -3.01 NORMALIZED 0.75
		EXON LOCATED AT 838 - 900 HAS LOD SCORE 1.82 NORMALIZED 0.93
		EXON LOCATED AT 1145 - 1195 HAS LOD SCORE -6.78 NORMALIZED 0.46
		EXON LOCATED AT 1331 - 1494 HAS LOD SCORE -3.87 NORMALIZED 0.69
		EXON LOCATED AT 1514 - 1640 HAS LOD SCORE 7.89 NORMALIZED 0.98
		EXON LOCATED AT 1669 - 1965 HAS LOD SCORE -8.78 NORMALIZED 0.30
		EXON LOCATED AT 1994 - 2083 HAS LOD SCORE 10.65 NORMALIZED 0.99
		EXON LOCATED AT 2138 - 2272 HAS LOD SCORE -3.94 NORMALIZED 0.69
		PREDICTION FOR >>>TEST_MUTANT<<<
		EXON LOCATED AT 364 - 417 HAS LOD SCORE -0.28 NORMALIZED 0.88
		EXON LOCATED AT 446 - 508 HAS LOD SCORE -17.86 NORMALIZED 0.01
		EXON LOCATED AT 526 - 739 HAS LOD SCORE -3.01 NORMALIZED 0.75
		EXON LOCATED AT 838 - 900 HAS LOD SCORE 1.82 NORMALIZED 0.93
		EXON LOCATED AT 1145 - 1195 HAS LOD SCORE -6.78 NORMALIZED 0.46
		EXON LOCATED AT 1331 - 1494 HAS LOD SCORE -3.87 NORMALIZED 0.69
		EXON LOCATED AT 1514 - 1640 HAS LOD SCORE 7.89 NORMALIZED 0.98
		EXON LOCATED AT 1669 - 1965 HAS LOD SCORE -8.78 NORMALIZED 0.30
		EXON LOCATED AT 1994 - 2083 HAS LOD SCORE 10.65 NORMALIZED 0.99
		EXON LOCATED AT 2138 - 2272 HAS LOD SCORE -3.94 NORMALIZED 0.69
		Original Prediction => AGgtaagtggccttgtcagggtacggggcaggcggggtcaccagcttccaggggcctcctggaggcagccccagctgagaagctgagcagagagggcctttctggaaacactggtcagtgaggagccaatggccgtgggatgtggtggagggtgccctgcccgttgcttcatcagcttctaaccagggcttgggcggccccgccgctgctcaccgaggcctcggcaacaaacccacctcctcccagGTGGAGCCCCAGGGAGCCCCACCCACACCTCCTGGAGCTCCCCATGGGAACgttggtgccccaggggctctgccctcctgggccgcctgcagtgtcgccccgcccctggcggccccaggatccccaaggg…
		Natural Annotated => AGgtaagtggccttgtcagggtacggggcaggcggggtcaccagcttccaggggcctcctggaggcagccccagctgagaagctgagcagagagggcctttctggaaacactggtcagtgaggagccaatggccgtgggatgtggtggagggtgccctgcccgttgcttcatcagcttctaaccagggcttgggcggccccgccgctgctcaccgaggcctcggcaacaaacccacctcctcccaggtggagccccagggagccccacccacacctcctggagctccccatgggaacgttggtgccccaggggctctgccctcctgggccgcctgcagtgtcgccccgcccctggcggccccaggatccccaagggct…
		Mask => ** / **
		DiffOriginal => a
		DiffMutant => g
		Mutant Prediction => AGgtaagtggccttgtcagggtacggggcaggcggggtcaccagcttccaggggcctcctggaggcagccccagctgagaagctgagcagagagggcctttctggaaacactggtcagtgaggagccaatggccgtgggatgtggtggagggtgccctgcccgttgcttcatcagcttctaaccagggcttgggcggccccgccgctgctcaccgaggcctcggcaacaaacccacctcctcccagGTGGAGCCCCAGGGAGCCCCACCCACACCTCCTGGAGCTCCCCATGGGAACgttggtgccccaggggctctgccctcctgggccgcctgcagtgtcgccccgcccctggcggccccaggatccccaagggct…
		Mutant Annotated => AGgtaagtggccttgtcagggtacggggcaggcggggtcaccagcttccaggggcctcctggaggcagccccagctgagaagctgagcagagagggcctttctggaaacactggtcagtgaggagccaatggccgtgggatgtggtggagggtgccctgcccgttgcttcatcagcttctaaccagggcttgggcggccccgccgctgctcaccgaggcctcggcaacaaacccacctcctcccaggtggagccccagggagccccacccacacctcctggagctccccatgggaacgttggtgccccaggggctctgccctcctgggccgcctgcagtgtcgccccgcccctggcggccccaggatccccaagggctt…
		Mask => ** / **
	1	Process for sequence MUT214 => IVS11-9A>G(+8):No (2664 letters)
		PREDICTION FOR >>>TEST<<<
		EXON LOCATED AT 1719 - 1869 HAS LOD SCORE -5.17 NORMALIZED 0.59
		EXON LOCATED AT 2129 - 2290 HAS LOD SCORE -11.43 NORMALIZED 0.14
		EXON LOCATED AT 2322 - 2450 HAS LOD SCORE -10.38 NORMALIZED 0.19
		EXON LOCATED AT 3322 - 3483 HAS LOD SCORE -10.74 NORMALIZED 0.17
		EXON LOCATED AT 3850 - 3981 HAS LOD SCORE -18.65 NORMALIZED 0.01
		PREDICTION FOR >>>TEST_MUTANT<<<
		EXON LOCATED AT 1747 - 1869 HAS LOD SCORE -8.11 NORMALIZED 0.35
		EXON LOCATED AT 2129 - 2290 HAS LOD SCORE -11.43 NORMALIZED 0.14
		EXON LOCATED AT 2322 - 2450 HAS LOD SCORE -10.38 NORMALIZED 0.19
		EXON LOCATED AT 3322 - 3483 HAS LOD SCORE -10.74 NORMALIZED 0.17
		EXON LOCATED AT 3850 - 3981 HAS LOD SCORE -18.65 NORMALIZED 0.01
		Original Prediction => ctttgtggggaaaaagcaccctttctctagtctatttgtgtgtatcaaatgacgtccaaacttaatgggttaaaacaatttataattgcgtcatgatctgaagaccgagaatataagcagggctcagccaggttgtttttatattactagttttatagctgggggtcaccccttgggctgtgctgagctggaagctcacttctaatacagtattttatcctgcagaatcactcctatatggtctctaatgattcggtagtgtagcctggcctcctttacagcatggaatctaggcttcaagagaggaagaaatacaaatgctgccagttcttttatagcctacacttggaattggtgtggtgtcagttatgccaca…
		Natural Annotated => CTttgtggggaaaaagcaccctttctctagtctatttgtgtgtatcaaatgacgtccaaacttaatgggttaaaacaatttataattgcgtcatgatctgaagaccgagaatataagcagggctcagccaggttgtttttatattactagttttatagctgggggtcaccccttgggctgtgctgagctggaagctcacttctaatacagtattttatcctgcagaatcactcctatatggtctctaatgattcggtagtgtagcctggcctcctttacagcatggaatctaggcttcaagagaggaagaaatacaaatgctgccagttcttttatagcctacacttggaattggtgtggtgtcagttatgccacatt…
		Mask => ** / **
		DiffOriginal => a
		DiffMutant => g
		Mutant Prediction => ctttgtggggaaaaagcaccctttctctagtctatttgtgtgtatcaaatgacgtccaaacttaatgggttaaaacaatttataattgcgtcatgatctgaagaccgagaatataagcagggctcagccaggttgtttttatattactagttttatagctgggggtcaccccttgggctgtgctgagctggaagctcacttctaatacagtattttatcctgcagaatcactcctatatggtctctaatgattcggtagtgtagcctggcctcctttacagcatggaatctaggcttcaagagaggaagaaatacaaatgctgccagttcttttatagcctacacttggaattggtgtggtgtcagttatgccacatt…
		Mutant Annotated => CTttgtggggaaaaagcaccctttctctagtctatttgtgtgtatcaaatgacgtccaaacttaatgggttaaaacaatttataattgcgtcatgatctgaagaccgagaatataagcagggctcagccaggttgtttttatattactagttttatagctgggggtcaccccttgggctgtgctgagctggaagctcacttctaatacagtattttatcctgcagaatcactcctatatggtctctaatgattcggtagtgtagcctggcctcctttacagcatggaatctaggcttcaagagaggaagaaatacaaatgctgccagttcttttatagcctacacttggaattggtgtggtgtcagttatgccacattc…
		Mask => ** / **
1		Process for sequence MUT217 => IVS1-14A>G(-78):No (326 letters)
		PREDICTION FOR >>>TEST<<<
		EXON LOCATED AT 339 - 549 HAS LOD SCORE -14.26 NORMALIZED 0.05
		EXON LOCATED AT 625 - 707 HAS LOD SCORE -7.46 NORMALIZED 0.40
		EXON LOCATED AT 1033 - 1217 HAS LOD SCORE -6.98 NORMALIZED 0.44
		EXON LOCATED AT 1279 - 1310 HAS LOD SCORE -10.59 NORMALIZED 0.18
		EXON LOCATED AT 1446 - 1728 HAS LOD SCORE -13.39 NORMALIZED 0.07
		EXON LOCATED AT 1807 - 1897 HAS LOD SCORE -11.99 NORMALIZED 0.12
		PREDICTION FOR >>>TEST_MUTANT<<<
		EXON LOCATED AT 339 - 549 HAS LOD SCORE -14.26 NORMALIZED 0.05
		EXON LOCATED AT 625 - 707 HAS LOD SCORE -7.46 NORMALIZED 0.40
		EXON LOCATED AT 1020 - 1217 HAS LOD SCORE -10.82 NORMALIZED 0.17
		EXON LOCATED AT 1279 - 1310 HAS LOD SCORE -10.59 NORMALIZED 0.18
		EXON LOCATED AT 1446 - 1728 HAS LOD SCORE -13.39 NORMALIZED 0.07
		EXON LOCATED AT 1807 - 1897 HAS LOD SCORE -11.99 NORMALIZED 0.12
		Original Prediction => gtggctcattctgatctccagcatctcccagtaacctctttggcttgtgcttgtagaagcagcctttgagaagacggagggcttcagatgaagcagatgccaggctaagcaccgtccccaatcttatattgcagAGCCATTTGGAAGAAGAGCTCAAGCTGTTGAAACAAACAAAACGCTGCATGAGATGAAGACCAGATTCCTGCTCTTTGGAGAAACCAATCAGGGCTGTCAGATTCGAATCAATCATCCGGACACGTTACAGGAGTGCGGCTTCAACTCCTCCCTGCCTCTGGTGATGATAATCCACGGGTGGTCGgtaggaaatg
		Natural Annotated => GTggctcattctgatctccagcatctcccagtaacctctttggcttgtgcttgtagaagcagcctttgagaagacggagggcttcagatgaagcagatgccaggctaagcaccgtccccaatcttatattgcagAGCCATTTGGAAGAAGAGCTCAAGCTGTTGAAACAAACAAAACGCTGCATGAGATGAAGACCAGATTCCTGCTCTTTGGAGAAACCAATCAGGGCTGTCAGATTCGAATCAATCATCCGGACACGTTACAGGAGTGCGGCTTCAACTCCTCCCTGCCTCTGGTGATGATAATCCACGGGTGGTCGGtaggaaaTG
		Mask => ** / / **
		DiffOriginal => a
		DiffMutant => g
		Mutant Prediction => gtggctcattctgatctccagcatctcccagtaacctctttggcttgtgcttgtagaagcagcctttgagaagacggagggcttcagatgaagcagatgccaggctaagcaccgtccccagTCTTATATTGCAGAGCCATTTGGAAGAAGAGCTCAAGCTGTTGAAACAAACAAAACGCTGCATGAGATGAAGACCAGATTCCTGCTCTTTGGAGAAACCAATCAGGGCTGTCAGATTCGAATCAATCATCCGGACACGTTACAGGAGTGCGGCTTCAACTCCTCCCTGCCTCTGGTGATGATAATCCACGGGTGGTCGgtaggaaatg
		Mutant Annotated => GTggctcattctgatctccagcatctcccagtaacctctttggcttgtgcttgtagaagcagcctttgagaagacggagggcttcagatgaagcagatgccaggctaagcaccgtccccagtcttatattgcagAGCCATTTGGAAGAAGAGCTCAAGCTGTTGAAACAAACAAAACGCTGCATGAGATGAAGACCAGATTCCTGCTCTTTGGAGAAACCAATCAGGGCTGTCAGATTCGAATCAATCATCCGGACACGTTACAGGAGTGCGGCTTCAACTCCTCCCTGCCTCTGGTGATGATAATCCACGGGTGGTCGGtaggaaaTG
		Mask => ** / / **
1		Process for sequence MUT218 => IVS1-14A>G(-13):No (326 letters)
		PREDICTION FOR >>>TEST<<<
		EXON LOCATED AT 339 - 549 HAS LOD SCORE -14.26 NORMALIZED 0.05
		EXON LOCATED AT 625 - 707 HAS LOD SCORE -7.46 NORMALIZED 0.40
		EXON LOCATED AT 1033 - 1217 HAS LOD SCORE -6.98 NORMALIZED 0.44
		EXON LOCATED AT 1279 - 1310 HAS LOD SCORE -10.59 NORMALIZED 0.18
		EXON LOCATED AT 1446 - 1728 HAS LOD SCORE -13.39 NORMALIZED 0.07
		EXON LOCATED AT 1807 - 1897 HAS LOD SCORE -11.99 NORMALIZED 0.12
		PREDICTION FOR >>>TEST_MUTANT<<<
		EXON LOCATED AT 339 - 549 HAS LOD SCORE -14.26 NORMALIZED 0.05
		EXON LOCATED AT 625 - 707 HAS LOD SCORE -7.46 NORMALIZED 0.40
		EXON LOCATED AT 1020 - 1217 HAS LOD SCORE -10.82 NORMALIZED 0.17
		EXON LOCATED AT 1279 - 1310 HAS LOD SCORE -10.59 NORMALIZED 0.18
		EXON LOCATED AT 1446 - 1728 HAS LOD SCORE -13.39 NORMALIZED 0.07
		EXON LOCATED AT 1807 - 1897 HAS LOD SCORE -11.99 NORMALIZED 0.12
		Original Prediction => gtggctcattctgatctccagcatctcccagtaacctctttggcttgtgcttgtagaagcagcctttgagaagacggagggcttcagatgaagcagatgccaggctaagcaccgtccccaatcttatattgcagAGCCATTTGGAAGAAGAGCTCAAGCTGTTGAAACAAACAAAACGCTGCATGAGATGAAGACCAGATTCCTGCTCTTTGGAGAAACCAATCAGGGCTGTCAGATTCGAATCAATCATCCGGACACGTTACAGGAGTGCGGCTTCAACTCCTCCCTGCCTCTGGTGATGATAATCCACGGGTGGTCGgtaggaaatg
		Natural Annotated => GTggctcattctgatctccagcatctcccagtaacctctttggcttgtgcttgtagaagcagcctttgagaagacggagggcttcagatgaagcagatgccaggctaagcaccgtccccaatcttatattgcagAGCCATTTGGAAGAAGAGCTCAAGCTGTTGAAACAAACAAAACGCTGCATGAGATGAAGACCAGATTCCTGCTCTTTGGAGAAACCAATCAGGGCTGTCAGATTCGAATCAATCATCCGGACACGTTACAGGAGTGCGGCTTCAACTCCTCCCTGCCTCTGGTGATGATAATCCACGGGTGGTCGGtaggaaaTG
		Mask => ** / / **
		DiffOriginal => a
		DiffMutant => g
		Mutant Prediction => gtggctcattctgatctccagcatctcccagtaacctctttggcttgtgcttgtagaagcagcctttgagaagacggagggcttcagatgaagcagatgccaggctaagcaccgtccccagTCTTATATTGCAGAGCCATTTGGAAGAAGAGCTCAAGCTGTTGAAACAAACAAAACGCTGCATGAGATGAAGACCAGATTCCTGCTCTTTGGAGAAACCAATCAGGGCTGTCAGATTCGAATCAATCATCCGGACACGTTACAGGAGTGCGGCTTCAACTCCTCCCTGCCTCTGGTGATGATAATCCACGGGTGGTCGgtaggaaatg
		Mutant Annotated => GTggctcattctgatctccagcatctcccagtaacctctttggcttgtgcttgtagaagcagcctttgagaagacggagggcttcagatgaagcagatgccaggctaagcaccgtccccagtcttatattgcagAGCCATTTGGAAGAAGAGCTCAAGCTGTTGAAACAAACAAAACGCTGCATGAGATGAAGACCAGATTCCTGCTCTTTGGAGAAACCAATCAGGGCTGTCAGATTCGAATCAATCATCCGGACACGTTACAGGAGTGCGGCTTCAACTCCTCCCTGCCTCTGGTGATGATAATCCACGGGTGGTCGGtaggaaaTG
		Mask => ** / / **
	1	Process for sequence MUT219 => IVS1-13T>G(+518):No (1314 letters)
		PREDICTION FOR >>>TEST<<<
		GC EXON LOCATED AT 248 - 343 HAS LOD SCORE -21.50 NORMALIZED 0.03
		EXON LOCATED AT 344 - 472 HAS LOD SCORE -11.64 NORMALIZED 0.13
		EXON LOCATED AT 891 - 959 HAS LOD SCORE -9.21 NORMALIZED 0.27
		EXON LOCATED AT 1042 - 1143 HAS LOD SCORE -9.73 NORMALIZED 0.23
		EXON LOCATED AT 1470 - 1571 HAS LOD SCORE 5.11 NORMALIZED 0.97
		EXON LOCATED AT 1624 - 1661 HAS LOD SCORE -5.33 NORMALIZED 0.58
		EXON LOCATED AT 2142 - 2201 HAS LOD SCORE -7.02 NORMALIZED 0.44
		EXON LOCATED AT 2278 - 2385 HAS LOD SCORE -11.23 NORMALIZED 0.15
		EXON LOCATED AT 2432 - 2440 HAS LOD SCORE -17.38 NORMALIZED 0.02
		EXON LOCATED AT 2662 - 2772 HAS LOD SCORE -6.13 NORMALIZED 0.51
		GC EXON LOCATED AT 2818 - 2880 HAS LOD SCORE -15.61 NORMALIZED 0.14
		PREDICTION FOR >>>TEST_MUTANT<<<
		GC EXON LOCATED AT 248 - 343 HAS LOD SCORE -21.50 NORMALIZED 0.03
		EXON LOCATED AT 344 - 472 HAS LOD SCORE -11.64 NORMALIZED 0.13
		EXON LOCATED AT 891 - 959 HAS LOD SCORE -9.21 NORMALIZED 0.27
		EXON LOCATED AT 1042 - 1143 HAS LOD SCORE -9.73 NORMALIZED 0.23
		EXON LOCATED AT 1470 - 1571 HAS LOD SCORE 5.11 NORMALIZED 0.97
		EXON LOCATED AT 1624 - 1661 HAS LOD SCORE -5.89 NORMALIZED 0.53
		EXON LOCATED AT 2142 - 2201 HAS LOD SCORE -7.02 NORMALIZED 0.44
		EXON LOCATED AT 2278 - 2385 HAS LOD SCORE -11.23 NORMALIZED 0.15
		EXON LOCATED AT 2432 - 2440 HAS LOD SCORE -17.38 NORMALIZED 0.02
		EXON LOCATED AT 2662 - 2772 HAS LOD SCORE -6.13 NORMALIZED 0.51
		GC EXON LOCATED AT 2818 - 2880 HAS LOD SCORE -15.61 NORMALIZED 0.14
		Original Prediction => CCCAGGATTCCCCACTGTGGTATGTCCGTGCACCAGTCAATAGGAAAGGGAGCAAGGAAAGgtactgggtccccctaaggacatacgagttgccagaatcacttccgctgacacccagtggaccaagccgcacctttatgcagAAGTGGGGCTCCCAGCCAGGCGTGGTCACTCCTGAAATCCCAGCACTTCGGAAGGCCAAGGGGGGTGGATCACTTGAGCTCAGGAGTTCGAGACCAGCCTGGgtaacatggcaaaatcccgtctctacaaaaatacagaaaattagctgggtgcggtggtgtgtgcctacagtcccagctactcaggaggctgaagtgggaggattgcttgagtctgggaggtggaggttgca…
		Natural Annotated => CCcaggattccccactgtggtatgtccgtgcaccagtcaataggaaagggagcaaggaaaggtactgggtccccctaaggacatacgagttgccagaatcacttccgctgacacccagtggaccaagccgcacctttatgcagaagtggggctcccagccaggcgtggtcactcctgaaatcccagcacttcggaaggccaaggggggtggatcacttgagctcaggagttcgagaccagcctgggtaacatggcaaaatcccgtctctacaaaaatacagaaaattagctgggtgcggtggtgtgtgcctacagtcccagctactcaggaggctgaagtgggaggattgcttgagtctgggaggtggaggttgcagt…
		Mask => ** / **
		DiffOriginal => t
		DiffMutant => g
		Mutant Prediction => CCCAGGATTCCCCACTGTGGTATGTCCGTGCACCAGTCAATAGGAAAGGGAGCAAGGAAAGgtactgggtccccctaaggacatacgagttgccagaatcacttccgctgacacccagtggaccaagccgcacctttatgcagAAGTGGGGCTCCCAGCCAGGCGTGGTCACTCCTGAAATCCCAGCACTTCGGAAGGCCAAGGGGGGTGGATCACTTGAGCTCAGGAGTTCGAGACCAGCCTGGgtaacatggcaaaatcccgtctctacaaaaatacagaaaattagctgggtgcggtggtgtgtgcctacagtcccagctactcaggaggctgaagtgggaggattgcttgagtctgggaggtggaggttgcagt…
		Mutant Annotated => CCcaggattccccactgtggtatgtccgtgcaccagtcaataggaaagggagcaaggaaaggtactgggtccccctaaggacatacgagttgccagaatcacttccgctgacacccagtggaccaagccgcacctttatgcagaagtggggctcccagccaggcgtggtcactcctgaaatcccagcacttcggaaggccaaggggggtggatcacttgagctcaggagttcgagaccagcctgggtaacatggcaaaatcccgtctctacaaaaatacagaaaattagctgggtgcggtggtgtgtgcctacagtcccagctactcaggaggctgaagtgggaggattgcttgagtctgggaggtggaggttgcagtg…
		Mask => ** / **
	1	Process for sequence MUT22 => IVS7-8T>G(-23):No (442 letters)
		PREDICTION FOR >>>TEST<<<
		EXON LOCATED AT 804 - 868 HAS LOD SCORE -14.45 NORMALIZED 0.05
		EXON LOCATED AT 1099 - 1151 HAS LOD SCORE -4.56 NORMALIZED 0.64
		EXON LOCATED AT 1191 - 1332 HAS LOD SCORE -10.37 NORMALIZED 0.19
		EXON LOCATED AT 1665 - 1771 HAS LOD SCORE -17.04 NORMALIZED 0.02
		EXON LOCATED AT 1945 - 1990 HAS LOD SCORE -10.31 NORMALIZED 0.20
		PREDICTION FOR >>>TEST_MUTANT<<<
		EXON LOCATED AT 804 - 868 HAS LOD SCORE -14.45 NORMALIZED 0.05
		EXON LOCATED AT 1099 - 1151 HAS LOD SCORE -8.67 NORMALIZED 0.31
		EXON LOCATED AT 1191 - 1332 HAS LOD SCORE -10.37 NORMALIZED 0.19
		EXON LOCATED AT 1665 - 1771 HAS LOD SCORE -17.04 NORMALIZED 0.02
		EXON LOCATED AT 1945 - 1990 HAS LOD SCORE -10.31 NORMALIZED 0.20
		Original Prediction => ctcttggtcatccattcctgtggacagtagtcctctgaatgggaaagtatatttcataaacgcccatcacagaggaagaagtactgtcacgactgtgcacaaagctagaggctttgccatccccagggcccttggccctgtgtcgctcattgaactctcctccctacttgctggcagccttcactgtccttgtctttcagCTCCTCGGTGGGTGGTACTTCTACGTTCAGGCCTACAAATCTCTGAGACACAGgtcagccaacatggacgtgctcatcgtcctggccacaagCATTGCTTATGTTTATTCTCTGGTCATCCTGGTGGTTGCTGTGGCTGAGAAGGCGGAGAGGAGCCCTGTGACATTCTTCGACAC…
		Natural Annotated => CTcttggtcatccattcctgtggacagtagtcctctgaatgggaaagtatatttcataaacgcccatcacagaggaagaagtactgtcacgactgtgcacaaagctagaggctttgccatccccagggcccttggccctgtgtcgctcattgaactctcctccctacttgctggcagccttcactgtccttgtctttcagCTCCTCGGTGGGTGGTACTTCTACGTTCAGGCCTACAAATCTCTGAGACACAGGTCAGCCAACATGGACGTGCTCATCGTCCTGGCCACAAGCATTGCTTATGTTTATTCTCTGGTCATCCTGGTGGTTGCTGTGGCTGAGAAGGCGGAGAGGAGCCCTGTGACATTCTTCGACACGC…
		Mask => ** / / **
		DiffOriginal => t
		DiffMutant => g
		Mutant Prediction => ctcttggtcatccattcctgtggacagtagtcctctgaatgggaaagtatatttcataaacgcccatcacagaggaagaagtactgtcacgactgtgcacaaagctagaggctttgccatccccagggcccttggccctgtgtcgctcattgaactctcctccctacttgctggcagccttcactgtccttggctttcagCTCCTCGGTGGGTGGTACTTCTACGTTCAGGCCTACAAATCTCTGAGACACAGgtcagccaacatggacgtgctcatcgtcctggccacaagCATTGCTTATGTTTATTCTCTGGTCATCCTGGTGGTTGCTGTGGCTGAGAAGGCGGAGAGGAGCCCTGTGACATTCTTCGACACGC…
		Mutant Annotated => CTcttggtcatccattcctgtggacagtagtcctctgaatgggaaagtatatttcataaacgcccatcacagaggaagaagtactgtcacgactgtgcacaaagctagaggctttgccatccccagggcccttggccctgtgtcgctcattgaactctcctccctacttgctggcagccttcactgtccttggctttcagCTCCTCGGTGGGTGGTACTTCTACGTTCAGGCCTACAAATCTCTGAGACACAGGTCAGCCAACATGGACGTGCTCATCGTCCTGGCCACAAGCATTGCTTATGTTTATTCTCTGGTCATCCTGGTGGTTGCTGTGGCTGAGAAGGCGGAGAGGAGCCCTGTGACATTCTTCGACACGCC…
		Mask => ** / / **
		Process for sequence MUT221 => IVS11-2A>G(+7):No (451 letters)
	1	Process for sequence MUT222 => IVS11-2A>G(-1):No (430 letters)
		PREDICTION FOR >>>TEST<<<
		EXON LOCATED AT 869 - 1012 HAS LOD SCORE -12.69 NORMALIZED 0.09
		EXON LOCATED AT 1151 - 1322 HAS LOD SCORE -7.27 NORMALIZED 0.42
		GC EXON LOCATED AT 1433 - 1634 HAS LOD SCORE -19.75 NORMALIZED 0.05
		EXON LOCATED AT 1739 - 1977 HAS LOD SCORE -10.97 NORMALIZED 0.16
		PREDICTION FOR >>>TEST_MUTANT<<<
		EXON LOCATED AT 869 - 1012 HAS LOD SCORE -13.14 NORMALIZED 0.08
		EXON LOCATED AT 1249 - 1322 HAS LOD SCORE -13.51 NORMALIZED 0.07
		GC EXON LOCATED AT 1433 - 1634 HAS LOD SCORE -19.75 NORMALIZED 0.05
		EXON LOCATED AT 1739 - 1977 HAS LOD SCORE -10.97 NORMALIZED 0.16
		Original Prediction => ACATCACAATAACATCAAGTCTATTTGGGGGAATTTGAGGATTTTTTCCCTCACTAACATCATTTGGAAATAATTTCATGGGCATTAATTGCATGAATGTGGTTAGATTAAAAGgtgttcagctagaacttgtagttccatactaggtgatttcaattcctgtgctaaaattaatttgtatgatatattttcatttaatggaaagcttctcaaagtatttcattttcttggtgccatttatcgtttttgaagCAGAGGGATACCATGCAACATAACCTGATAAAGCTCCAGCAGGAAATGGCTGAACTAGAAGCTGTGTTAGAACAGCATGGGAGCCAGCCTTCTAACAGCTACCCTTCCATCATAAGTGACTCTT…
		Natural Annotated => ACatcacaataacatcaagtctatttgggggaatttgaggattttttccctcactaacatcatttggaaataatttcatgggcattaattgcatgaatgtggttagattaaaaggtgttcagctagaacttgtagttccatactaggtgatttcaattcctgtgctaaaattaatttgtatgatatattttcatttaatggaaagcttctcaaagtatttcattttcttggtgccatttatcgtttttgaagCAGAGGGATACCATGCAACATAACCTGATAAAGCTCCAGCAGGAAATGGCTGAACTAGAAGCTGTGTTAGAACAGCATGGGAGCCAGCCTTCTAACAGCTACCCTTCCATCATAAGTGACTCTTCT…
		Mask => ** / **
		DiffOriginal => a
		DiffMutant => g
		Mutant Prediction => ACATCACAATAACATCAAGTCTATTTGGGGGAATTTGAGGATTTTTTCCCTCACTAACATCATTTGGAAATAATTTCATGGGCATTAATTGCATGAATGTGGTTAGATTAAAAGgtgttcagctagaacttgtagttccatactaggtgatttcaattcctgtgctaaaattaatttgtatgatatattttcatttaatggaaagcttctcaaagtatttcattttcttggtgccatttatcgtttttgaggcagagggataccatgcaacataacctgataaagctccagcaggaaatggctgaactagaagctgtgttagaacagcatgggagccagccttctaacagCTACCCTTCCATCATAAGTGACTCTTCT…
		Mutant Annotated => ACatcacaataacatcaagtctatttgggggaatttgaggattttttccctcactaacatcatttggaaataatttcatgggcattaattgcatgaatgtggttagattaaaaggtgttcagctagaacttgtagttccatactaggtgatttcaattcctgtgctaaaattaatttgtatgatatattttcatttaatggaaagcttctcaaagtatttcattttcttggtgccatttatcgtttttgaggCAGAGGGATACCATGCAACATAACCTGATAAAGCTCCAGCAGGAAATGGCTGAACTAGAAGCTGTGTTAGAACAGCATGGGAGCCAGCCTTCTAACAGCTACCCTTCCATCATAAGTGACTCTTCTG…
		Mask => ** / **
		Process for sequence MUT224 => IVS11-2A>C(-109):Yes (1090 letters)
		Process for sequence MUT225 => IVS11-24T>A(-36):No (356 letters)
	1	Process for sequence MUT226 => IVS11-20A>G(-73):No (3700 letters)
		PREDICTION FOR >>>TEST<<<
		GC EXON LOCATED AT 342 - 487 HAS LOD SCORE -16.58 NORMALIZED 0.11
		EXON LOCATED AT 545 - 691 HAS LOD SCORE -6.93 NORMALIZED 0.44
		EXON LOCATED AT 860 - 900 HAS LOD SCORE -5.01 NORMALIZED 0.60
		EXON LOCATED AT 993 - 1261 HAS LOD SCORE -12.75 NORMALIZED 0.09
		EXON LOCATED AT 1379 - 1714 HAS LOD SCORE -18.90 NORMALIZED 0.01
		EXON LOCATED AT 1886 - 2006 HAS LOD SCORE -9.43 NORMALIZED 0.25
		EXON LOCATED AT 2145 - 2290 HAS LOD SCORE -2.05 NORMALIZED 0.80
		GC EXON LOCATED AT 2421 - 2480 HAS LOD SCORE -21.73 NORMALIZED 0.03
		EXON LOCATED AT 2622 - 2709 HAS LOD SCORE -12.12 NORMALIZED 0.11
		EXON LOCATED AT 2807 - 2899 HAS LOD SCORE -7.25 NORMALIZED 0.42
		EXON LOCATED AT 3079 - 3120 HAS LOD SCORE -8.38 NORMALIZED 0.33
		EXON LOCATED AT 3503 - 3562 HAS LOD SCORE -11.38 NORMALIZED 0.14
		GC EXON LOCATED AT 3599 - 3666 HAS LOD SCORE -24.43 NORMALIZED 0.01
		GC EXON LOCATED AT 3699 - 3790 HAS LOD SCORE -20.42 NORMALIZED 0.04
		EXON LOCATED AT 3871 - 3969 HAS LOD SCORE -8.75 NORMALIZED 0.30
		EXON LOCATED AT 4218 - 4261 HAS LOD SCORE -15.43 NORMALIZED 0.04
		EXON LOCATED AT 4402 - 4539 HAS LOD SCORE 2.57 NORMALIZED 0.95
		EXON LOCATED AT 4633 - 4815 HAS LOD SCORE 8.94 NORMALIZED 0.98
		GC EXON LOCATED AT 4816 - 5011 HAS LOD SCORE -20.59 NORMALIZED 0.04
		EXON LOCATED AT 5193 - 5237 HAS LOD SCORE -10.53 NORMALIZED 0.19
		PREDICTION FOR >>>TEST_MUTANT<<<
		GC EXON LOCATED AT 342 - 487 HAS LOD SCORE -16.58 NORMALIZED 0.11
		EXON LOCATED AT 545 - 691 HAS LOD SCORE -6.93 NORMALIZED 0.44
		EXON LOCATED AT 860 - 900 HAS LOD SCORE -5.01 NORMALIZED 0.60
		EXON LOCATED AT 993 - 1261 HAS LOD SCORE -12.75 NORMALIZED 0.09
		EXON LOCATED AT 1379 - 1714 HAS LOD SCORE -18.90 NORMALIZED 0.01
		EXON LOCATED AT 1886 - 2006 HAS LOD SCORE -9.43 NORMALIZED 0.25
		EXON LOCATED AT 2145 - 2290 HAS LOD SCORE -2.13 NORMALIZED 0.80
		GC EXON LOCATED AT 2421 - 2480 HAS LOD SCORE -21.73 NORMALIZED 0.03
		EXON LOCATED AT 2622 - 2709 HAS LOD SCORE -12.12 NORMALIZED 0.11
		EXON LOCATED AT 2807 - 2899 HAS LOD SCORE -7.25 NORMALIZED 0.42
		EXON LOCATED AT 3079 - 3120 HAS LOD SCORE -8.38 NORMALIZED 0.33
		EXON LOCATED AT 3503 - 3562 HAS LOD SCORE -11.38 NORMALIZED 0.14
		GC EXON LOCATED AT 3599 - 3666 HAS LOD SCORE -24.43 NORMALIZED 0.01
		GC EXON LOCATED AT 3699 - 3790 HAS LOD SCORE -20.42 NORMALIZED 0.04
		EXON LOCATED AT 3871 - 3969 HAS LOD SCORE -8.75 NORMALIZED 0.30
		EXON LOCATED AT 4218 - 4261 HAS LOD SCORE -15.43 NORMALIZED 0.04
		EXON LOCATED AT 4402 - 4539 HAS LOD SCORE 2.57 NORMALIZED 0.95
		EXON LOCATED AT 4633 - 4815 HAS LOD SCORE 8.94 NORMALIZED 0.98
		GC EXON LOCATED AT 4816 - 5011 HAS LOD SCORE -20.59 NORMALIZED 0.04
		EXON LOCATED AT 5193 - 5237 HAS LOD SCORE -10.53 NORMALIZED 0.19
		Original Prediction => TAgtaagtggatcctttctccatctcttgggggtagggtggagggggagggcgtctgcagtgacaggctgcccagatttggcctttctgcacagGGGCCTCAGAAGACAGGCTCCACAGCCAGACTGAAAATAGGATCGAAAGTTTATAGAGGGTGTGGCCCCTCCCCAACTCCAGCCGAACAGGGGCCTCTGCCTCCAGGCCTGGAAGACCGGAGGCTTAGTATTTAGAGAAATTAAACTTTCTTTTAAAAAATAGCTATCCAAATTTTTAATTTTTAAAGTGAAACATGTGTATTGTAGAAGTGATGGGAAATCCAGAACAGAAAGCTCAAAGAGAATTAAAATCACCCATAATCCCACTGgtaacatttttaa…
		Natural Annotated => TAgtaagtggatcctttctccatctcttgggggtagggtggagggggagggcgtctgcagtgacaggctgcccagatttggcctttctgcacaggggcctcagaagacaggctccacagccagactgaaaataggatcgaaagtttatagagggtgtggcccctccccaactccagccgaacaggggcctctgcctccaggcctggaagaccggaggcttagtatttagagaaattaaactttcttttaaaaaatagctatccaaatttttaatttttaaagtgaaacatgtgtattgtagaagtgatgggaaatccagaacagaaagctcaaagagaattaaaatcacccataatcccactggtaacatttttaatg…
		Mask => ** / **
		DiffOriginal => a
		DiffMutant => g
		Mutant Prediction => TAgtaagtggatcctttctccatctcttgggggtagggtggagggggagggcgtctgcagtgacaggctgcccagatttggcctttctgcacagGGGCCTCAGAAGACAGGCTCCACAGCCAGACTGAAAATAGGATCGAAAGTTTATAGAGGGTGTGGCCCCTCCCCAACTCCAGCCGAACAGGGGCCTCTGCCTCCAGGCCTGGAAGACCGGAGGCTTAGTATTTAGAGAAATTAAACTTTCTTTTAAAAAATAGCTATCCAAATTTTTAATTTTTAAAGTGAAACATGTGTATTGTAGAAGTGATGGGAAATCCAGAACAGAAAGCTCAAAGAGAATTAAAATCACCCATAATCCCACTGgtaacatttttaatg…
		Mutant Annotated => TAgtaagtggatcctttctccatctcttgggggtagggtggagggggagggcgtctgcagtgacaggctgcccagatttggcctttctgcacaggggcctcagaagacaggctccacagccagactgaaaataggatcgaaagtttatagagggtgtggcccctccccaactccagccgaacaggggcctctgcctccaggcctggaagaccggaggcttagtatttagagaaattaaactttcttttaaaaaatagctatccaaatttttaatttttaaagtgaaacatgtgtattgtagaagtgatgggaaatccagaacagaaagctcaaagagaattaaaatcacccataatcccactggtaacatttttaatgt…
		Mask => ** / **
		Process for sequence MUT229 => IVS10-6ins21(-15):No (821 letters)
1		Process for sequence MUT23 => IVS7-871G>A(-869):No (2143 letters)
		PREDICTION FOR >>>TEST<<<
		EXON LOCATED AT 236 - 331 HAS LOD SCORE -17.43 NORMALIZED 0.02
		EXON LOCATED AT 450 - 657 HAS LOD SCORE -17.41 NORMALIZED 0.02
		EXON LOCATED AT 970 - 1087 HAS LOD SCORE -6.62 NORMALIZED 0.47
		GC EXON LOCATED AT 1498 - 1638 HAS LOD SCORE -20.90 NORMALIZED 0.03
		GC EXON LOCATED AT 1906 - 1931 HAS LOD SCORE -22.64 NORMALIZED 0.02
		EXON LOCATED AT 2445 - 2499 HAS LOD SCORE -5.92 NORMALIZED 0.53
		GC EXON LOCATED AT 2500 - 2591 HAS LOD SCORE -19.79 NORMALIZED 0.05
		EXON LOCATED AT 2706 - 2940 HAS LOD SCORE -7.73 NORMALIZED 0.38
		EXON LOCATED AT 3225 - 3319 HAS LOD SCORE -7.99 NORMALIZED 0.36
		GC EXON LOCATED AT 3409 - 3534 HAS LOD SCORE -22.31 NORMALIZED 0.02
		PREDICTION FOR >>>TEST_MUTANT<<<
		EXON LOCATED AT 236 - 331 HAS LOD SCORE -17.43 NORMALIZED 0.02
		EXON LOCATED AT 450 - 657 HAS LOD SCORE -17.41 NORMALIZED 0.02
		EXON LOCATED AT 970 - 1087 HAS LOD SCORE -6.62 NORMALIZED 0.47
		GC EXON LOCATED AT 1498 - 1638 HAS LOD SCORE -20.90 NORMALIZED 0.03
		EXON LOCATED AT 1837 - 2001 HAS LOD SCORE -8.19 NORMALIZED 0.34
		EXON LOCATED AT 2445 - 2499 HAS LOD SCORE -5.92 NORMALIZED 0.53
		GC EXON LOCATED AT 2500 - 2591 HAS LOD SCORE -19.79 NORMALIZED 0.05
		EXON LOCATED AT 2706 - 2940 HAS LOD SCORE -7.73 NORMALIZED 0.38
		EXON LOCATED AT 3225 - 3319 HAS LOD SCORE -7.99 NORMALIZED 0.36
		GC EXON LOCATED AT 3409 - 3534 HAS LOD SCORE -22.31 NORMALIZED 0.02
		Original Prediction => tgactctccagcatttaaaaacgagtttcattgcatgttctctttacctgctgccattttctttctaacagTTGGTTGTCGAATATCATCAATGAAAGCCTTTTATTCTATCTTGAGATGCAAACAGATATCAATGGAGGTTCTTTGAAACCTGTCAGAACTGCAGCCAAGACCACATGGTTTATTATGgtaggtcaatctatattttattttaattagttaattatttaattaatttgcttcagagacaaggtctcactctgtcacccaggctggaaagcggtggcatgatcatagctcactgcagccttaaactcctgggctcaagcaatcctctgtcttggcctcctgagtaactgggactacaggtgtatgc…
		Natural Annotated => TGactctccagcatttaaaaacgagtttcattgcatgttctctttacctgctgccattttctttctaacagTTGGTTGTCGAATATCATCAATGAAAGCCTTTTATTCTATCTTGAGATGCAAACAGATATCAATGGAGGTTCTTTGAAACCTGTCAGAACTGCAGCCAAGACCACATGGTTTATTATGgtaggtcaatctatattttattttaattagttaattatttaattaatttgcttcagagacaaggtctcactctgtcacccaggctggaaagcggtggcatgatcatagctcactgcagccttaaactcctgggctcaagcaatcctctgtcttggcctcctgagtaactgggactacaggtgtatgcct…
		Mask => ** / / **
		DiffOriginal => g
		DiffMutant => a
		Mutant Prediction => tgactctccagcatttaaaaacgagtttcattgcatgttctctttacctgctgccattttctttctaacagTTGGTTGTCGAATATCATCAATGAAAGCCTTTTATTCTATCTTGAGATGCAAACAGATATCAATGGAGGTTCTTTGAAACCTGTCAGAACTGCAGCCAAGACCACATGGTTTATTATGgtaggtcaatctatattttattttaattagttaattatttaattaatttgcttcagagacaaggtctcactctgtcacccaggctggaaagcggtggcatgatcatagctcactgcagccttaaactcctgggctcaagcaatcctctgtcttggcctcctgagtaactgggactacaggtgtatgcct…
		Mutant Annotated => TGactctccagcatttaaaaacgagtttcattgcatgttctctttacctgctgccattttctttctaacagTTGGTTGTCGAATATCATCAATGAAAGCCTTTTATTCTATCTTGAGATGCAAACAGATATCAATGGAGGTTCTTTGAAACCTGTCAGAACTGCAGCCAAGACCACATGGTTTATTATGgtaggtcaatctatattttattttaattagttaattatttaattaatttgcttcagagacaaggtctcactctgtcacccaggctggaaagcggtggcatgatcatagctcactgcagccttaaactcctgggctcaagcaatcctctgtcttggcctcctgagtaactgggactacaggtgtatgcctc…
		Mask => ** / / **
1		Process for sequence MUT230 => IVS10-6del34(+27):No (686 letters)
		PREDICTION FOR >>>TEST<<<
		GC EXON LOCATED AT 510 - 668 HAS LOD SCORE -20.55 NORMALIZED 0.04
		EXON LOCATED AT 750 - 880 HAS LOD SCORE -8.89 NORMALIZED 0.29
		EXON LOCATED AT 977 - 1083 HAS LOD SCORE 0.58 NORMALIZED 0.91
		EXON LOCATED AT 1111 - 1145 HAS LOD SCORE -11.66 NORMALIZED 0.13
		EXON LOCATED AT 1175 - 1301 HAS LOD SCORE -4.46 NORMALIZED 0.65
		EXON LOCATED AT 1582 - 1686 HAS LOD SCORE 0.38 NORMALIZED 0.90
		EXON LOCATED AT 1770 - 1880 HAS LOD SCORE -3.78 NORMALIZED 0.70
		EXON LOCATED AT 2016 - 2172 HAS LOD SCORE -6.98 NORMALIZED 0.44
		PREDICTION FOR >>>TEST_MUTANT<<<
		GC EXON LOCATED AT 510 - 668 HAS LOD SCORE -20.55 NORMALIZED 0.04
		EXON LOCATED AT 750 - 880 HAS LOD SCORE -8.89 NORMALIZED 0.29
		EXON LOCATED AT 977 - 1083 HAS LOD SCORE 0.65 NORMALIZED 0.91
		EXON LOCATED AT 1111 - 1145 HAS LOD SCORE -11.90 NORMALIZED 0.12
		EXON LOCATED AT 1168 - 1267 HAS LOD SCORE -6.45 NORMALIZED 0.48
		EXON LOCATED AT 1548 - 1652 HAS LOD SCORE 0.38 NORMALIZED 0.90
		EXON LOCATED AT 1736 - 1846 HAS LOD SCORE -3.78 NORMALIZED 0.70
		EXON LOCATED AT 1982 - 2138 HAS LOD SCORE -6.98 NORMALIZED 0.44
		GC EXON LOCATED AT 2217 - 2256 HAS LOD SCORE -22.15 NORMALIZED 0.02
		Original Prediction => tcagtttgggactgagtggctgtggtagagatcccatcctgccaaagtttgtgattccacatttctcttccattgtagAGCAAATCCATCCCCACACCCTGTTCACTCCTTTGCTGATTGGTTTCGTAATCGTAGCTGGCATGATGTGCATTATTGTGATGATTCTGACCTACAAATATTTACAGgtaaccatttatttgttctctctccagAGTGCTCTAATGACTGAGACAATAATTATTAAAAGgtgatctatttttccctttctccccacagAAACCCATGTATGAAGTACAGTGGAAGGTTGTTGAGGAGATAAATGGAAACAATTATGTTTACATAGACCCAACACAACTTCCTTATGATCACAAATGGG…
		Natural Annotated => TCagtttgggactgagtggctgtggtagagatcccatcctgccaaagtttgtgattccacatttctcttccattgtagAGCAAATCCATCCCCACACCCTGTTCACTCCTTTGCTGATTGGTTTCGTAATCGTAGCTGGCATGATGTGCATTATTGTGATGATTCTGACCTACAAATATTTACAGgtaaccatttatttgttctctctccagagtgctctaatgactgagacaataattattaaaaggtgatctatttttccctttctccccacagAAACCCATGTATGAAGTACAGTGGAAGGTTGTTGAGGAGATAAATGGAAACAATTATGTTTACATAGACCCAACACAACTTCCTTATGATCACAAATGGGAG…
		Mask => ** / **
		DiffOriginal => tccccacagAAACCCATGTATGAAGTACAGTGGA
		DiffMutant =>
		Mutant Prediction => tcagtttgggactgagtggctgtggtagagatcccatcctgccaaagtttgtgattccacatttctcttccattgtagAGCAAATCCATCCCCACACCCTGTTCACTCCTTTGCTGATTGGTTTCGTAATCGTAGCTGGCATGATGTGCATTATTGTGATGATTCTGACCTACAAATATTTACAGgtaaccatttatttgttctctctccagAGTGCTCTAATGACTGAGACAATAATTATTAAAAGgtgatctatttttccctttcagGTTGTTGAGGAGATAAATGGAAACAATTATGTTTACATAGACCCAACACAACTTCCTTATGATCACAAATGGGAGTTTCCCAGAAACAGGCTGAGTTTTGgtcagtatg…
		Mutant Annotated => TCagtttgggactgagtggctgtggtagagatcccatcctgccaaagtttgtgattccacatttctcttccattgtagAGCAAATCCATCCCCACACCCTGTTCACTCCTTTGCTGATTGGTTTCGTAATCGTAGCTGGCATGATGTGCATTATTGTGATGATTCTGACCTACAAATATTTACAGgtaaccatttatttgttctctctccagagtgctctaatgactgagacaataattattaaaaggtgatctatttttccctttcAGGTTGTTGAGGAGATAAATGGAAACAATTATGTTTACATAGACCCAACACAACTTCCTTATGATCACAAATGGGAGTTTCCCAGAAACAGGCTGAGTTTTGgtcagtatga…
		Mask => ** / **
1		Process for sequence MUT231 => IVS10-6del30(+27):No (681 letters)
		PREDICTION FOR >>>TEST<<<
		GC EXON LOCATED AT 510 - 668 HAS LOD SCORE -20.55 NORMALIZED 0.04
		EXON LOCATED AT 750 - 880 HAS LOD SCORE -8.89 NORMALIZED 0.29
		EXON LOCATED AT 977 - 1083 HAS LOD SCORE 0.58 NORMALIZED 0.91
		EXON LOCATED AT 1111 - 1145 HAS LOD SCORE -11.66 NORMALIZED 0.13
		EXON LOCATED AT 1175 - 1301 HAS LOD SCORE -4.46 NORMALIZED 0.65
		EXON LOCATED AT 1582 - 1686 HAS LOD SCORE 0.38 NORMALIZED 0.90
		EXON LOCATED AT 1770 - 1880 HAS LOD SCORE -3.78 NORMALIZED 0.70
		EXON LOCATED AT 2016 - 2172 HAS LOD SCORE -6.98 NORMALIZED 0.44
		PREDICTION FOR >>>TEST_MUTANT<<<
		GC EXON LOCATED AT 510 - 668 HAS LOD SCORE -20.55 NORMALIZED 0.04
		EXON LOCATED AT 750 - 880 HAS LOD SCORE -8.89 NORMALIZED 0.29
		EXON LOCATED AT 977 - 1083 HAS LOD SCORE -0.26 NORMALIZED 0.88
		EXON LOCATED AT 1111 - 1145 HAS LOD SCORE -12.00 NORMALIZED 0.12
		EXON LOCATED AT 1172 - 1271 HAS LOD SCORE -6.96 NORMALIZED 0.44
		EXON LOCATED AT 1552 - 1656 HAS LOD SCORE 0.38 NORMALIZED 0.90
		EXON LOCATED AT 1740 - 1850 HAS LOD SCORE -3.78 NORMALIZED 0.70
		EXON LOCATED AT 1986 - 2142 HAS LOD SCORE -6.98 NORMALIZED 0.44
		GC EXON LOCATED AT 2221 - 2260 HAS LOD SCORE -22.15 NORMALIZED 0.02
		Original Prediction => tcagtttgggactgagtggctgtggtagagatcccatcctgccaaagtttgtgattccacatttctcttccattgtagAGCAAATCCATCCCCACACCCTGTTCACTCCTTTGCTGATTGGTTTCGTAATCGTAGCTGGCATGATGTGCATTATTGTGATGATTCTGACCTACAAATATTTACAGgtaaccatttatttgttctctctccagAGTGCTCTAATGACTGAGACAATAATTATTAAAAGgtgatctatttttccctttctccccacagAAACCCATGTATGAAGTACAGTGGAAGGTTGTTGAGGAGATAAATGGAAACAATTATGTTTACATAGACCCAACACAACTTCCTTATGATCACAAATGGG…
		Natural Annotated => TCagtttgggactgagtggctgtggtagagatcccatcctgccaaagtttgtgattccacatttctcttccattgtagAGCAAATCCATCCCCACACCCTGTTCACTCCTTTGCTGATTGGTTTCGTAATCGTAGCTGGCATGATGTGCATTATTGTGATGATTCTGACCTACAAATATTTACAGgtaaccatttatttgttctctctccagagtgctctaatgactgagacaataattattaaaAggtgatctatttttccctttctccccacagAAACCCATGTATGAAGTACAGTGGAAGGTTGTTGAGGAGATAAATGGAAACAATTATGTTTACATAGACCCAACACAACTTCCTTATGATCACAAATGGGAG…
		Mask => ** / **
		DiffOriginal => cacagAAACCCATGTATGAAGTACAGTGGA
		DiffMutant =>
		Mutant Prediction => tcagtttgggactgagtggctgtggtagagatcccatcctgccaaagtttgtgattccacatttctcttccattgtagAGCAAATCCATCCCCACACCCTGTTCACTCCTTTGCTGATTGGTTTCGTAATCGTAGCTGGCATGATGTGCATTATTGTGATGATTCTGACCTACAAATATTTACAGgtaaccatttatttgttctctctccagAGTGCTCTAATGACTGAGACAATAATTATTAAAAGgtgatctatttttccctttctcccagGTTGTTGAGGAGATAAATGGAAACAATTATGTTTACATAGACCCAACACAACTTCCTTATGATCACAAATGGGAGTTTCCCAGAAACAGGCTGAGTTTTGgtcag…
		Mutant Annotated => TCagtttgggactgagtggctgtggtagagatcccatcctgccaaagtttgtgattccacatttctcttccattgtagAGCAAATCCATCCCCACACCCTGTTCACTCCTTTGCTGATTGGTTTCGTAATCGTAGCTGGCATGATGTGCATTATTGTGATGATTCTGACCTACAAATATTTACAGgtaaccatttatttgttctctctccagagtgctctaatgactgagacaataattattaaaAggtgatctatttttccctttctcccAGGTTGTTGAGGAGATAAATGGAAACAATTATGTTTACATAGACCCAACACAACTTCCTTATGATCACAAATGGGAGTTTCCCAGAAACAGGCTGAGTTTTGgtcagt…
		Mask => ** / **
1		Process for sequence MUT232 => IVS10-34G>A(-32):No (746 letters)
		PREDICTION FOR >>>TEST<<<
		EXON LOCATED AT 241 - 378 HAS LOD SCORE -15.30 NORMALIZED 0.04
		EXON LOCATED AT 561 - 734 HAS LOD SCORE -10.98 NORMALIZED 0.16
		EXON LOCATED AT 781 - 910 HAS LOD SCORE 0.28 NORMALIZED 0.90
		EXON LOCATED AT 1057 - 1168 HAS LOD SCORE -18.20 NORMALIZED 0.01
		EXON LOCATED AT 1527 - 1629 HAS LOD SCORE -3.89 NORMALIZED 0.69
		EXON LOCATED AT 1728 - 1861 HAS LOD SCORE -9.12 NORMALIZED 0.27
		EXON LOCATED AT 1983 - 2033 HAS LOD SCORE -13.31 NORMALIZED 0.08
		PREDICTION FOR >>>TEST_MUTANT<<<
		EXON LOCATED AT 241 - 378 HAS LOD SCORE -15.30 NORMALIZED 0.04
		EXON LOCATED AT 561 - 734 HAS LOD SCORE -10.98 NORMALIZED 0.16
		EXON LOCATED AT 781 - 910 HAS LOD SCORE 0.28 NORMALIZED 0.90
		EXON LOCATED AT 1057 - 1168 HAS LOD SCORE -18.20 NORMALIZED 0.01
		EXON LOCATED AT 1495 - 1629 HAS LOD SCORE -1.69 NORMALIZED 0.82
		EXON LOCATED AT 1728 - 1861 HAS LOD SCORE -9.12 NORMALIZED 0.27
		EXON LOCATED AT 1983 - 2033 HAS LOD SCORE -13.31 NORMALIZED 0.08
		Original Prediction => TTTAAAAGGCTGgtgagtgggtgtgagccatactggccttgactcgggtttgggagtatggtatctacaggtccagtccggggcctggaatctttggagagagggagtgagtctgcctcaacagtccaagacaagcccaacctagacactttccacagAGAAGACATCTTTGTGTTGACGTCCTGACCTAGGACCAGGTTTTTGATCCTTTGCTTGGGTTGAGTGCCTTTAAAGAATCCAGTGAAAGCTGTCAACCCTCTCCCCAGAAAGgtgtgtgcagcagctatgaagtcttgcacactctcttcaggttgttcttaaatcccaggctgaataagtccattcctgcacgtgtctgcgaggtgtctctggcccc…
		Natural Annotated => TTTAAAAGGCTGgtgagtgggtgtgagccatactggccttgactcgggtttgggagtatggtatctacaggtccagtccggggcctggaatctttggagagagggagtgagtctgcctcaacagtccaagacaagcccaacctagacactttccacagagaagacatctttgtgttgacgtcctgacctaggaccaggtttttgatcctttgcttgggttgagtgcctttaaagaatccagtgaaagctgtcaaccctctccccagaaaggtgtgtgcagcagctatgaagtcttgcacactctcttcaggttgttcttaaatcccaggctgaataagtccattcctgcacgtgtctgcgaggtgtctctggccccct…
		Mask => ** / **
		DiffOriginal => g
		DiffMutant => a
		Mutant Prediction => TTTAAAAGGCTGgtgagtgggtgtgagccatactggccttgactcgggtttgggagtatggtatctacaggtccagtccggggcctggaatctttggagagagggagtgagtctgcctcaacagtccaagacaagcccaacctagacactttccacagAGAAGACATCTTTGTGTTGACGTCCTGACCTAGGACCAGGTTTTTGATCCTTTGCTTGGGTTGAGTGCCTTTAAAGAATCCAGTGAAAGCTGTCAACCCTCTCCCCAGAAAGgtgtgtgcagcagctatgaagtcttgcacactctcttcaggttgttcttaaatcccaggctgaataagtccattcctgcacgtgtctgcgaggtgtctctggccccct…
		Mutant Annotated => TTTAAAAGGCTGgtgagtgggtgtgagccatactggccttgactcgggtttgggagtatggtatctacaggtccagtccggggcctggaatctttggagagagggagtgagtctgcctcaacagtccaagacaagcccaacctagacactttccacagagaagacatctttgtgttgacgtcctgacctaggaccaggtttttgatcctttgcttgggttgagtgcctttaaagaatccagtgaaagctgtcaaccctctccccagaaaggtgtgtgcagcagctatgaagtcttgcacactctcttcaggttgttcttaaatcccaggctgaataagtccattcctgcacgtgtctgcgaggtgtctctggcccccta…
		Mask => ** / **
1		Process for sequence MUT234 => IVS10-2A>G(-28):No (345 letters)
		PREDICTION FOR >>>TEST<<<
		EXON LOCATED AT 269 - 448 HAS LOD SCORE -12.13 NORMALIZED 0.11
		EXON LOCATED AT 920 - 1019 HAS LOD SCORE -11.25 NORMALIZED 0.15
		EXON LOCATED AT 1089 - 1228 HAS LOD SCORE -7.46 NORMALIZED 0.40
		GC EXON LOCATED AT 1292 - 1309 HAS LOD SCORE -16.48 NORMALIZED 0.11
		EXON LOCATED AT 1471 - 1600 HAS LOD SCORE -13.54 NORMALIZED 0.07
		PREDICTION FOR >>>TEST_MUTANT<<<
		EXON LOCATED AT 269 - 448 HAS LOD SCORE -12.13 NORMALIZED 0.11
		EXON LOCATED AT 920 - 1019 HAS LOD SCORE -11.56 NORMALIZED 0.14
		EXON LOCATED AT 1061 - 1228 HAS LOD SCORE -7.40 NORMALIZED 0.40
		GC EXON LOCATED AT 1292 - 1309 HAS LOD SCORE -16.48 NORMALIZED 0.11
		EXON LOCATED AT 1471 - 1600 HAS LOD SCORE -13.54 NORMALIZED 0.07
		Original Prediction => aacccctatatctgtccttagTCTTTTTGAAGTAGTGAACAAGTAGTCAGTGAAATTAATTACATAATTAAAGAAACAAATATGTCCATTATGCTAAAGACTTTTACCCAAGATGTTGCAAgtaaggtatcttcaactaaagactgtctccattcctttcagattattgaatattttgtttaactttcagGAAATCATGGATAGAATTTATAAGAATGTTATGAGCAAAGTCCAAGAGATGAATTATATTCAGAAAACTCTGTTCAAGATAGGGTATGATTACAAATTGGAACAGATCAAAAAGGGATATGATGCACCTCTTTGCAATCTgtaagtacatttcatagg
		Natural Annotated => AAcccctatatctgtccttagtctttttgaagtagtgaacaagtagtcagtgaaattaattacataattaaagaaacaaatatgtccattatgctaaagacttttacccaagatgttgcaagtaaggtatcttcaactaaagactgtctccattcctttcagattattgaatattttgtttaactttcagGAAATCATGGATAGAATTTATAAGAATGTTATGAGCAAAGTCCAAGAGATGAATTATATTCAGAAAACTCTGTTCAAGATAGGGTATGATTACAAATTGGAACAGATCAAAAAGGGATATGATGCACCTCTTTGCAATCTgtaagtacatttcataGG
		Mask => ** / **
		DiffOriginal => a
		DiffMutant => g
		Mutant Prediction => aacccctatatctgtccttagTCTTTTTGAAGTAGTGAACAAGTAGTCAGTGAAATTAATTACATAATTAAAGAAACAAATATGTCCATTATGCTAAAGACTTTTACCCAAGATGTTGCAAgtaaggtatcttcaactaaagactgtctccattcctttcagATTATTGAATATTTTGTTTAACTTTCGGGAAATCATGGATAGAATTTATAAGAATGTTATGAGCAAAGTCCAAGAGATGAATTATATTCAGAAAACTCTGTTCAAGATAGGGTATGATTACAAATTGGAACAGATCAAAAAGGGATATGATGCACCTCTTTGCAATCTgtaagtacatttcatagg
		Mutant Annotated => AAcccctatatctgtccttagtctttttgaagtagtgaacaagtagtcagtgaaattaattacataattaaagaaacaaatatgtccattatgctaaagacttttacccaagatgttgcaagtaaggtatcttcaactaaagactgtctccattcctttcagattattgaatattttgtttaactttcggGAAATCATGGATAGAATTTATAAGAATGTTATGAGCAAAGTCCAAGAGATGAATTATATTCAGAAAACTCTGTTCAAGATAGGGTATGATTACAAATTGGAACAGATCAAAAAGGGATATGATGCACCTCTTTGCAATCTgtaagtacatttcataGG
		Mask => ** / **
	1	Process for sequence MUT236 => IVS10-17A>G(+112):No (286 letters)
		PREDICTION FOR >>>TEST<<<
		EXON LOCATED AT 498 - 570 HAS LOD SCORE -7.23 NORMALIZED 0.42
		GC EXON LOCATED AT 674 - 738 HAS LOD SCORE -17.72 NORMALIZED 0.08
		EXON LOCATED AT 1116 - 1178 HAS LOD SCORE -7.17 NORMALIZED 0.42
		EXON LOCATED AT 1222 - 1227 HAS LOD SCORE -16.48 NORMALIZED 0.02
		EXON LOCATED AT 1362 - 1490 HAS LOD SCORE -8.69 NORMALIZED 0.30
		PREDICTION FOR >>>TEST_MUTANT<<<
		EXON LOCATED AT 498 - 570 HAS LOD SCORE -7.23 NORMALIZED 0.42
		GC EXON LOCATED AT 674 - 738 HAS LOD SCORE -17.72 NORMALIZED 0.08
		EXON LOCATED AT 1116 - 1178 HAS LOD SCORE -7.17 NORMALIZED 0.42
		EXON LOCATED AT 1222 - 1227 HAS LOD SCORE -16.48 NORMALIZED 0.02
		EXON LOCATED AT 1362 - 1490 HAS LOD SCORE -8.69 NORMALIZED 0.30
		Original Prediction => taaggatcttagaaaattatgttcctagtaataatgccttaaactttcaatttcatctactgttctaggcctaataatatgtattgcaatttgtaacgttaatagcttgcgccgggcacaatagttgaagtatggaaagacagcgcatatcctgaggaactcagtagagtcacagcatctggcttccctgtaatcctttctgctccttggtacttagATTTGATTAGCTATGGACAAGATTGGAGGAAATACTATAAAGTGGAACCTCTTGATTTTGGCGgtaagtgaa
		Natural Annotated => TAaggatcttagaaaattatgttcctagtaataatgccttaaactttcaatttcatctactgttctaggcctaataatatgtattgcaatttgtaacgttaatagCTTGCGCCGGGCACAATAGTTGAAGTATGGAAAGACAGCGCATATCCTGAGGAACTCAGTAGAGTCACAGCATCTGGCTTCCCTGTAATCCTTTCTGCTCCTTGGTACTTAGATTTGATTAGCTATGGACAAGATTGGAGGAAATACTATAAAGTGGAACCTCTTGATTTTGGCGgtaagtgAA
		Mask => ** / / **
		DiffOriginal => a
		DiffMutant => g
		Mutant Prediction => taaggatcttagaaaattatgttcctagtaataatgccttaaactttcaatttcatctactgttctaggcctaataatatgtattgcagtttgtaacgttaatagcttgcgccgggcacaatagttgaagtatggaaagacagcgcatatcctgaggaactcagtagagtcacagcatctggcttccctgtaatcctttctgctccttggtacttagATTTGATTAGCTATGGACAAGATTGGAGGAAATACTATAAAGTGGAACCTCTTGATTTTGGCGgtaagtgaa
		Mutant Annotated => TAaggatcttagaaaattatgttcctagtaataatgccttaaactttcaatttcatctactgttctaggcctaataatatgtattgcagtttgtaacgttaatagCTTGCGCCGGGCACAATAGTTGAAGTATGGAAAGACAGCGCATATCCTGAGGAACTCAGTAGAGTCACAGCATCTGGCTTCCCTGTAATCCTTTCTGCTCCTTGGTACTTAGATTTGATTAGCTATGGACAAGATTGGAGGAAATACTATAAAGTGGAACCTCTTGATTTTGGCGgtaagtgAA
		Mask => ** / / **
	1	Process for sequence MUT237 => IVS10-17A>G(-37):No (286 letters)
		PREDICTION FOR >>>TEST<<<
		EXON LOCATED AT 498 - 570 HAS LOD SCORE -7.23 NORMALIZED 0.42
		GC EXON LOCATED AT 674 - 738 HAS LOD SCORE -17.72 NORMALIZED 0.08
		EXON LOCATED AT 1116 - 1178 HAS LOD SCORE -7.17 NORMALIZED 0.42
		EXON LOCATED AT 1222 - 1227 HAS LOD SCORE -16.48 NORMALIZED 0.02
		EXON LOCATED AT 1362 - 1490 HAS LOD SCORE -8.69 NORMALIZED 0.30
		PREDICTION FOR >>>TEST_MUTANT<<<
		EXON LOCATED AT 498 - 570 HAS LOD SCORE -7.23 NORMALIZED 0.42
		GC EXON LOCATED AT 674 - 738 HAS LOD SCORE -17.72 NORMALIZED 0.08
		EXON LOCATED AT 1116 - 1178 HAS LOD SCORE -7.17 NORMALIZED 0.42
		EXON LOCATED AT 1222 - 1227 HAS LOD SCORE -16.48 NORMALIZED 0.02
		EXON LOCATED AT 1362 - 1490 HAS LOD SCORE -8.69 NORMALIZED 0.30
		Original Prediction => taaggatcttagaaaattatgttcctagtaataatgccttaaactttcaatttcatctactgttctaggcctaataatatgtattgcaatttgtaacgttaatagcttgcgccgggcacaatagttgaagtatggaaagacagcgcatatcctgaggaactcagtagagtcacagcatctggcttccctgtaatcctttctgctccttggtacttagATTTGATTAGCTATGGACAAGATTGGAGGAAATACTATAAAGTGGAACCTCTTGATTTTGGCGgtaagtgaa
		Natural Annotated => TAaggatcttagaaaattatgttcctagtaataatgccttaaactttcaatttcatctactgttctaggcctaataatatgtattgcaatttgtaacgttaatagCTTGCGCCGGGCACAATAGTTGAAGTATGGAAAGACAGCGCATATCCTGAGGAACTCAGTAGAGTCACAGCATCTGGCTTCCCTGTAATCCTTTCTGCTCCTTGGTACTTAGATTTGATTAGCTATGGACAAGATTGGAGGAAATACTATAAAGTGGAACCTCTTGATTTTGGCGgtaagtgAA
		Mask => ** / / **
		DiffOriginal => a
		DiffMutant => g
		Mutant Prediction => taaggatcttagaaaattatgttcctagtaataatgccttaaactttcaatttcatctactgttctaggcctaataatatgtattgcagtttgtaacgttaatagcttgcgccgggcacaatagttgaagtatggaaagacagcgcatatcctgaggaactcagtagagtcacagcatctggcttccctgtaatcctttctgctccttggtacttagATTTGATTAGCTATGGACAAGATTGGAGGAAATACTATAAAGTGGAACCTCTTGATTTTGGCGgtaagtgaa
[truncated: 1,481 more rows]

## Sheet: Donors ExonScan
OK?	Not OK?
1		Process for sequence MUT1 => E14+93A>G(-65):No (458 letters)
[truncated: 3,284 more rows]

## Sheet: Acceptors ExonScan
OK?	Not OK?
		Process for sequence MUT101 => IVS3-2A>G(-52):Yes (881 letters)
		Process for sequence MUT102 => IVS3-2A>G(+107):No (515 letters)
	1	Process for sequence MUT103 => IVS3-2A>G(-1):No (759 letters)
[truncated: 1,156 more rows]

## Sheet: Donors GenScan
OK?	Not OK?
[truncated: 3,285 more rows]

[truncated: 1 more sheets: Acceptors GenScan]
