# Supplementary material for: A method of predicting changes in human gene splicing induced by genetic variants in context of cis-acting elements
Source: BMC Bioinformatics. 2010 Jan 12;11:22. doi: 10.1186/1471-2105-11-22 (PMC3098058; doi:10.1186/1471-2105-11-22)
Supplement: Additional file 3 — Genes linked to ASD, SNPs previously associated with Alzheimer's and breast cancer and control SNPs randomly picked from loci of genes associated with ASD. SNPs previously associated with Alzheimer's and breast cancer and genes linked to ASD were collected through literature search. [file 1471-2105-11-22-S3.XLS]

## Sheet: Autism candidate genes
ABAT
ACCN1
ADA
ADSL
AFF2
AHI1
APC
APOE
ARX
ATOH1
ATP10A
ATP2B2
AUTS2
AVPR1A
BDNF
BLMH
BMP2K
CACNA1C
CACNA1H
CACNG3
CADPS2
CARD6
CAT
CCL28
CD44
CDS1
CENTA2
CENTG2
CHEK2
CHRM4
CNOT6L
CNTN3
CNTN4
CNTNAP2
COPG2
CPA1
CPA5
CTTNBP2
CXCL1
CYB5R3
CYFIP1
DAB2
DAO
DCUN1D1
DHCR7
DISC1
DLG1
DLX6
DOCK8
DPP6
DPYD
DRD2
DRD5
DYX1C1
EGF
EIF4E
ELF5
ELN
EN2
ENC1
EXT1
FGF5
FHIT
FMR1
FOSB
FOXP2
FYB
GABRA1
GABRA2
GABRA4
GABRA5
GABRA6
GABRB1
GABRB2
GABRB3
GABRG1
GABRG3
GABRP
GABRR1
GABRR2
GAD1
GATA3
GDNF
GHR
GIT1
GLYAT
GPR155
GRID2
GRIK2
GRIN2A
GRM8
GRPR
GSTP1
GTF2I
GTF2IRD1
H2AFY
HIRA
HLA-A
HLA-B
HLA-DQA1
HLA-DQB1
HLA-DRB1
HLA-DRB4
HOXA1
HOXB1
HPSE
HRAS
HTR1D
HTR2A
HTR5A
IL1RAPL1
IL6ST
IL7R
IL8
ITGA2
ITGB3
JMJD1C
KCNH8
LASP1
LIFR
MACROD2
MAOA
MAOB
MAP2
MAPK8IP1
MDK
MECP2
MED12
MET
MLPH
MMP16
MOG
MTBP
MTF1
MYO18A
NALCN
NBEA
NCAM1
NDE1
NEUROG1
NF1
NFIB
NIPBL
NLGN2
NLGN3
NLGN4X
NLGN4Y
NOS2A
NPAS2
NPY1R
NPY2R
NQO2
NRCAM
NRXN1
NSD1
NTAN1
NUP54
NUP155
OXT
OXTR
PAK2
PAX3
PCDH9
PCDH10
PCDH15
PCDHA12
PCLO
PCSK2
PDYN
PENK
PER1
PHF8
PITX1
PKD2
POU6F2
PRKCB1
PRKD2
PRL
PRLR
PTEN
PTPN9
PTPN13
QSER1
RAI1
RAP1GDS1
RAPGEF4
RASAL1
REEP3
RELN
RNF8
ROBO3
ROBO4
RPL10
RPL15
SCN1A
SCN2A
SCN7A
SCT
SEMA5A
SERPINE1
SFRS1
SHANK2
SHANK3
SHROOM3
SLC1A2
SLC1A3
SLC2A4RG
SLC4A10
SLC6A4
SLC9A6
SLC9A9
SLC25A12
SNCA
SNRPN
SOX10
SPG21
SSTR5
ST7
STOML1
TACR3
TAF2
TBX1
TCF20
TDO2
TH
TMEM195
TPH1
TRAF4
TRAF6
TRIM44
TSC1
TSC2
UBE3A
UNC5C
UPF3B
VPS13B
WNT2
ZHX1

## Sheet: Alzheimers associated SNPs
rs268
rs285
rs320
rs328
rs662
rs670
rs671
rs673
rs688
rs696
rs890
rs1205
rs1272
rs1389
rs1594
rs1695
rs1937
rs2000
rs2950
rs2962
rs2968
rs3352
rs3397
rs3429
rs3460
rs3495
rs3851
rs3921
rs4064
rs4065
rs4073
rs4074
rs4197
rs4291
rs4295
rs4309
rs4311
rs4329
rs4331
rs4335
rs4343
rs4351
rs4362
rs4363
rs4564
rs4604
rs4679
rs4680
rs4732
rs4746
rs4780
rs4832
rs4880
rs4891
rs4898
rs4925
rs4934
rs4998
rs5082
rs5104
rs5128
rs5174
rs5210
rs5219
rs5275
rs5396
rs5400
rs5404
rs5406
rs5443
rs5464
rs5479
rs5498
rs5848
rs5882
rs5925
rs5927
rs5930
rs5952
rs5985
rs6074
rs6083
rs6084
rs6159
rs6195
rs6265
rs6311
rs6313
rs6334
rs6521
rs6544
rs6688
rs6693
rs6814
rs6900
rs6948
rs7041
rs7309
rs7374
rs7483
rs7493
rs7521
rs7523
rs7869
rs8185
rs8233
rs8383
rs8677
rs8702
rs8716
rs8721
rs8878
rs9278
rs9543
rs9667
rs9695
rs9794
rs9864
rs10046
rs10518
rs11060
rs11142
rs11178
rs11280
rs11421
rs11461
rs12026
rs12149
rs12418
rs12437
rs12644
rs12742
rs13180
rs13181
rs13463
rs13500
rs15297
rs16139
rs16141
rs17473
rs17561
rs17568
rs17571
rs17576
rs17577
rs17587
rs20417
rs20432
rs20578
rs27654
rs29742
rs31303
rs32897
rs34011
rs35807
rs100537
rs137831
rs149411
rs156697
rs157077
rs157581
rs162430
rs165932
rs171649
rs187238
rs196295
rs209377
rs211103
rs214260
rs214273
rs222016
rs225378
rs225448
rs226379
rs226380
rs231238
rs238406
rs241448
rs242557
rs283690
rs283696
rs285480
rs289741
rs299290
rs307367
rs308064
rs334558
rs362373
rs363717
rs364048
rs364051
rs367398
rs370088
rs387071
rs405509
rs407135
rs419598
rs422951
rs425215
rs438031
rs439401
rs440446
rs444013
rs449647
rs459543
rs463946
rs466108
rs466433
rs466448
rs477036
rs490460
rs498055
rs505045
rs505058
rs514049
rs514417
rs520540
rs522616
rs522843
rs525493
rs532208
rs532678
rs535860
rs551266
rs551662
rs555895
rs556349
rs560018
rs560573
rs561945
rs563096
rs570113
rs578506
rs582446
rs600491
rs600879
rs601883
rs607755
rs608358
rs638405
rs638944
rs641120
rs651347
rs652625
rs653765
rs656083
rs660339
rs661057
rs662145
rs668033
rs668156
rs668387
rs675172
rs676134
rs689021
rs689466
rs692383
rs699938
rs699947
rs700518
rs700519
rs700582
rs701109
rs705379
rs705381
rs706872
rs706895
rs707922
rs708272
rs709149
rs712700
rs713073
rs714307
rs714816
rs716838
rs718265
rs723556
rs723856
rs727479
rs728104
rs730075
rs730154
rs730179
rs731236
rs733722
rs736060
rs736824
rs741072
rs741073
rs743506
rs743507
rs743601
rs743602
rs745975
rs746868
rs752118
rs754203
rs754615
rs755622
rs756325
rs757110
rs758995
rs760678
rs766850
rs767199
rs767455
rs769446
rs791125
rs794279
rs805264
rs805657
rs836180
rs846911
rs850713
rs851301
rs854560
rs854565
rs855465
rs860185
rs866164
rs868750
rs872328
rs873016
rs873957
rs874145
rs874421
rs875550
rs877343
rs883473
rs885835
rs891398
rs891507
rs891512
rs892086
rs893584
rs894407
rs901104
rs902471
rs904951
rs904952
rs908832
rs909253
rs911541
rs913042
rs913649
rs913943
rs914563
rs916145
rs917394
rs926091
rs926346
rs935359
rs942439
rs942780
rs942960
rs944947
rs948322
rs950732
rs950776
rs951436
rs952718
rs954144
rs956133
rs964917
rs978522
rs978903
rs982764
rs983583
rs983751
rs987539
rs989692
rs997225
rs999689
rs1001179
rs1003857
rs1004984
rs1007170
rs1007311
rs1007837
rs1008438
rs1008642
rs1008805
rs1010159
rs1011835
rs1012672
rs1019385
rs1023367
rs1024611
rs1025192
rs1029353
rs1029699
rs1034809
rs1037804
rs1041981
rs1042044
rs1042521
rs1042522
rs1042523
rs1042531
rs1042615
rs1044153
rs1044317
rs1044393
rs1044394
rs1044396
rs1044397
rs1044498
rs1044563
rs1044925
rs1045642
rs1046117
rs1046210
rs1046240
rs1047425
rs1047552
rs1047964
rs1048099
rs1048101
rs1048717
rs1048943
rs1049125
rs1049296
rs1049564
rs1050283
rs1050286
rs1050565
rs1051070
rs1051338
rs1051339
rs1051690
rs1051858
rs1052133
rs1052533
rs1053049
rs1054080
rs1056914
rs1057141
rs1057335
rs1057848
rs1057971
rs1058720
rs1058885
rs1058932
rs1060619
rs1060620
rs1060621
rs1061170
rs1061333
rs1061622
rs1062033
rs1062601
rs1064039
rs1065778
rs1072003
rs1076424
rs1077220
rs1077872
rs1081106
rs1106955
rs1109376
rs1112718
rs1127566
rs1128503
rs1130656
rs1130864
rs1131497
rs1131706
rs1132899
rs1133174
rs1133189
rs1135216
rs1136666
rs1138272
rs1142530
rs1143634
rs1143704
rs1147611
rs1152653
rs1152654
rs1152655
rs1152656
rs1157745
rs1159120
rs1175542
rs1187326
rs1187327
rs1206034
rs1212171
rs1228187
rs1234213
rs1234220
rs1234224
rs1255534
rs1255953
rs1255998
rs1256043
rs1271573
rs1278260
rs1278265
rs1278273
rs1278278
rs1278279
rs1278280
rs1278281
rs1278282
rs1278305
rs1278319
rs1278341
rs1278390
rs1283802
rs1295643
rs1295644
rs1324551
rs1324805
rs1328756
rs1332018
rs1333862
rs1344733
rs1346044
rs1346604
rs1348316
rs1356368
rs1358337
rs1360287
rs1364842
rs1372325
rs1378577
rs1385477
rs1385600
rs1405655
rs1406888
rs1407814
rs1408377
rs1411438
rs1429638
rs1433099
rs1441008
rs1441734
rs1441735
rs1443445
rs1466356
rs1466360
rs1467282
rs1467756
rs1467967
rs1468063
rs1468503
rs1511025
rs1514246
rs1514263
rs1517516
rs1518772
rs1536475
rs1543876
rs1544210
rs1548097
rs1551067
rs1551684
rs1554338
rs1554948
rs1556478
rs1556971
rs1564483
rs1568565
rs1568566
rs1569933
rs1570360
rs1571011
rs1571013
rs1571020
rs1573051
rs1611115
rs1614735
rs1624327
rs1676724
rs1683151
rs1699102
rs1778931
rs1784933
rs1786927
rs1789072
rs1797912
rs1799724
rs1799729
rs1799734
rs1799735
rs1799752
rs1799782
rs1799801
rs1799802
rs1799806
rs1799817
rs1799832
rs1799854
rs1799857
rs1799858
rs1799864
rs1799889
rs1799900
rs1799945
rs1799983
rs1799986
rs1799990
rs1799999
rs1800014
rs1800127
rs1800164
rs1800169
rs1800194
rs1800206
rs1800447
rs1800454
rs1800468
rs1800469
rs1800470
rs1800472
rs1800493
rs1800544
rs1800562
rs1800566
rs1800587
rs1800606
rs1800613
rs1800629
rs1800630
rs1800631
rs1800662
rs1800672
rs1800675
rs1800678
rs1800680
rs1800681
rs1800682
rs1800684
rs1800686
rs1800730
rs1800764
rs1800774
rs1800775
rs1800779
rs1800780
rs1800781
rs1800783
rs1800795
rs1800796
rs1800839
rs1800844
rs1800851
rs1800866
rs1800871
rs1800872
rs1800890
rs1800893
rs1800896
rs1800947
rs1800977
rs1801018
rs1801046
rs1801123
rs1801131
rs1801133
rs1801173
rs1801174
rs1801198
rs1801253
rs1801262
rs1801282
rs1801311
rs1801319
rs1802589
rs1802665
rs1802958
rs1803274
rs1804834
rs1805054
rs1805087
rs1805107
rs1805192
rs1805343
rs1805352
rs1805654
rs1806201
rs1816558
rs1827294
rs1832196
rs1832197
rs1836915
rs1847602
rs1855915
rs1855916
rs1859121
rs1859849
rs1860108
rs1864325
rs1880670
rs1880676
rs1883025
rs1884082
rs1887922
rs1892336
rs1902586
rs1903858
rs1903908
rs1925583
rs1925617
rs1926188
rs1926195
rs1926196
rs1929841
rs1946518
rs1965432
rs1971689
rs1973505
rs1993006
rs1995641
rs1999763
rs1999764
rs2008134
rs2008691
rs2010457
rs2010963
rs2016520
rs2018621
rs2020923
rs2020926
rs2020927
rs2024076
rs2026150
rs2028759
rs2029721
rs2030324
rs2032582
rs2043332
rs2049045
rs2049046
rs2059806
rs2064112
rs2066714
rs2066715
rs2066716
rs2066718
rs2066853
rs2067477
rs2069442
rs2069454
rs2069459
rs2070045
rs2070711
rs2070744
rs2070756
rs2070874
rs2070995
rs2071023
rs2071282
rs2071586
rs2071746
rs2072158
rs2072200
rs2072373
rs2072374
rs2072660
rs2072661
rs2072915
rs2073016
rs2074308
rs2074352
rs2074877
rs2075761
rs2075906
rs2076167
rs2076310
rs2077624
rs2102264
rs2105702
rs2107133
rs2126744
rs2126750
rs2135591
rs2140924
rs2143417
rs2147471
rs2149632
rs2152318
rs2152320
rs2164624
rs2171157
rs2177369
rs2179179
rs2196128
rs2196521
rs2203877
rs2212624
rs2227276
rs2227551
rs2227552
rs2227562
rs2227564
rs2227566
rs2227568
rs2227571
rs2227574
rs2227580
rs2227582
rs2227662
rs2227692
rs2227939
rs2227956
rs2228246
rs2228570
rs2228591
rs2228604
rs2228671
rs2229521
rs2229621
rs2229626
rs2229765
rs2229864
rs2229869
rs2230806
rs2230808
rs2233678
rs2233679
rs2233682
rs2234252
rs2234255
rs2234256
rs2234693
rs2234753
rs2234767
rs2234768
rs2234931
rs2234962
rs2234968
rs2234970
rs2234971
rs2234978
rs2236278
rs2236319
rs2237582
rs2237685
rs2242255
rs2243312
rs2245086
rs2245220
rs2246293
rs2246815
rs2247071
rs2249960
rs2250090
rs2250511
rs2250889
rs2251101
rs2252576
rs2254524
rs2254884
rs2254958
rs2256700
rs2267668
rs2268345
rs2268349
rs2268437
rs2268574
rs2269338
rs2269829
rs2273502
rs2273506
rs2273773
rs2274159
rs2274185
rs2275218
rs2275780
rs2276048
rs2276346
rs2276631
rs2276931
rs2277073
rs2278745
rs2279015
rs2279090
rs2279091
rs2279526
rs2279755
rs2282649
rs2284396
rs2285080
rs2285781
rs2285789
rs2286233
rs2287322
rs2287838
rs2287839
rs2290604
rs2290677
rs2290841
rs2290842
rs2290844
rs2290845
rs2292692
rs2293275
rs2293687
rs2293688
rs2293871
rs2297235
rs2297402
rs2297404
rs2297472
rs2297480
rs2297489
rs2297842
rs2298161
rs2298813
rs2299255
rs2299261
rs2299263
rs2299267
rs2299939
rs2300403
rs2302515
rs2302685
rs2304189
rs2304893
rs2305125
rs2306325
rs2306604
rs2306692
rs2318376
rs2333227
rs2337506
rs2366705
rs2368564
rs2373115
rs2375001
rs2375005
rs2377871
rs2377879
rs2387588
rs2417086
rs2421940
rs2421942
rs2421943
rs2421945
rs2422493
rs2430561
rs2448341
rs2448347
rs2456777
rs2456778
rs2459449
rs2461863
rs2471738
rs2472384
rs2487039
rs2487054
rs2510038
rs2516839
rs2568484
rs2569190
rs2571598
rs2575875
rs2575876
rs2575879
rs2633298
rs2633306
rs2633313
rs2633314
rs2633317
rs2633322
rs2638441
rs2656070
rs2661319
rs2675663
rs2675675
rs2675680
rs2682826
rs2688607
rs2688610
rs2688619
rs2688624
rs2695121
rs2738444
rs2740483
rs2758346
rs2777793
rs2777799
rs2777864
rs2780995
rs2781002
rs2781003
rs2781004
rs2781530
rs2802288
rs2805487
rs2811925
rs2833844
rs2835740
rs2835908
rs2839158
rs2841031
rs2855116
rs2855562
rs2860177
rs2860178
rs2862616
rs2862919
rs2882676
rs2899472
rs2920505
rs2938395
rs2948689
rs2970848
rs2970852
rs2986014
rs2986017
rs2993097
rs3025058
rs3025780
rs3025787
rs3074372
rs3087258
rs3087504
rs3088070
rs3093054
rs3093068
rs3110641
rs3117602
rs3118570
rs3124785
rs3132293
rs3136540
rs3138557
rs3138597
rs3212319
rs3214019
rs3729496
rs3730089
rs3730353
rs3731865
rs3733359
rs3734254
rs3735586
rs3736187
rs3736235
rs3737787
rs3737983
rs3740051
rs3740057
rs3740058
rs3740066
rs3740199
rs3740473
rs3741628
rs3741632
rs3741918
rs3742375
rs3742376
rs3742377
rs3742465
rs3743074
rs3745833
rs3750863
rs3753526
rs3753841
rs3755863
rs3757019
rs3757241
rs3757708
rs3757869
rs3758419
rs3758505
rs3759277
rs3760781
rs3760890
rs3761087
rs3761740
rs3765728
rs3766382
rs3767140
rs3773882
rs3773885
rs3773906
rs3773907
rs3774923
rs3780645
rs3781001
rs3781002
rs3781013
rs3781030
rs3781239
rs3785883
rs3786719
rs3788252
rs3798221
rs3799866
rs3799877
rs3800324
rs3802553
rs3802885
rs3805492
rs3808919
rs3809046
rs3810950
rs3812639
rs3814507
rs3817622
rs3820198
rs3823017
rs3824966
rs3824968
rs3826803
rs3827020
rs3827225
rs3829160
rs3831458
rs3832852
rs3838196
rs3844508
rs3849969
rs3856806
rs3858074
rs3859268
rs3864101
rs3870747
rs3918166
rs3918188
rs3918242
rs3924999
rs3956233
rs4002462
rs4073366
rs4078488
rs4142909
rs4148646
rs4148649
rs4149263
rs4149264
rs4149265
rs4149569
rs4149570
rs4238001
rs4244285
rs4253778
rs4259767
rs4267385
rs4287687
rs4291702
rs4412435
rs4417181
rs4417206
rs4420638
rs4432598
rs4438107
rs4511206
rs4532962
rs4539842
rs4548513
rs4572029
rs4575595
rs4578034
rs4603192
rs4604791
rs4645856
rs4646903
rs4646953
rs4646954
rs4646955
rs4646957
rs4646958
rs4646972	build=111
rs4647198
rs4656097
rs4689630
rs4689833
rs4746147
rs4746818
rs4746819
rs4746820
rs4752700
rs4757268
rs4759018
rs4779563
rs4783961
rs4795541
rs4803776
rs4806173
rs4816501
rs4845378
rs4861358
rs4861368
rs4877365
rs4877797
rs4878104
rs4887060
rs4900442
rs4917396
rs4935194
rs4935774
rs4935775
rs4945261
rs4947710
rs4971072
rs4986790
rs4986893
rs4986938
rs4988514
rs5030707
rs5030732
rs5742905
rs5745947
rs5746136
rs5751876
rs5853711
rs5963409
rs5963411
rs6070157
rs6107516
rs6442605
rs6442608
rs6479283
rs6480140
rs6493494
rs6494223
rs6559840
rs6584331
rs6664627
rs6720173
rs6768991
rs6776185
rs6796720
rs6801319
rs6839964
rs6902123
rs6905278
rs6907175
rs6916861
rs6923761
rs6940151
rs6959138
rs6961624
rs7019241
rs7048278
rs7070570
rs7074454
rs7076926
rs7076966
rs7078243
rs7078766
rs7084090
rs7084834
rs7094421
rs7100623
rs7101429
rs7103411
rs7115850
rs7124442
rs7152131
rs7175581
rs7177843
rs7179733
rs7181886
rs7246673
rs7294695
rs7308022
rs7311174
rs7316466
rs7316755
rs7528638
rs7546890
rs7577088
rs7623854
rs7624906
rs7665116
rs7672915
rs7676923
rs7680971
rs7694823
rs7695542
rs7724759
rs7852970
rs7865761
rs7866234
rs7893643
rs7895832
rs7903315
rs7907690
rs7911793
rs7911820
rs7913591
rs7915745
rs7916236
rs7916918
rs7918084
rs7919724
rs7922601
rs7959378
rs7975232
rs8004988
rs8027814
rs8069014
rs8079197
rs8123020
rs8126696
rs8178984
rs8178988
rs8178990
rs8192673
rs8192674
rs8192675
rs8192678
rs8192689
rs8192690
rs8192694
rs8192695
rs8192697
rs8192701
rs8192704
rs8192708
rs9282871
rs9340799
rs9834487
rs9853221
rs9881879
rs9886784
rs9897526
rs9944225
rs9976212
rs10002235
rs10031715
rs10151436
rs10263341
rs10402601
rs10487132
rs10487133
rs10509739
rs10512159
rs10513467
rs10519262
rs10548363
rs10622201
rs10736189
rs10747039
rs10751538
rs10752637
rs10753428
rs10775614
rs10781520
rs10793294
rs10800683
rs10821846
rs10823306
rs10842898
rs10868038
rs10868366
rs10875861
rs10876135
rs10882066
rs10883421
rs10883429
rs10884054
rs10884064
rs10884373
rs10887932
rs10938438
rs10972300
rs10996886
rs10997691
rs10997870
rs11016976
rs11030104
rs11030121
rs11065084
rs11071738
rs11085748
rs11091236
rs11139063
rs11140213
rs11187007
rs11187032
rs11187033
rs11187040
rs11187060
rs11187064
rs11190302
rs11190305
rs11190368
rs11191972
rs11192993
rs11218304
rs11218340
rs11244787
rs11264359
rs11264361
rs11538071
rs11541237
rs11568053
rs11568822
rs11583680
rs11593328
rs11600231
rs11622883
rs11625058
rs11668477
rs11669576
rs11702623
rs11795386
rs11911934
rs11925306
rs12001219
rs12042763
rs12149545
rs12154199
rs12239747
rs12266302
rs12285364
rs12316150
rs12344615
rs12345514
rs12357560
rs12364988
rs12378187
rs12415903
rs12415953
rs12416180
rs12435998
rs12470652
rs12509038
rs12511927
rs12571363
rs12641331
rs12705094
rs12766648
rs12778366
rs12783634
rs12916879
rs12938245
rs12974306
rs12983082
rs12984928
rs13006488
rs13022344
rs13077421
rs13081581
rs13133980
rs13183352
rs13207351
rs13306593
rs16846960
rs16912153
rs16956223
rs17036314
rs17070145
rs17107764
rs17108177
rs17120035
rs17125457
rs17154615
rs17250680
rs17370539
rs17382301
rs17418241
rs17445028
rs17523519
rs17531474
rs17574213
rs17596705
rs17696389
rs17826465
rs28360609
rs28363170
rs28940577
rs33936276
rs34044517
rs34148425
rs34424835
rs34563172
rs34626880
rs34745881
rs34767899
rs35057608
rs35603527
rs35715207
rs35994024

## Sheet: Breast Cancer associated SNPs
rs8
rs445
rs680
rs698
rs2776
rs3448
rs4680
rs4807
rs4880
rs5602
rs6214
rs6219
rs6220
rs6259
rs6269
rs7178
rs7330
rs7457
rs8173
rs8179
rs9344
rs9392
rs9529
rs9995
rs10046
rs10131
rs11226
rs11391
rs11515
rs12855
rs13181
rs13894
rs14448
rs17033
rs20551
rs29087
rs34329
rs34330
rs41723
rs41727
rs41728
rs42046
rs130021
rs140691
rs144848
rs189037
rs193948
rs194149
rs198580
rs198590
rs198610
rs198619
rs202445
rs206115
rs206116
rs206118
rs206119
rs206343
rs228611
rs228757
rs228769
rs229496
rs270331
rs304270
rs352063
rs352068
rs399413
rs406193
rs425834
rs437302
rs474320
rs477627
rs492457
rs493982
rs500760
rs501908
rs506487
rs508757
rs510443
rs511298
rs511895
rs515255
rs518162
rs520342
rs522962
rs532010
rs535586
rs537046
rs542551
rs544187
rs556731
rs565416
rs566351
rs578938
rs582157
rs584330
rs592943
rs599164
rs602652
rs608995
rs611018
rs613120
rs640627
rs641936
rs652888
rs660149
rs665293
rs678653
rs693649
rs699947
rs712221
rs713041
rs726282
rs732072
rs732262
rs732417
rs734693
rs738722
rs740150
rs740603
rs746429
rs746432
rs749131
rs750686
rs752208
rs756661
rs757229
rs762624
rs763110
rs769218
rs799917
rs827421
rs851984
rs858518
rs858521
rs858524
rs861529
rs861530
rs861539
rs861542
rs861544
rs879606
rs886528
rs905476
rs907089
rs907091
rs908839
rs910416
rs926777
rs926778
rs926779
rs928554
rs931127
rs981782
rs985191
rs988328
rs992472
rs992519
rs997392
rs997669
rs999988
rs1000900
rs1001179
rs1002149
rs1003816
rs1033181
rs1042026
rs1042438
rs1042485
rs1042522
rs1042838
rs1042839
rs1045435
rs1045485
rs1046088
rs1046331
rs1047972
rs1048108
rs1049927
rs1049982
rs1051130
rs1054190
rs1056538
rs1058808
rs1062577
rs1063192
rs1076807
rs1136201
rs1139793
rs1152579
rs1201644
rs1203638
rs1203651
rs1205259
rs1206251
rs1219648
rs1229976
rs1229984
rs1238574
rs1255998
rs1256030
rs1256049
rs1259936
rs1271572
rs1276284
rs1320632
rs1333469
rs1379130
rs1393343
rs1403526
rs1410051
rs1410492
rs1420023
rs1465701
rs1465764
rs1476278
rs1503185
rs1514348
rs1520220
rs1534672
rs1543404
rs1546713
rs1548357
rs1554286
rs1557720
rs1557967
rs1565920
rs1566729
rs1567811
rs1568502
rs1570360
rs1573601
rs1606678
rs1625895
rs1709182
rs1799783
rs1799793
rs1799794
rs1799796
rs1799941
rs1799950
rs1799955
rs1800054
rs1800470
rs1800872
rs1800889
rs1800890
rs1801132
rs1801133
rs1801201
rs1801270
rs1802904
rs1805386
rs1805787
rs1805839
rs1807609
rs1810132
rs1863276
rs1874228
rs1879612
rs1881668
rs1884051
rs1884054
rs1892886
rs1939469
rs1940475
rs1951775
rs1981434
rs2010963
rs2017591
rs2020876
rs2020917
rs2024159
rs2048718
rs2066827
rs2069408
rs2070424
rs2070997
rs2073327
rs2073750
rs2075623
rs2075710
rs2077647
rs2079147
rs2106776
rs2107425
rs2107901
rs2126042
rs2132571
rs2132572
rs2144025
rs2155220
rs2175898
rs2182317
rs2190087
rs2191248
rs2191249
rs2227311
rs2227928
rs2228480
rs2229032
rs2229571
rs2229765
rs2234693
rs2234996
rs2235512
rs2235515
rs2236141
rs2237054
rs2237060
rs2237570
rs2241531
rs2267681
rs2267692
rs2267701
rs2267706
rs2270777
rs2273207
rs2273535
rs2276598
rs2276599
rs2279744
rs2281082
rs2282991
rs2284205
rs2285332
rs2286196
rs2286197
rs2287499
rs2289195
rs2290684
rs2291857
rs2295464
rs2301241
rs2302821
rs2303315
rs2304429
rs2306365
rs2347443
rs2347923
rs2378908
rs2381718
rs2395655
rs2418076
rs2420946
rs2424913
rs2424928
rs2424932
rs2431260
rs2459107
rs2471551
rs2472671
rs2479717
rs2480372
rs2495051
rs2495061
rs2495090
rs2508383
rs2508678
rs2508740
rs2508755
rs2513511
rs2619681
rs2715442
rs2747647
rs2747652
rs2758339
rs2791743
rs2811712
rs2813544
rs2813549
rs2842958
rs2854344
rs2854345
rs2854744
rs2855158
rs2881766
rs2904315
rs2911678
rs2946834
rs2952151
rs2952155
rs2978663
rs2981579
rs2981582
rs2982690
rs2982896
rs3003925
rs3020314
rs3020317
rs3020366
rs3020372
rs3020376
rs3020377
rs3020384
rs3020390
rs3020394
rs3020396
rs3020400
rs3020401
rs3020404
rs3020405
rs3020407
rs3020416
rs3024496
rs3025039
rs3088440
rs3092904
rs3092989
rs3092991
rs3093736
rs3093737
rs3093738
rs3093739
rs3093740
rs3093772
rs3125795
rs3176326
rs3176331
rs3176336
rs3176343
rs3176352
rs3176459
rs3212879
rs3212891
rs3217795
rs3217805
rs3217820
rs3217852
rs3217862
rs3217863
rs3217869
rs3217901
rs3217906
rs3217916
rs3217925
rs3217933
rs3217936
rs3217992
rs3218005
rs3218009
rs3218012
rs3218020
rs3218036
rs3218038
rs3218076
rs3218092
rs3218110
rs3218114
rs3218222
rs3218374
rs3218382
rs3218384
rs3218400
rs3218416
rs3218417
rs3218499
rs3218536
rs3730581
rs3730635
rs3731197
rs3731211
rs3731222
rs3731239
rs3731249
rs3731257
rs3731343
rs3731348
rs3731438
rs3731466
rs3732357
rs3732359
rs3736599
rs3737559
rs3740753
rs3741211
rs3741378
rs3750913
rs3757823
rs3759216
rs3759217
rs3768704
rs3769818
rs3769824
rs3775770
rs3775775
rs3778099
rs3778216
rs3778610
rs3779130
rs3779134
rs3788306
rs3788314
rs3798577
rs3803662
rs3812497
rs3814055
rs3815076
rs3817160
rs3817198
rs3823715
rs3844048
rs3853251
rs3862792
rs3926402
rs4035540
rs4074785
rs4126667
rs4135165
rs4135168
rs4135172
rs4135179
rs4135192
rs4135208
rs4135211
rs4135215
rs4135225
rs4149525
rs4149529
rs4149533
rs4150880
rs4151437
rs4151438
rs4151450
rs4151520
rs4151540
rs4151551
rs4151611
rs4151618
rs4151620
rs4151636
rs4245443
rs4252596
rs4252665
rs4365941
rs4404103
rs4485648
rs4526432
rs4564401
rs4583998
rs4628224
rs4634736
rs4636306
rs4648310
rs4673896
rs4729049
rs4752894
rs4807542
rs4807543
rs4837404
rs4924500
rs4942485
rs4964778
rs4964779
rs4966021
rs4966036
rs4968451
rs4970986
rs4986938
rs4987208
rs4987876
rs4988344
rs4998557
rs5742615
rs5742678
rs5742694
rs5748469
rs5758222
rs5762760
rs6012696
rs6058897
rs6064389
rs6090990
rs6090996
rs6095541
rs6095543
rs6119954
rs6125671
rs6413436
rs6435862
rs6440085
rs6457937
rs6470522
rs6470524
rs6476643
rs6489766
rs6503513
rs6504074
rs6557168
rs6557178
rs6559218
rs6717301
rs6722613
rs6749992
rs6759222
rs6805118
rs6905370
rs6908846
rs6916218
rs6971207
rs6998169
rs7104301
rs7116336
rs7122335
rs7165875
rs7560488
rs7581217
rs7587636
rs7588065
rs7591615
rs7643645
rs7754762
rs7766762
rs7810415
rs7852475
rs7855291
rs7872802
rs7943404
rs8027767
rs8030950
rs8046065
rs8051542
rs8139906
rs8140110
rs8176166
rs8176199
rs8190924
rs8190951
rs8190969
rs8190973
rs8191009
rs8192704
rs9322331
rs9322335
rs9322337
rs9322340
rs9340799
rs9340821
rs9340835
rs9340837
rs9340851
rs9341052
rs9341066
rs9478249
rs9534174
rs9535032
rs9567552
rs9608698
rs9856772
rs9893249
rs9904919
rs9908659
rs9916423
rs10306108
rs10306194
rs10445308
rs10448290
rs10458360
rs10487665
rs10487667
rs10499079
rs10502986
rs10516950
rs10739757
rs10758440
rs10774474
rs10781530
rs10804682
rs10861201
rs10895068
rs10895353
rs10988484
rs11020789
rs11076785
rs11078921
rs11200014
rs11204744
rs11225395
rs11571171
rs11571379
rs11571409
rs11571452
rs11571686
rs11571742
rs11571789
rs11575899
rs11600501
rs11644593
rs11652980
rs11655550
rs11677670
rs11787588
rs11871785
rs11896262
rs11920625
rs11973494
rs12410307
rs12443621
rs12453682
rs13059232
rs13091637
rs13123099
rs13312840
rs13387042
rs13447720
rs16945628
rs16945643
rs16979884
rs17099436
rs17102087
rs17508019
rs17772565
rs17886760
rs17887200
rs28363196
rs34891773

## Sheet: Breast cancer control SNPs
rs10001986
rs10003244
rs10004009
rs10015484
rs10029654
rs10029671
rs10047992
rs10055583
rs10074095
rs10091793
rs10095406
rs10106425
rs10126716
rs1013875
rs10167223
rs10168016
rs10169370
rs10170726
rs10171030
rs10176842
rs10180790
rs10185007
rs10195906
rs10205924
rs10212608
rs10214226
rs1021788
rs10221191
rs10223755
rs10226236
rs10227377
rs10234934
rs10238111
rs10241928
rs10244659
rs10244763
rs10244839
rs1024599
rs10253018
rs10263821
rs10264320
rs10270524
rs10273261
rs10277466
rs10281006
rs1036828
rs10444898
rs10465964
rs10471418
rs10491689
rs1049213
rs10495307
rs1049848
rs10505323
rs1059564
rs10774036
rs10873597
rs10955215
rs10961425
rs10961448
rs10967825
rs10995476
rs10995535
rs11003868
rs11033028
rs11033029
rs11038704
rs11062149
rs11062199
rs11062235
rs1107162
rs11074582
rs11094874
rs11097823
rs11098053
rs11123855
rs1122864
rs11236560
rs11236568
rs11236570
rs1124094
rs11563504
rs11563692
rs1156654
rs11568883
rs11568890
rs11568942
rs11604331
rs11610033
rs11612720
rs11632373
rs11640493
rs11642197
rs11642729
rs11651736
rs11652656
rs11653424
rs11762242
rs11764740
rs11767377
rs11769243
rs11771049
rs11831085
rs11836452
rs11860181
rs11861554
rs11944608
rs11957545
rs11985354
rs12113907
rs12154460
rs12154461
rs12240678
rs12285721
rs12303681
rs12312322
rs12324137
rs12337592
rs12368386
rs12378443
rs12388933
rs12397706
rs12442527
rs12444163
rs12451759
rs12453234
rs12493372
rs12510095
rs12519575
rs12532645
rs12536577
rs12538550
rs12538608
rs12540906
rs12542791
rs12544901
rs12549257
rs12551894
rs12573212
rs12598929
rs12667475
rs12670227
rs12680071
rs12685465
rs12703790
rs12706740
rs12762916
rs12778563
rs12838137
rs12842886
rs12853460
rs12857963
rs12899607
rs12909010
rs12917035
rs12922159
rs12945601
rs12952415
rs12999409
rs13065483
rs13137249
rs13138566
rs13147434
rs13152544
rs13155002
rs13167431
rs13229533
rs13237877
rs13239613
rs13240466
rs13244476
rs13246934
rs13257089
rs13260338
rs13261684
rs13284280
rs13299433
rs13305362
rs13305379
rs13306483
rs13308161
rs13311167
rs13312047
rs1361970
rs1372495
rs1442144
rs1444391
rs1468418
rs1509454
rs1509466
rs1512131
rs1512140
rs1532047
rs1612383
rs163572
rs1641004
rs16852131
rs16897309
rs16897368
rs16897612
rs16903455
rs16903477
rs16968529
rs17049512
rs17064598
rs17132957
rs17137067
rs17137191
rs17139584
rs17150350
rs17156898
rs17156931
rs17157034
rs17157045
rs17170000
rs172678
rs17314811
rs1737967
rs17419675
rs17430042
rs17430861
rs17431104
rs17452687
rs17453316
rs17467234
rs17474602
rs17474706
rs17475883
rs17476714
rs17476756
rs17477140
rs17501421
rs17503662
rs17504274
rs17505485
rs17505506
rs17610345
rs17663074
rs17683462
rs17683741
rs17756739
rs17881378
rs17881467
rs17881788
rs1802668
rs1808351
rs1811528
rs1858141
rs1859761
rs1921509
rs193566
rs193578
rs1938698
rs1965649
rs2035268
rs2046936
rs2073059
rs2093444
rs2109740
rs216372
rs2197120
rs2221712
rs2222646
rs2224568
rs2238038
rs2238499
rs2239068
rs2239076
rs2283075
rs2299439
rs2342064
rs2346874
rs2366112
rs2371539
rs2393967
rs2402826
rs2430048
rs2441713
rs2445903
rs2451158
rs2509907
rs2509909
rs2514723
rs2535273
rs2554428
rs2585399
rs2614256
rs2614264
rs2663651
rs2664348
rs2736704
rs2746431
rs2756069
rs2757649
rs28357297
rs28407965
rs28408335
rs28424018
rs28441099
rs28444985
rs28445606
rs28463102
rs28475886
rs28492784
rs28515545
rs28539387
rs28555506
rs28558992
rs28566136
rs2857774
rs28595454
rs28638284
rs28694784
rs2871723
rs28718854
rs28737338
rs28755948
rs28763980
rs28853971
rs28855533
rs28875777
rs2910706
rs3098802
rs3103712
rs3105200
rs3131852
rs3134173
rs3134302
rs3188011
rs34061930
rs34208874
rs34235595
rs34303827
rs34335441
rs34382565
rs34532816
rs34618858
rs34683573
rs34735368
rs34766974
rs34770668
rs34860875
rs34977252
rs35326419
rs35480504
rs35622004
rs35625301
rs35660529
rs356645
rs35807421
rs35881803
rs3729884
rs37615
rs3765166
rs37908
rs3791862
rs3808153
rs3816198
rs3824015
rs3859426
rs38851
rs3906480
rs3932180
rs3955043
rs40238
rs4072607
rs41270329
rs41307365
rs41551612
rs4242576
rs4259206
rs4307310
rs4342517
rs4363139
rs4396968
rs4439410
rs4475517
rs4494610
rs450597
rs45454201
rs45457894
rs45474295
rs45501695
rs45505094
rs45506695
rs45514794
rs45517171
rs45517287
rs45517373
rs4565499
rs4621831
rs4629024
rs4663598
rs4667481
rs4668417
rs4693607
rs4728048
rs4730796
rs4735596
rs4765679
rs4765681
rs4765918
rs4778472
rs4787064
rs483101
rs4876780
rs4898467
rs4972440
rs4995612
rs5030436
rs533075
rs534378
rs540363
rs548824
rs55690328
rs55717972
rs55803030
rs55807145
rs56010181
rs56023260
rs56211665
rs56238539
rs56251626
rs56253531
rs56281328
rs56283982
rs56327907
rs56375593
rs568347
rs56980897
rs57278168
rs57320628
rs57376495
rs57386160
rs57421406
rs57767741
rs57899023
rs58352068
rs58617958
rs58804762
rs58826531
rs58981430
rs59033499
rs59238954
rs59445471
rs59875049
rs59982766
rs59985449
rs60027718
rs6002820
rs60352434
rs60493158
rs60553718
rs60646078
rs60821982
rs60867733
rs608998
rs61052540
rs61092551
rs61110901
rs61138929
rs61207606
rs6131923
rs6136033
rs61409157
rs61749720
rs61751443
rs61753721
rs61754437
rs61755392
rs61756396
rs61759958
rs61881627
rs61882276
rs61882278
rs61882467
rs61882474
rs62064077
rs62068825
rs62074425
rs62074430
rs62175270
rs62182402
rs62308413
rs62358737
rs62360371
rs62458573
rs62468865
rs62473065
rs62474621
rs62474644
rs62480384
rs62532638
rs62534602
rs62534607
rs6279
rs63582063
rs6451629
rs6469712
rs6489370
rs6760680
rs6761247
rs6823465
rs6830966
rs6863824
rs6864999
rs6866524
rs6884700
rs6896856
rs6900749
rs6918097
rs692062
rs6941431
rs6960107
rs6964806
rs6970729
rs6980438
rs6996225
rs6999820
rs7010279
rs7015843
rs7018727
rs7126610
rs7174523
rs7174637
rs7181598
rs7189313
rs7190426
rs7206786
rs7210019
rs7224617
rs7257145
rs7295978
rs7309352
rs7358669
rs7462118
rs7495610
rs7496855
rs7603693

## Sheet: Alzheimers control SNPs
rs10004975
rs1000731
rs10010135
rs10010156
rs10013711
rs10013988
rs10016453
rs10018290
rs10021918
rs10034682
rs10039094
rs1004208
rs10047997
rs10048633
rs10052217
rs10058027
rs10066393
rs10068911
rs10070845
rs10070993
rs10072499
rs10082369
rs10084764
rs10087091
rs10087831
rs1008832
rs10091414
rs1009296
rs10095983
rs10096812
rs10097988
rs10099230
rs10101278
rs10105136
rs10105753
rs10106619
rs10107623
rs10107685
rs10109808
rs10109901
rs10111055
rs10111990
rs1012645
rs10127309
rs1013948
rs10153237
rs10162640
rs10165558
rs10165640
rs10167597
rs10172751
rs10175589
rs10176823
rs10182576
rs10182991
rs1018314
rs10187103
rs10187965
rs10206435
rs10207897
rs10222419
rs10223251
rs10224047
rs10224336
rs10224794
rs10225567
rs10227905
rs10231284
rs10233395
rs10235280
rs10236117
rs10237336
rs1023775
rs10238307
rs10240132
rs10241240
rs10241493
rs10241618
rs10248537
rs10252061
rs10252649
rs10255349
rs10257555
rs10259229
rs10261780
rs1026290
rs10268545
rs10270564
rs10272799
rs10274251
rs10275004
rs10275211
rs10275217
rs10279058
rs10280075
rs10281377
rs10281490
rs1029928
rs1033837
rs10402397
rs10424098
rs1042482
rs10428385
rs10434695
rs10435727
rs10444895
rs1044535
rs10446278
rs10446323
rs10461048
rs10461050
rs10470933
rs10473286
rs10487450
rs10487451
rs10487651
rs10487754
rs10488881
rs1049057
rs10491534
rs1049982
rs10505327
rs10510243
rs10512710
rs10515837
rs10517179
rs10521848
rs1059563
rs1061842
rs1065278
rs10740555
rs10761725
rs10761761
rs10761787
rs1076560
rs1079207
rs10805151
rs10808433
rs10810121
rs10810126
rs10813061
rs10822152
rs10836235
rs10905279
rs10932303
rs10954133
rs10954707
rs10955208
rs10955832
rs10955841
rs10961393
rs10961416
rs10961445
rs10961463
rs10995453
rs10995497
rs10995530
rs11030113
rs11033014
rs11042950
rs11062227
rs11062300
rs11074534
rs11080147
rs11080148
rs11095019
rs11130736
rs11236491
rs1125820
rs1154323
rs11562699
rs11563718
rs1156653
rs11568899
rs11568901
rs11568905
rs11568920
rs11599235
rs1160175
rs11608185
rs11609090
rs11615601
rs11629775
rs11630032
rs11637263
rs11638021
rs11639614
rs11647877
rs11648678
rs11656769
rs11656974
rs11711229
rs11721991
rs11740380
rs11744988
rs11757962
rs11762032
rs11765272
rs11767521
rs11767915
rs11768209
rs11769986
rs11773591
rs11773731
rs11779439
rs11782133
rs11785611
rs11786711
rs11819808
rs11826620
rs11836079
rs11836543
rs11853464
rs11855991
rs11860955
rs11867967
rs11868459
rs11869835
rs11871407
rs11888287
rs11895245
rs11919732
rs11938746
rs11940608
rs11942439
rs11947168
rs11959044
rs11972038
rs11978035
rs11978527
rs11981227
rs11983100
rs11984090
rs11988631
rs11993275
rs11993773
rs1204533
rs1204579
rs12052656
rs12103675
rs12152948
rs12153248
rs12171663
rs12219953
rs12228681
rs12235129
rs12247734
rs12271811
rs12281069
rs12293638
rs12300635
rs12324679
rs12329373
rs12333895
rs12355090
rs12369334
rs12399036
rs12413043
rs12439279
rs12441090
rs12445730
rs12450495
rs12467572
rs12474618
rs12496415
rs12498745
rs12500682
rs12519950
rs12520770
rs12526955
rs12532356
rs12537198
rs12538694
rs12544831
rs12547302
rs12547849
rs12550139
rs12557805
rs12558943
rs12592011
rs12617999
rs12620425
rs12621656
rs12644456
rs12649314
rs12667803
rs12670313
rs12670940
rs12674118
rs12678518
rs12699693
rs1270356
rs12706127
rs12706734
rs1273395
rs12775398
rs12790289
rs12796766
rs12801337
rs12803873
rs12833831
rs12844040
rs12855143
rs12862862
rs12876614
rs12899345
rs12900432
rs12901043
rs12916331
rs12918034
rs12919377
rs12928465
rs12940675
rs12942968
rs12944133
rs12949230
rs12987488
rs12989264
rs12989454
rs13000989
rs13016920
rs13025467
rs13035589
rs13098049
rs13110878
rs13114985
rs13117638
rs13119195
rs13126121
rs13135929
rs13142864
rs13144187
rs13163126
rs13166285
rs13221992
rs13224778
rs13224779
rs13226563
rs13227288
rs13227854
rs13234194
rs13236662
rs13238125
rs13239245
rs13240076
rs13241823
rs13246664
rs13246698
rs13251405
rs13255401
rs13259623
rs13261362
rs13267305
rs13271726
rs13272755
rs13277304
rs13278286
rs13280053
rs13284590
rs13295430
rs13295951
rs13303408
rs13304775
rs13309079
rs13311276
rs13311583
rs13336334
rs13336886
rs13357104
rs13410354
rs13430345
rs13436935
rs13437897
rs13438111
rs1344591
rs1348222
rs1350376
rs1352431
rs1353709
rs1354100
rs1361997
rs1362320
rs1378765
rs1382104
rs1398173
rs1407822
rs1419490
rs1419498
rs1443750
rs1449790
rs1464958
rs1470208
rs1509462
rs1541766
rs1545060
rs1548902
rs1616204
rs1661033
rs1667635
rs1667643
rs16843354
rs16853295
rs16860112
rs16861022
rs16868205
rs16870067
rs16892266
rs16903585
rs16929471
rs16931537
rs16941796
rs17011985
rs17012064
rs17041040
rs17137023
rs17137190
rs17138971
rs17139448
rs17139618
rs17144256
rs17149779
rs17149848
rs17157003
rs17164835
rs17168193
rs17178091
rs1731085
rs17315232
rs17365158
rs17377220
rs1737968
rs17430252
rs17431125
rs17431394
rs17431457
rs17431791
rs17439798
rs17451203
rs17452854
rs17453875
rs17453896
rs17454077
rs17454120
rs17465937
rs17467134
rs17474434
rs17475091
rs17476121
rs17476191
rs17476456
rs17476463
rs17476518
rs17476616
rs17476665
rs17476958
rs17477224
rs17480235
rs17480445
rs17501317
rs17503865
rs17504094
rs17505478
rs17505610
rs17506433
rs17539361
rs17599367
rs17643821
rs17658623
rs17852887
rs17869625
rs17878950
rs17879103
rs17880202
rs17880453
rs17880609
rs17880710
rs17880768
rs17880952
rs17881079
rs17881287
rs17881321
rs17881482
rs1788161
rs17881846
rs17883876
rs17883904
rs17884986
rs1790345
rs1799913
rs1813782
rs1816184
rs1833161
rs1859763
rs1860858
rs1866989
rs1873897
rs1928043
rs193276
rs193556
rs193584
rs193590
rs193975
rs1965647
rs1978059
rs1978751
rs2015494
rs2017247
rs2040659
rs2058441
rs2064431
rs2070038
rs2078463
rs2079177
rs2098013
rs2107879
rs2117714
rs2119778
rs216375
rs216400
rs2220679
rs2223802
rs2230954
rs2231820
rs2231828
rs2237727
rs2237730
rs2237744
rs2237759
rs2237760
rs2237761
rs2237766
rs2237775
rs2239071
rs2254981
rs2256465
rs2267779
rs2283287
rs2289817
rs2297518
rs2298978
rs2299458
rs2299486
rs2299498
rs2326378
rs2346692
rs2353512
rs2358637
rs2370411
rs2371536
rs2372457
rs2382438
rs2393979
rs2402828
rs2407084
rs2430027
rs2430028
rs2430030
rs2430041
rs2447529
rs2462829
rs2466128
rs2471194
rs2501444
rs2509908
rs2514720
rs2515732
rs2516729
rs2542713
rs25721
rs2585404
rs2614257
rs2614270
rs2614272
rs2614285
rs2614290
rs2616493
rs2635723
rs267318
rs2686173
rs2693303
rs2719815
rs2736706
rs2736990
rs2738902
rs2743716
rs2746422
rs2746436
rs2746437
rs2756075
rs2756076
rs28357269
rs28357285
rs28357303
rs28357321
rs28357324
rs28370516
rs28379476
rs28391254
rs28437308
rs28459977
rs28461711
rs28474709
rs28483683
rs28488457
rs28489500
rs28497109
rs28535527
rs2855507
rs28561702
rs28564099
rs28564672
rs28571105
rs2857773
rs2857777
rs2857785
rs28582513
rs2859488
rs28615515
rs28615704
rs28625971
rs28628040
rs28635617
rs28662210
rs28729403
rs28729738
rs28737481
rs28756384
rs28763981
rs28780733
rs28852781
rs28871574
rs28888150
rs2890979
rs28944184
rs28944193
rs28944215
rs28991887
rs29028728
rs2905871
rs2910702
rs29285
rs2928696
rs2940918
rs2952999
rs2953010
rs2953016
rs2953667
rs2971441
rs2972406
rs2974834
rs2975059
rs300259
rs3003338
rs3103707
rs3103711
rs3104057
rs3105197
rs3110236
rs3110405
rs3130250
rs3134152
rs3134156
rs3134183
rs3134308
rs3135052
rs314664
rs314674
rs3210047
rs3212390
rs331458
rs34070870
rs34098612
rs34366233
rs34370450
rs34414536
rs34417936
rs34429982
rs34514896
rs34569984
rs34573962
rs34673652
rs34682508
rs34770618
rs34828419
rs34906738
rs34932561
rs35058221
rs35173022
rs35203738
rs35210173
rs35286197
rs35288124
rs35307668
rs353619
rs353633
rs353639
rs353641
rs35395847
rs35410547
rs35485671
rs35561056
rs35577980
rs35594437
rs35598681
rs35654679
rs356655
rs35716318
rs35740252
rs35778660
rs35821873
rs36019525
rs366940
rs3729733
rs3743205
rs3749589
rs3758736
rs3775434
rs3776202
rs3776205
rs3779546
rs37893
rs3791858
rs3796662
rs3796974
rs3808217
rs3809865
rs3810687
rs3815251
rs3818682
rs3857055
rs3857056
rs3863116
rs38840
rs38843
rs38857
rs391366
rs398633
rs4028393
rs4028400
rs406462
rs41265721
rs41268659
rs41274066
rs41280477
rs41280595
rs41298808
rs41298814
rs41298816
rs41299453
rs41299457
rs41302832
rs41304764
rs4134803
rs41464547
rs41543116
rs41543220
rs41543916
rs41545815
rs41557221
rs41558215
rs41561518
rs41562919
rs41563718
rs41593
rs41595
rs41598
rs4290530
rs4317488
rs4320127
rs4355803
rs4367688
rs4391530
rs4394363
rs4399957
rs4430707
rs4442180
rs4461516
rs4474655
rs4493680
rs4496218
rs4504580
rs4525555
rs454461
rs45460096
rs45460191
rs45465195
rs45466296
rs45467694
rs45478595
rs45486599
rs45491597
rs45506197
rs45509500
rs45517129
rs45517139
rs45517172
rs45517231
rs45517249
rs45517253
rs45517323
rs45517379
rs45517385
rs45517387
rs45517423
rs45546331
rs45580134
rs45593138
rs45627539
rs4603027
rs4612367
rs4667810
rs4693085
rs4707530
rs4709666
rs4731335
rs4735604
rs4735605
rs4747118
rs4765921
rs4765935
rs4765949
rs4774768
rs4795584
rs4871640
rs4876391
rs4898376
rs4906922
rs4916459
rs4968312
rs4995609
rs5030429
rs5030440
rs5030441
rs5030616
rs513958
rs528136
rs531926
rs539085
rs552280
rs55641927
rs55682565
rs55712037
rs55714535
rs55719304
rs55720102
rs55737344
rs55744600
rs55752560
rs55758634
rs55768931
rs55777649
rs55807683
rs55808134
rs55849147
rs55850523
rs55852395
rs55901960
rs55926419
rs55935070
rs55945827
rs55955809
rs55956743
rs55977223
rs56030263
rs56057632
rs56080172
rs56133057
rs56142319
rs56144729
rs56152683
rs56154934
rs56173532
rs56191226
rs56249606
rs56255545
rs56260040
rs56263665
rs56265223
rs56278074
rs56279838
rs56288308
rs56291429
rs56314755
rs56340651
rs56375424
rs56383456
rs56390332
rs56392600
rs56392945
rs56684653
rs56742208
rs56849260
rs56887047
rs56986203
rs57012726
rs57013377
rs57103947
rs57108424
rs57135452
rs572006
rs57207375
rs57241467
rs57316320
rs57390295
rs57427719
rs574460
rs57592557
rs57706809
rs57994419
rs58109849
rs58166411
rs58232852
rs58262192
rs58303398
rs58351949
rs58515322
rs58533909
rs58620306
rs58728948
rs58840137
rs58953083
rs58972936
rs58975480
rs59057712
rs59059883
rs5915621
rs5916273
rs592588
rs59278559
rs59469256
rs59507014
rs59529135
rs59576673
rs59633673
rs59710980
rs59714757
rs5975652
rs59844139
rs59943481
rs60149613
rs60229152
rs60461485
rs60714151
rs6073497
rs60763712
rs60847936
rs60972074
rs60978823
rs60979380
rs61016891
rs61093522
rs61135806
rs61235160
rs61299549
rs61305890
rs61334470
rs61346086
rs61359256
rs61472116
rs61512879
rs61538717
rs61592833
rs61609489
rs61638663
rs61685062
rs61709068
rs61749723
rs61754447
rs61755389
rs61755407
rs61755408
rs61755719
rs61757848
rs61758830
rs61758839
rs61758996
rs61762166
rs61909075
rs61935489
rs61999147
rs62027177
rs62038803
rs62175266
rs62302667
rs62303677
rs62304121
rs62304127
rs62305291
rs62353653
rs62353657
rs62353658
rs62354969
rs62355814
rs62363895
rs62390508
rs62409322
rs62431531
